# Supplementary material for: Crystal structure of Sr5Te4O12(OH)2, the first basic strontium oxotellurate(IV)
Source: Acta Crystallogr E Crystallogr Commun. 2016 Oct 7;72(Pt 11):1532–5. doi: 10.1107/S2056989016015577 (PMC5095826; doi:10.1107/S2056989016015577)
Supplement: Supplementary file 1 [file e-72-01532-sup1.cif]

##############################################################################
#                                                                            #
# This CIF contains the data in a paper accepted for publication in          #
# Acta Crystallographica Section E. It conforms to the requirements of       #
# Notes for Authors for Acta Crystallographica Section E, and has been       #
# peer reviewed under the auspices of the IUCr Commission on Journals.       #
#                                                                            #
# Full details of the Crystallographic Information File format               #
# are given in the paper "The Crystallographic Information File (CIF):       #
# a New Standard Archive File for Crystallography" by S. R. Hall, F. H.      #
# Allen and I. D. Brown [Acta Cryst. (1991), A47, 655-685].                  #
#                                                                            #
# The current version of the core CIF dictionary is obtainable from          #
# ftp://ftp.iucr.org/pub/cif_core.dic.                                       #
#                                                                            #
# Software is freely available for graphical display of the structure(s)     #
# in this CIF. For information consult the CIF software page                 #
# http://www.iucr.org/resources/cif/software.                                #
#                                                                            #
# This file may be used for bona fide research purposes within the           #
# scientific community so long as proper attribution is given to the journal # 
# article from which it was obtained.                                        #
#                                                                            #
##############################################################################
data_I
_audit_creation_method     'SHELXL-2014/7'
_database_code_depnum_ccdc_archive     'CCDC 1508062'
_chemical_name_systematic
;
Pentastrontium tetrakis[oxotellurate(IV)] dihydroxide
;
_chemical_name_common     ?
_chemical_formula_moiety     'H2 O14 Sr5 Te4'
_chemical_formula_sum     'H2 O14 Sr5 Te4'
_chemical_formula_iupac     'Sr5 Te4 O12 (O H)2'
_chemical_formula_weight     1174.52
_chemical_melting_point     ?
_symmetry_cell_setting     monoclinic
_symmetry_space_group_name_H-M     'C 2'
_symmetry_space_group_name_Hall     'C 2y'
_shelx_space_group_comment
;
The symmetry employed for this shelxl refinement is uniquely defined
by the following loop, which should always be used as a source of
symmetry information in preference to the above space-group names.
They are only intended as comments.
;
loop_
    _space_group_symop_operation_xyz
    'x, y, z'
    '-x, y, -z'
    'x+1/2, y+1/2, z'
    '-x+1/2, y+1/2, -z'
_cell_length_a     16.0785(10)
_cell_length_b     5.7927(5)
_cell_length_c     8.9262(7)
_cell_angle_alpha     90
_cell_angle_beta     107.542(4)
_cell_angle_gamma     90
_cell_volume     792.71(11)
_cell_formula_units_Z     2
_cell_measurement_reflns_used     2028
_cell_measurement_theta_min     4.238
_cell_measurement_theta_max     32.953
_cell_measurement_temperature     295(2)
_exptl_crystal_description     plate
_exptl_crystal_colour     colourless
_exptl_crystal_size_max     0.18
_exptl_crystal_size_mid     0.06
_exptl_crystal_size_min     0.01
_exptl_crystal_density_diffrn     4.921
_exptl_crystal_density_meas     ?
_exptl_crystal_density_method     ?
_exptl_crystal_F_000     1024
_exptl_absorpt_coefficient_mu     23.993
_exptl_absorpt_correction_type     multi-scan
_exptl_absorpt_process_details
;
(<i>SADABS</i>; Bruker, 2012)
;
_shelx_estimated_absorpt_T_min     0.099
_shelx_estimated_absorpt_T_max     0.795
_exptl_absorpt_correction_T_min     0.0985
_exptl_absorpt_correction_T_max     0.7954
_diffrn_ambient_temperature     295(2)
_diffrn_radiation_type     MoK\a
_diffrn_radiation_wavelength     0.71073
_diffrn_measurement_device_type     'Bruker APEXII CCD'
_diffrn_measurement_method     '\w and \f scans'
_diffrn_detector_area_resol_mean     ?
_diffrn_reflns_number     12913
_diffrn_reflns_av_R_equivalents     0.0881
_diffrn_reflns_theta_min     2.393
_diffrn_reflns_theta_max     27.991
_diffrn_reflns_theta_full     25.242
_diffrn_measured_fraction_theta_max     0.999
_diffrn_measured_fraction_theta_full     1.000
_diffrn_reflns_limit_h_min     -20
_diffrn_reflns_limit_h_max     21
_diffrn_reflns_limit_k_min     -7
_diffrn_reflns_limit_k_max     7
_diffrn_reflns_limit_l_min     -11
_diffrn_reflns_limit_l_max     11
_diffrn_standards_number     0
_diffrn_standards_interval_count     .
_diffrn_standards_interval_time     .
_diffrn_standards_decay_%     ?
_refine_special_details
;
Refined as a 2-component inversion twin
;
_reflns_number_total     1914
_reflns_number_gt     1319
_reflns_threshold_expression     'I > 2\s(I)'
_refine_ls_structure_factor_coef     Fsqd
_refine_ls_matrix_type     full
_refine_ls_R_factor_all     0.0816
_refine_ls_R_factor_gt     0.0418
_refine_ls_wR_factor_gt     0.0750
_refine_ls_wR_factor_ref     0.0851
_refine_ls_goodness_of_fit_ref     1.019
_refine_ls_restrained_S_all     1.019
_refine_ls_number_reflns     1914
_refine_ls_number_parameters     71
_refine_ls_number_restraints     1
_refine_ls_hydrogen_treatment     undef
_refine_ls_weighting_scheme     calc
_refine_ls_weighting_details
              'w=1/[\s^2^(Fo^2^)+(0.0236P)^2^+0.7139P] where P=(Fo^2^+2Fc^2^)/3'
_atom_sites_solution_hydrogens     .
_atom_sites_solution_primary     ?
_atom_sites_solution_secondary     ?
_refine_ls_shift/su_max     0.000
_refine_ls_shift/su_mean     0.000
_refine_diff_density_max     2.311
_refine_diff_density_min     -1.775
_refine_ls_extinction_method     none
_refine_ls_extinction_coef     .
_refine_ls_abs_structure_details
;
Refined as an inversion twin
;
_refine_ls_abs_structure_Flack     0.058(18)
loop_
    _atom_type_symbol
    _atom_type_description
    _atom_type_scat_dispersion_real
    _atom_type_scat_dispersion_imag
    _atom_type_scat_source
    'O' 'O' 0.0106 0.0060
                         'International Tables Vol C Tables 4.2.6.8 and 6.1.1.4'
    'Sr' 'Sr' -1.5307 3.2498
                         'International Tables Vol C Tables 4.2.6.8 and 6.1.1.4'
    'Te' 'Te' -0.5308 1.6751
                         'International Tables Vol C Tables 4.2.6.8 and 6.1.1.4'
    'H' 'H' 0.0000 0.0000
                         'International Tables Vol C Tables 4.2.6.8 and 6.1.1.4'
_computing_data_collection
;
APEX2 (Bruker, 2012)
;
_computing_cell_refinement
;
SAINT (Bruker, 2012)
;
_computing_data_reduction
;
SAINT (Bruker, 2012)
;
_computing_structure_solution
;
SHELXS97 (Sheldrick, 2008)
;
_computing_structure_refinement
;
SHELXL2014 (Sheldrick, 2015)
;
_computing_molecular_graphics
;
ATOMS (Dowty, 2006)
;
_computing_publication_material
;
publCIF (Westrip, 2010)
;
loop_
    _atom_site_type_symbol
    _atom_site_label
    _atom_site_fract_x
    _atom_site_fract_y
    _atom_site_fract_z
    _atom_site_U_iso_or_equiv
    _atom_site_adp_type
    _atom_site_calc_flag
    _atom_site_occupancy
    _atom_site_disorder_assembly
    _atom_site_disorder_group
    Sr Sr1 0.16911(10) 0.0360(4) 0.4988(2) 0.0097(5) Uani d 1 . .
    Sr Sr2 0.0000 0.5471(4) 0.5000 0.0094(8) Uani d 1 . .
    Sr Sr3 0.27399(11) 0.0613(2) 0.1447(2) 0.0071(5) Uani d 1 . .
    Te Te1 0.10820(7) 0.52512(19) 0.16455(15) 0.0081(3) Uani d 1 . .
    Te Te2 -0.05011(7) 0.0246(2) 0.17800(14) 0.0091(3) Uani d 1 . .
    O O1 -0.0998(7) -0.1557(19) 0.3050(14) 0.015(3) Uiso d 1 . .
    O O2 0.2040(8) 0.3491(18) 0.2785(14) 0.017(3) Uiso d 1 . .
    O O3 0.0218(7) 0.2152(19) 0.3350(14) 0.013(3) Uiso d 1 . .
    O O4 -0.1423(7) 0.2229(19) 0.0869(14) 0.018(3) Uiso d 1 . .
    O O5 0.0964(7) 0.7088(19) 0.3320(14) 0.017(3) Uiso d 1 . .
    O O6 0.1651(7) 0.7327(19) 0.0690(14) 0.014(3) Uiso d 1 . .
    O O7 0.1881(7) 0.4343(18) 0.5881(13) 0.017(3) Uiso d 1 . .
loop_
    _atom_site_aniso_label
    _atom_site_aniso_U_11
    _atom_site_aniso_U_22
    _atom_site_aniso_U_33
    _atom_site_aniso_U_12
    _atom_site_aniso_U_13
    _atom_site_aniso_U_23
    Sr1 0.0090(8) 0.0107(11) 0.0086(10) -0.0015(8) 0.0013(7) -0.0017(9)
    Sr2 0.0108(13) 0.006(2) 0.0134(14) 0.000 0.0063(10) 0.000
    Sr3 0.0055(8) 0.0035(13) 0.0127(10) -0.0001(7) 0.0036(6) -0.0012(9)
    Te1 0.0066(6) 0.0084(8) 0.0087(6) 0.0003(6) 0.0014(4) 0.0000(6)
    Te2 0.0092(6) 0.0062(7) 0.0126(7) -0.0013(7) 0.0041(4) -0.0024(8)
_geom_special_details
;
 All esds (except the esd in the dihedral angle between two l.s. planes)
 are estimated using the full covariance matrix.  The cell esds are taken
 into account individually in the estimation of esds in distances, angles
 and torsion angles; correlations between esds in cell parameters are only
 used when they are defined by crystal symmetry.  An approximate (isotropic)
 treatment of cell esds is used for estimating esds involving l.s. planes.
;
loop_
    _geom_bond_atom_site_label_1
    _geom_bond_atom_site_label_2
    _geom_bond_site_symmetry_2
    _geom_bond_distance
    _geom_bond_publ_flag
    Sr1 O7 . 2.430(12) y
    Sr1 O5 1_545 2.476(12) y
    Sr1 O1 2_556 2.593(12) y
    Sr1 O3 . 2.596(11) y
    Sr1 O2 4_546 2.616(12) y
    Sr1 O7 4_546 2.700(11) y
    Sr1 O2 . 2.852(12) y
    Sr2 O3 . 2.510(11) y
    Sr2 O3 2_556 2.510(11) ?
    Sr2 O1 2_566 2.624(12) y
    Sr2 O1 1_565 2.624(11) ?
    Sr2 O5 . 2.633(12) y
    Sr2 O5 2_556 2.633(12) ?
    Sr2 O7 2_556 2.960(11) ?
    Sr2 O7 . 2.960(11) y
    Sr3 O7 4_546 2.393(11) y
    Sr3 O2 . 2.507(11) y
    Sr3 O4 3_545 2.517(11) y
    Sr3 O6 1_545 2.536(11) y
    Sr3 O6 4_545 2.590(12) y
    Sr3 O4 2 2.644(11) y
    Sr3 O1 3 2.666(11) y
    Te1 O6 . 1.865(11) y
    Te1 O2 . 1.871(11) y
    Te1 O5 . 1.890(12) y
    Te2 O4 . 1.858(11) y
    Te2 O3 . 1.882(11) y
    Te2 O1 . 1.886(11) y
    O7 O1 2_566 3.063(11) ?
    O7 O2 . 2.893(12) ?
    O7 O2 4_556 2.991(11) ?
    O7 O5 . 2.808(12) ?
loop_
    _geom_angle_atom_site_label_1
    _geom_angle_atom_site_label_2
    _geom_angle_atom_site_label_3
    _geom_angle_site_symmetry_1
    _geom_angle_site_symmetry_3
    _geom_angle
    _geom_angle_publ_flag
    O7 Sr1 O5 . 1_545 156.1(4) ?
    O7 Sr1 O1 . 2_556 102.8(4) ?
    O5 Sr1 O1 1_545 2_556 81.8(4) ?
    O7 Sr1 O3 . . 79.0(4) ?
    O5 Sr1 O3 1_545 . 77.4(4) ?
    O1 Sr1 O3 2_556 . 92.7(4) ?
    O7 Sr1 O2 . 4_546 98.7(4) ?
    O5 Sr1 O2 1_545 4_546 105.0(4) ?
    O1 Sr1 O2 2_556 4_546 72.8(4) ?
    O3 Sr1 O2 . 4_546 164.5(4) ?
    O7 Sr1 O7 . 4_546 105.5(3) ?
    O5 Sr1 O7 1_545 4_546 87.0(4) ?
    O1 Sr1 O7 2_556 4_546 132.6(4) ?
    O3 Sr1 O7 . 4_546 129.5(4) ?
    O2 Sr1 O7 4_546 4_546 65.9(4) ?
    O7 Sr1 O2 . . 65.9(4) ?
    O5 Sr1 O2 1_545 . 103.2(4) ?
    O1 Sr1 O2 2_556 . 162.2(4) ?
    O3 Sr1 O2 . . 72.1(3) ?
    O2 Sr1 O2 4_546 . 121.1(2) ?
    O7 Sr1 O2 4_546 . 65.2(3) ?
    O3 Sr2 O3 . 2_556 80.0(5) ?
    O3 Sr2 O1 . 2_566 136.6(4) ?
    O3 Sr2 O1 2_556 2_566 106.2(3) ?
    O3 Sr2 O1 . 1_565 106.2(3) ?
    O3 Sr2 O1 2_556 1_565 136.6(4) ?
    O1 Sr2 O1 2_566 1_565 98.0(5) ?
    O3 Sr2 O5 . . 74.2(3) ?
    O3 Sr2 O5 2_556 . 144.8(4) ?
    O1 Sr2 O5 2_566 . 78.3(4) ?
    O1 Sr2 O5 1_565 . 74.7(3) ?
    O3 Sr2 O5 . 2_556 144.8(4) ?
    O3 Sr2 O5 2_556 2_556 74.2(3) ?
    O1 Sr2 O5 2_566 2_556 74.7(3) ?
    O1 Sr2 O5 1_565 2_556 78.3(4) ?
    O5 Sr2 O5 . 2_556 138.3(5) ?
    O3 Sr2 O7 . 2_556 89.3(3) ?
    O3 Sr2 O7 2_556 2_556 71.0(3) ?
    O1 Sr2 O7 2_566 2_556 133.8(3) ?
    O1 Sr2 O7 1_565 2_556 66.2(3) ?
    O5 Sr2 O7 . 2_556 131.1(3) ?
    O5 Sr2 O7 2_556 2_556 60.0(3) ?
    O3 Sr2 O7 . . 71.0(3) ?
    O3 Sr2 O7 2_556 . 89.3(3) ?
    O1 Sr2 O7 2_566 . 66.2(3) ?
    O1 Sr2 O7 1_565 . 133.8(3) ?
    O5 Sr2 O7 . . 60.0(3) ?
    O5 Sr2 O7 2_556 . 131.1(3) ?
    O7 Sr2 O7 2_556 . 154.5(4) ?
    O7 Sr3 O2 4_546 . 75.2(4) ?
    O7 Sr3 O4 4_546 3_545 88.5(4) ?
    O2 Sr3 O4 . 3_545 163.7(4) ?
    O7 Sr3 O6 4_546 1_545 89.0(4) ?
    O2 Sr3 O6 . 1_545 104.7(4) ?
    O4 Sr3 O6 3_545 1_545 74.3(3) ?
    O7 Sr3 O6 4_546 4_545 144.4(4) ?
    O2 Sr3 O6 . 4_545 114.8(4) ?
    O4 Sr3 O6 3_545 4_545 78.7(4) ?
    O6 Sr3 O6 1_545 4_545 118.4(3) ?
    O7 Sr3 O4 4_546 2 142.3(4) ?
    O2 Sr3 O4 . 2 76.6(4) ?
    O4 Sr3 O4 3_545 2 117.8(3) ?
    O6 Sr3 O4 1_545 2 74.4(3) ?
    O6 Sr3 O4 4_545 2 71.3(3) ?
    O7 Sr3 O1 4_546 3 74.3(4) ?
    O2 Sr3 O1 . 3 73.4(4) ?
    O4 Sr3 O1 3_545 3 102.8(3) ?
    O6 Sr3 O1 1_545 3 163.2(4) ?
    O6 Sr3 O1 4_545 3 76.3(3) ?
    O4 Sr3 O1 2 3 120.2(3) ?
    O6 Te1 O2 . . 99.4(4) y
    O6 Te1 O5 . . 100.3(5) y
    O2 Te1 O5 . . 98.0(5) y
    O4 Te2 O3 . . 101.1(5) y
    O4 Te2 O1 . . 100.3(5) y
    O3 Te2 O1 . . 98.8(5) y
    Te2 O1 Sr1 . 2_556 121.0(5) ?
    Te2 O1 Sr2 . 1_545 118.5(5) ?
    Sr1 O1 Sr2 2_556 1_545 97.7(4) ?
    Te2 O1 Sr3 . 3_445 114.2(5) ?
    Sr1 O1 Sr3 2_556 3_445 102.3(4) ?
    Sr2 O1 Sr3 1_545 3_445 99.6(4) ?
    Te1 O2 Sr3 . . 121.2(6) ?
    Te1 O2 Sr1 . 4_556 120.9(5) ?
    Sr3 O2 Sr1 . 4_556 106.2(4) ?
    Te1 O2 Sr1 . . 114.9(5) ?
    Sr3 O2 Sr1 . . 96.6(3) ?
    Sr1 O2 Sr1 4_556 . 90.5(4) ?
    Te2 O3 Sr2 . . 136.3(5) ?
    Te2 O3 Sr1 . . 115.9(5) ?
    Sr2 O3 Sr1 . . 103.9(4) ?
    Te2 O4 Sr3 . 3_455 142.8(6) ?
    Te2 O4 Sr3 . 2 117.9(5) ?
    Sr3 O4 Sr3 3_455 2 94.8(4) ?
    Te1 O5 Sr1 . 1_565 139.9(6) ?
    Te1 O5 Sr2 . . 117.8(5) ?
    Sr1 O5 Sr2 1_565 . 100.5(4) ?
    Te1 O6 Sr3 . 1_565 139.1(6) ?
    Te1 O6 Sr3 . 4 115.9(5) ?
    Sr3 O6 Sr3 1_565 4 95.7(4) ?
    Sr3 O7 Sr1 4_556 . 126.0(5) ?
    Sr3 O7 Sr1 4_556 4_556 103.7(4) ?
    Sr1 O7 Sr1 . 4_556 98.5(4) ?
    Sr3 O7 Sr2 4_556 . 97.4(4) ?
    Sr1 O7 Sr2 . . 96.0(4) ?
    Sr1 O7 Sr2 4_556 . 139.9(4) ?
loop_
    _geom_hbond_atom_site_label_D
    _geom_hbond_atom_site_label_H
    _geom_hbond_atom_site_label_A
    _geom_hbond_site_symmetry_A
    _geom_hbond_distance_DH
    _geom_hbond_distance_HA
    _geom_hbond_distance_DA
    _geom_hbond_angle_DHA
    O7 . O5 . . . 2.808(12) .
    O7 . O2 . . . 2.893(12) .
    O7 . O2 4_556 . . 2.991(11) .
    O7 . O1 2_566 . . 3.063(11) .
_shelx_hkl_file
;
   2   0   0    3.10    0.49
   2   0   0    4.05    0.52
   2   0   0    3.72    0.97
   2   0   0    3.35    0.43
   2   0   0    4.13    0.52
   2   0   0    3.63    0.44
   2   0   0    2.68    0.75
   2   0   0    3.40    0.52
   2   0   0    3.65    0.64
  -2   0   0    3.37    0.41
  -2   0   0    3.20    0.80
  -2   0   0    3.58    0.55
  -2   0   0    3.58    0.69
  -2   0   0    4.17    0.55
  -2   0   0    3.56    0.47
  -2   0   0    3.10    0.55
   2   0   0    3.76    0.51
   4   0   0    4.14    1.08
   4   0   0   -1.89    2.30
   4   0   0    4.45    0.93
   4   0   0    5.88    0.98
   4   0   0    4.78    0.83
   4   0   0    3.19    1.60
   4   0   0    3.68    1.08
   4   0   0    3.51    0.77
   4   0   0    3.79    1.05
  -4   0   0    2.90    1.62
  -4   0   0    2.98    1.10
  -4   0   0    4.70    1.17
  -4   0   0    3.70    1.22
   4   0   0    5.20    1.06
   4   0   0    3.60    0.91
  -4   0   0    5.54    0.85
   6   0   0    0.24    1.10
   6   0   0    0.55    1.13
   6   0   0    0.84    1.27
   6   0   0   -5.12    2.86
   6   0   0    0.23    0.91
   6   0   0    0.68    2.01
   6   0   0   -0.11    1.16
   6   0   0    0.65    0.90
   6   0   0    0.06    1.14
  -6   0   0    1.24    0.76
  -6   0   0    0.63    0.85
  -6   0   0   -0.46    1.66
  -6   0   0   -2.25    1.13
  -6   0   0   -0.11    1.36
  -6   0   0   -0.04    1.39
   6   0   0    1.50    1.28
   6   0   0    0.54    1.68
   6   0   0    0.52    1.22
   8   0   0    0.53    1.35
  -8   0   0   -0.62    2.01
  -8   0   0    0.02    1.20
  -8   0   0   -1.34    1.39
  -8   0   0   -0.78    1.78
   8   0   0    0.45    1.58
   8   0   0    0.24    1.01
   8   0   0    0.81    1.13
   8   0   0   -1.02    1.50
   8   0   0   -3.64    3.35
  -8   0   0    0.14    0.99
  10   0   0    2.30    1.95
  10   0   0    2.11    1.75
  10   0   0    1.93    2.14
  10   0   0    0.31    1.21
 -10   0   0    0.50    2.35
 -10   0   0    0.52    2.22
  10   0   0   -6.23    3.51
  10   0   0   -3.07    4.39
 -10   0   0    1.63    1.85
 -10   0   0    2.19    1.29
 -12   0   0    1.75    3.02
 -12   0   0    1.46    2.11
  12   0   0    1.24    2.47
  12   0   0    2.33    2.47
 -12   0   0    1.33    1.35
  12   0   0   -0.04    5.56
  12   0   0   -3.18    4.62
  14   0   0   29.67    8.14
  14   0   0   20.12    6.00
 -14   0   0   16.89    4.64
  14   0   0   12.57    3.79
  16   0   0    2.94    7.03
  16   0   0    1.63    8.91
 -16   0   0    3.00    4.76
  18   0   0  168.02   25.22
  18   0   0  161.60    8.40
  18   0   0  149.67   22.79
 -18   0   0  184.76   19.50
  20   0   0    8.82    3.85
  20   0   0   -3.85   10.78
  22   0   0   -4.56   12.38
   1  -1   0    0.59    0.54
   1  -1   0    0.64    0.87
   1  -1   0    0.60    0.56
   1  -1   0    0.40    0.69
   1  -1   0    0.11    0.52
  -1  -1   0    0.48    0.63
  -1  -1   0    0.17    0.47
   1  -1   0    1.21    0.74
   1  -1   0    0.78    1.02
  -1  -1   0    0.51    0.73
  -1  -1   0    0.57    0.58
  -1  -1   0   -0.01    0.78
  -1  -1   0    0.46    0.65
  -1  -1   0    0.34    0.36
   1  -1   0   -0.27    0.80
   1   1   0    0.07    0.40
   1   1   0    0.46    0.62
  -1   1   0    0.63    0.80
   1   1   0    0.85    0.75
  -1   1   0    0.51    0.84
   1   1   0    0.58    0.72
  -1   1   0    0.90    0.57
  -1   1   0    0.85    0.60
  -1   1   0   -0.13    0.99
  -1   1   0   -0.08    0.59
   1   1   0    0.52    0.51
   1   1   0    0.33    0.63
   1   1   0    0.45    0.33
   3  -1   0   25.00    3.82
  -3  -1   0   20.06    1.67
  -3  -1   0   20.39    1.24
  -3  -1   0   20.19    1.56
   3  -1   0   22.82    1.64
   3  -1   0   24.70    4.55
   3  -1   0   20.63    1.67
   3  -1   0   20.76    2.11
  -3  -1   0   18.89    1.63
  -3  -1   0   18.94    1.97
   3  -1   0   22.15    2.17
  -3  -1   0   22.66    1.81
   3  -1   0   20.08    1.85
  -3  -1   0   16.07    1.51
   3   1   0   20.29    1.56
   3   1   0   18.32    1.58
   3   1   0   16.85    1.54
  -3   1   0   21.39    1.62
  -3   1   0   21.55    3.43
   3   1   0   19.86    1.82
  -3   1   0   19.47    1.65
  -3   1   0   21.57    4.00
  -3   1   0   21.53    2.13
   3   1   0   17.95    1.77
  -3   1   0   21.23    2.14
   3   1   0   24.13    1.66
   3   1   0   18.41    1.65
   3   1   0   20.07    1.62
   3   1   0   19.19    1.97
  -5  -1   0   14.02    1.48
   5  -1   0   14.27    1.88
   5  -1   0   14.21    1.74
  -5  -1   0   14.70    1.36
  -5  -1   0   14.50    1.38
   5  -1   0   14.62    2.08
   5  -1   0   16.09    3.14
  -5  -1   0   17.21    1.93
   5  -1   0   16.02    1.95
   5  -1   0   16.39    1.86
   5  -1   0   10.60    2.73
  -5  -1   0   13.12    1.58
   5   1   0   13.48    1.58
   5   1   0   15.96    1.87
  -5   1   0   11.59    2.38
   5   1   0   16.12    1.51
   5   1   0   15.17    1.63
   5   1   0   15.45    1.77
  -5   1   0   15.58    2.16
  -5   1   0   18.10    3.01
  -5   1   0   12.83    1.92
   5   1   0   15.57    1.96
   5   1   0    9.59    2.26
   5   1   0   14.05    1.34
   5   1   0   13.10    1.52
   5   1   0   17.06    2.04
  -5   1   0   15.16    1.95
   5   1   0   17.68    1.45
  -5   1   0   14.54    2.03
  -5   1   0   12.84    2.50
  -5   1   0   13.90    2.76
   7  -1   0    2.44    1.30
  -7  -1   0   -1.37    1.82
   7  -1   0    1.45    2.63
   7  -1   0    2.15    1.36
   7  -1   0    2.86    1.17
   7  -1   0    0.64    1.45
   7  -1   0    2.50    3.11
   7  -1   0    2.07    1.51
   7   1   0    3.00    1.31
  -7   1   0    2.63    2.24
  -7   1   0    0.71    1.43
   7   1   0    2.97    1.34
  -7   1   0    2.27    1.40
  -7   1   0    1.42    2.03
  -7   1   0    3.02    1.72
   7   1   0    1.83    1.23
   7   1   0    0.54    1.20
  -7   1   0    2.17    0.91
  -7   1   0    1.06    1.34
  -9  -1   0  482.25   40.67
   9  -1   0  504.12   39.24
   9  -1   0  515.55   26.08
   9  -1   0  538.70   36.01
  -9   1   0  512.89   35.83
   9   1   0  509.91   24.70
  -9   1   0  503.16   26.08
   9   1   0  538.96   36.52
   9   1   0  500.05   22.87
  -9   1   0  512.48   23.25
  -9   1   0  499.44   26.12
  -9   1   0  486.30   26.17
  -9   1   0  508.93   40.96
  -9   1   0  497.06   22.53
  11  -1   0    9.37    4.59
 -11  -1   0    4.40    3.18
  11  -1   0   12.29    5.65
  11  -1   0   12.56    2.29
 -11   1   0   17.56    2.86
 -11   1   0    7.91    3.55
  11   1   0   11.17    2.26
 -11   1   0   15.44    2.43
 -11   1   0   13.83    2.27
  11   1   0   10.85    2.24
  11   1   0   -2.10    6.14
  13  -1   0    5.07    2.22
  13  -1   0    6.02    5.39
  13  -1   0    3.57    6.63
 -13  -1   0    1.44    3.46
  13   1   0    4.44    7.20
  13   1   0    7.95    2.48
 -13   1   0    8.15    2.95
  13   1   0    5.39    2.32
 -13   1   0    2.29    3.76
 -13   1   0    4.58    1.85
 -13   1   0    8.43    2.45
  15  -1   0    3.57    8.01
  15  -1   0    5.21    2.79
  15  -1   0    4.20    6.54
 -15   1   0    2.29    4.85
  15   1   0    1.18    2.64
  15   1   0    3.74    2.34
 -15   1   0    5.04    2.32
 -15   1   0    3.47    3.10
  15   1   0   11.74    8.28
  17  -1   0   -6.48    9.70
  17  -1   0   -2.37    2.96
  17  -1   0   -2.38    8.34
 -17   1   0    3.70    2.07
 -17   1   0    8.82    6.78
  17   1   0    5.44    9.58
  17   1   0    6.37    2.56
  17   1   0   10.41    7.14
  19  -1   0   -6.23   10.40
  19  -1   0   -1.53    3.40
  19  -1   0  -10.43   11.51
  19   1   0    4.27   12.58
 -19   1   0   19.49    8.04
  19   1   0   14.61    9.46
  21  -1   0   -2.27    3.78
  21   1   0   15.51   11.66
  21   1   0  -13.01   14.06
  23   1   0   45.05   13.15
   0  -2   0  642.21   45.04
   0  -2   0  638.88   28.74
   0  -2   0  686.78   35.18
   0  -2   0  641.80   28.93
   0  -2   0  661.24   33.99
   0  -2   0  663.73   24.98
   0  -2   0  710.49   34.10
   0   2   0  643.21   31.13
   0   2   0  681.56   34.09
   0   2   0  642.88   45.09
   0   2   0  676.73   35.20
   0   2   0  665.61   28.78
   0   2   0  696.95   25.01
   0   2   0  656.35   33.98
   0   2   0  677.60   28.98
   2  -2   0    4.90    1.21
   2  -2   0    5.38    1.20
   2  -2   0    3.04    2.38
   2  -2   0    4.60    1.54
  -2  -2   0    5.27    1.61
   2  -2   0    5.82    1.84
   2  -2   0    6.19    1.86
   2  -2   0    8.36    1.62
  -2  -2   0    3.35    1.23
  -2  -2   0    5.84    1.64
  -2  -2   0    6.10    0.87
  -2  -2   0    4.96    1.07
  -2  -2   0    3.49    1.39
   2  -2   0    4.99    1.16
   2   2   0    7.07    1.10
   2   2   0    7.75    1.47
  -2   2   0    9.10    1.95
   2   2   0    7.95    1.51
  -2   2   0    7.73    2.29
  -2   2   0    8.96    1.46
   2   2   0    7.89    1.83
  -2   2   0    8.27    2.46
   2   2   0    9.78    1.22
   2   2   0    7.00    1.63
   2   2   0    8.38    0.87
  -2   2   0    7.80    1.53
  -2   2   0    8.45    1.90
   2   2   0    9.22    1.62
   2   2   0    6.44    1.94
  -4  -2   0    3.17    1.31
  -4  -2   0    3.22    1.42
   4  -2   0    4.17    1.05
   4  -2   0    2.85    1.17
   4  -2   0    3.11    1.62
   4  -2   0    2.26    1.11
   4  -2   0    2.47    1.38
  -4  -2   0    3.57    1.16
   4  -2   0    3.53    1.00
  -4  -2   0    2.08    1.19
  -4  -2   0    3.31    0.78
  -4  -2   0    3.16    1.64
  -4  -2   0    4.22    1.39
   4  -2   0    2.32    2.67
   4  -2   0    4.92    1.80
   4   2   0    4.51    1.34
  -4   2   0    5.26    1.40
   4   2   0    2.48    1.40
   4   2   0    3.90    1.37
  -4   2   0    6.20    1.43
  -4   2   0    5.65    1.75
   4   2   0    5.16    1.33
  -4   2   0    3.00    2.10
  -4   2   0    4.69    1.02
  -4   2   0    5.26    1.72
  -4   2   0    3.12    2.26
   4   2   0    4.20    1.44
  -4   2   0    3.47    0.88
   4   2   0    3.87    1.23
   4   2   0    5.27    0.71
   4   2   0    4.57    1.17
  -6  -2   0    5.38    1.54
  -6  -2   0    5.35    1.35
   6  -2   0    5.89    2.95
  -6  -2   0    6.43    1.79
  -6  -2   0    5.54    0.78
  -6  -2   0    4.12    1.39
   6  -2   0    6.71    3.38
   6  -2   0    7.12    1.43
   6  -2   0    5.05    1.45
  -6  -2   0    5.40    1.29
   6  -2   0    5.81    1.91
   6  -2   0    6.27    1.73
   6  -2   0    6.02    1.11
  -6  -2   0    5.23    1.93
   6   2   0    4.27    1.72
  -6   2   0    3.96    1.21
  -6   2   0    7.82    3.51
   6   2   0    6.02    1.68
   6   2   0    6.19    1.36
  -6   2   0    7.70    2.03
  -6   2   0    7.05    1.36
  -6   2   0    3.36    2.43
   6   2   0    7.62    1.10
  -6   2   0    6.44    1.91
   6   2   0    5.81    1.30
   8  -2   0    5.36    1.23
   8  -2   0    5.88    1.98
  -8  -2   0    4.04    1.59
  -8  -2   0    5.89    1.35
   8  -2   0    5.84    3.67
   8  -2   0    3.73    4.12
   8  -2   0    3.77    2.27
   8  -2   0    3.60    1.35
  -8  -2   0    4.43    2.36
  -8   2   0    6.13    1.77
  -8   2   0    8.84    3.63
  -8   2   0    4.55    1.83
  -8   2   0    4.68    2.09
  -8   2   0    4.83    3.09
   8   2   0    3.01    1.96
   8   2   0    5.29    1.31
  -8   2   0    7.34    2.18
   8   2   0    1.23    1.86
   8   2   0    6.17    1.74
   8   2   0    5.50    1.43
   8   2   0    3.71    1.68
  10  -2   0    0.90    2.42
  10  -2   0   -0.40    1.25
  10  -2   0    0.93    1.96
  10  -2   0    6.95    5.32
  10  -2   0    0.80    2.10
  10  -2   0    2.05    4.31
 -10   2   0    0.70    2.39
 -10   2   0    0.57    2.27
 -10   2   0    0.12    4.01
  10   2   0    0.09    2.26
  10   2   0    1.28    1.92
 -10   2   0    4.07    3.83
  10   2   0   -0.77    1.96
 -10   2   0   -0.20    1.36
 -10   2   0    0.99    2.13
 -10   2   0    0.21    2.28
  12  -2   0   -0.09    1.37
  12  -2   0    0.77    5.25
  12  -2   0    2.88    2.38
  12  -2   0    2.35    2.65
  12  -2   0    3.70    2.13
  12  -2   0    3.23    6.36
 -12   2   0    5.45    3.01
 -12   2   0    0.72    4.17
  12   2   0    1.61    2.54
  12   2   0    8.49    2.35
 -12   2   0    1.84    2.44
  12   2   0    2.80    2.28
 -12   2   0    7.26    2.83
  12   2   0    3.57    2.42
  14  -2   0   22.67    3.28
  14  -2   0   23.66    8.17
  14  -2   0   15.95    6.93
 -14   2   0   25.58    3.79
  14   2   0   19.59    3.51
 -14   2   0   20.15    6.17
  14   2   0   25.53    3.63
  14   2   0   25.87    3.14
  16  -2   0   -2.50    7.70
  16  -2   0   -8.93    8.01
  16  -2   0    1.29    2.95
  16   2   0   -0.11    2.73
 -16   2   0    1.30    6.51
  16   2   0    0.51    2.79
 -16   2   0   -0.42    3.12
 -16   2   0    3.44    3.11
  16   2   0    3.96    2.88
  18  -2   0  156.37    8.44
  18  -2   0  113.90   21.67
  18  -2   0  140.16   26.77
 -18   2   0  168.01   21.03
  18   2   0  140.06   10.21
 -18   2   0  148.66    9.34
 -18   2   0  155.45    9.47
  -1  -3   0    0.40    0.94
  -1  -3   0    0.57    1.83
  -1  -3   0    0.07    1.09
   1  -3   0    0.27    1.03
  -1  -3   0    0.44    0.93
   1  -3   0    0.35    1.06
   1  -3   0    0.84    1.82
   1  -3   0    0.34    1.82
   1  -3   0   -1.21    2.20
  -1  -3   0   -0.52    1.78
   1  -3   0    0.22    1.60
  -1  -3   0   -1.55    1.45
   1   3   0    0.29    0.73
  -1   3   0    0.52    1.95
   1   3   0   -0.26    1.50
  -1   3   0    0.80    1.51
   1   3   0    0.16    2.02
   1   3   0   -0.02    1.25
   1   3   0    0.40    2.07
   3  -3   0    1.75    1.74
   3  -3   0    2.86    1.28
  -3  -3   0    2.69    1.80
   3  -3   0    1.56    2.75
   3  -3   0    2.75    2.03
  -3  -3   0    3.23    1.85
  -3  -3   0    3.50    1.63
   3  -3   0    2.59    1.32
  -3  -3   0    1.01    1.31
  -3  -3   0    3.34    1.21
  -3  -3   0    2.10    0.94
  -3   3   0    6.24    2.28
  -3   3   0    5.59    1.59
   3   3   0    4.65    1.23
   3   3   0    6.18    0.93
   3   3   0    6.78    2.15
   3   3   0    5.07    1.34
   3   3   0    5.50    1.84
   3   3   0    4.98    1.17
  -5  -3   0   22.35    3.06
  -5  -3   0   23.30    2.32
   5  -3   0   26.36    2.81
   5  -3   0   23.77    3.54
   5  -3   0   22.86    4.52
  -5  -3   0   25.47    2.90
  -5  -3   0   23.50    2.00
   5  -3   0   22.43    2.51
   5  -3   0   25.17    2.63
  -5  -3   0   23.45    2.69
  -5  -3   0   25.29    3.05
  -5  -3   0   26.99    2.48
   5  -3   0   26.94    3.19
  -5   3   0   32.41    3.39
   5   3   0   27.29    1.52
   5   3   0   25.56    3.06
   5   3   0   27.54    3.59
  -5   3   0   27.96    3.68
   5   3   0   35.10    2.74
  -5   3   0   29.12    2.10
   7  -3   0    9.45    2.54
   7  -3   0    3.66    1.96
  -7  -3   0    5.95    2.02
   7  -3   0    6.64    1.50
  -7  -3   0    4.71    2.28
   7  -3   0    7.40    4.56
   7  -3   0    7.09    2.75
  -7  -3   0    6.64    1.86
   7  -3   0    4.19    2.23
  -7  -3   0    6.32    2.49
  -7  -3   0    6.88    2.01
  -7  -3   0    6.61    1.92
  -7   3   0    5.48    4.85
  -7   3   0    9.45    2.67
   7   3   0    9.18    2.11
   7   3   0    9.51    2.00
   7   3   0    9.64    0.98
   7   3   0    8.80    2.43
  -7   3   0    9.28    1.65
  -9  -3   0  392.61   19.72
   9  -3   0  398.28   31.56
   9  -3   0  390.86   28.75
   9  -3   0  380.05   14.77
   9  -3   0  402.58   20.36
  -9  -3   0  396.93   15.23
   9  -3   0  393.86   20.45
   9  -3   0  364.26   15.26
   9  -3   0  392.28   18.37
  -9  -3   0  362.43   18.03
  -9   3   0  399.30   20.45
   9   3   0  364.99   28.44
  -9   3   0  385.85   27.94
  -9   3   0  375.25   20.46
  -9   3   0  390.79   24.09
  -9   3   0  392.58   32.65
   9   3   0  317.59   17.22
   9   3   0  344.54   14.33
   9   3   0  368.33   19.62
   9   3   0  370.98   21.26
 -11  -3   0   11.08    2.03
  11  -3   0   12.06    5.62
  11  -3   0   14.28    2.58
  11  -3   0   11.96    2.69
  11  -3   0   14.63    3.42
 -11  -3   0   15.27    2.50
  11  -3   0   15.44    6.65
  11   3   0   10.89    2.89
 -11   3   0   15.65    5.41
 -11   3   0   12.91    3.28
  11   3   0   12.36    3.26
  11   3   0   16.21    3.36
 -11   3   0   18.34    5.22
 -11   3   0   14.69    2.63
 -11   3   0   20.77    3.52
 -11   3   0   18.50    3.26
  13  -3   0    5.85    6.55
  13  -3   0    9.96    3.36
  13  -3   0    8.08    2.88
  13  -3   0    3.15    7.39
 -13   3   0    5.76    5.55
  13   3   0    6.59    3.17
  13   3   0    7.59    3.28
 -13   3   0   12.25    3.41
  13   3   0    1.75    2.88
 -13   3   0    7.91    3.40
  15  -3   0   -2.68    8.32
  15  -3   0   -4.55    7.70
  15  -3   0    0.23    3.00
 -15   3   0    2.07    3.60
 -15   3   0    1.40    3.41
  15   3   0    2.10    3.20
  15   3   0    1.56    2.98
 -15   3   0   -4.28    6.44
  17  -3   0   -6.29    9.51
  17  -3   0   -4.48    9.14
  17  -3   0    3.00    3.38
  17   3   0    0.85    3.42
 -17   3   0    4.57    3.90
  17   3   0    1.59    3.32
 -17   3   0    1.13    8.63
 -17   3   0   -0.21    3.65
   0  -4   0  431.61   16.14
   0  -4   0  419.21   29.71
   0  -4   0  404.41   19.01
   0  -4   0  445.47   16.26
   0  -4   0  411.90   22.32
   0   4   0  417.22   23.16
   0   4   0  412.96   22.54
   2  -4   0   21.59    3.41
   2  -4   0   22.42    2.16
  -2  -4   0   19.58    1.86
   2  -4   0   22.15    2.92
  -2  -4   0   20.58    3.44
   2  -4   0   14.70    4.12
  -2  -4   0   17.88    1.95
  -2  -4   0   19.99    2.80
  -2  -4   0   21.82    3.15
  -2   4   0   29.84    3.95
   2   4   0   24.19    2.26
   2   4   0   24.49    3.05
   2   4   0   26.11    3.32
   2   4   0   21.18    2.09
  -2   4   0   26.25    3.10
   2   4   0   27.46    3.71
   4  -4   0   12.64    3.16
   4  -4   0   10.67    2.67
  -4  -4   0   11.51    1.85
  -4  -4   0   10.41    2.84
  -4  -4   0   13.25    1.54
   4  -4   0   12.15    2.08
  -4  -4   0   12.80    1.90
  -4  -4   0   12.28    2.80
  -4  -4   0   12.21    2.88
   4  -4   0   13.25    4.40
  -4  -4   0   13.46    2.55
   4   4   0   15.05    1.91
   4   4   0   16.49    2.99
  -4   4   0   17.09    3.43
   4   4   0   16.94    2.12
  -4   4   0   17.46    2.60
   4   4   0   18.31    2.08
   4   4   0   18.92    3.17
  -6  -4   0    0.98    2.41
   6  -4   0    3.82    2.52
  -6  -4   0    3.97    2.42
  -6  -4   0    2.61    2.57
   6  -4   0   -0.85    4.60
  -6  -4   0    2.13    1.08
   6  -4   0    4.96    3.23
  -6  -4   0    2.69    2.08
  -6  -4   0    3.34    1.86
  -6  -4   0    3.03    2.41
   6  -4   0    4.12    2.05
   6   4   0    3.50    2.30
  -6   4   0    0.53    2.72
   6   4   0    0.72    2.49
   6   4   0    3.31    1.65
   6   4   0    1.13    0.93
  -6   4   0    2.13    2.43
   8  -4   0    0.97    2.12
   8  -4   0    1.25    3.24
  -8  -4   0    2.36    2.59
   8  -4   0    1.91    1.11
   8  -4   0    3.09    2.73
  -8  -4   0    1.45    2.22
  -8  -4   0    0.53    2.39
  -8  -4   0    0.01    2.29
  -8  -4   0    1.09    2.85
   8  -4   0    2.01    5.18
   8   4   0   -0.03    2.19
   8   4   0    1.46    1.73
  -8   4   0    0.02    2.93
   8   4   0   -0.08    2.73
  -8   4   0    1.03    5.52
  10  -4   0    2.18    6.14
 -10  -4   0    2.42    2.60
 -10  -4   0    3.34    2.59
  10  -4   0    0.39    2.66
  10  -4   0    4.28    3.17
  10  -4   0    0.55    2.36
 -10  -4   0   -1.24    3.03
  10   4   0    0.24    1.82
  10   4   0    1.12    2.85
 -10   4   0   -0.49    4.93
 -10   4   0    2.69    5.18
  10   4   0    1.17    2.99
 -10   4   0    3.73    3.03
  12  -4   0    1.32    2.74
  12  -4   0    0.86    3.41
  12  -4   0    1.57    7.05
 -12  -4   0   -0.05    3.41
  12  -4   0    1.10    2.92
 -12  -4   0    0.49    2.51
 -12   4   0    1.34    5.11
  12   4   0    3.67    3.44
 -12   4   0    4.50    6.24
  12   4   0    2.70    3.28
 -12   4   0    2.33    3.44
 -12   4   0    0.88    3.04
  14  -4   0   20.49    3.72
  14  -4   0   20.94    9.07
 -14   4   0   26.90    4.14
 -14   4   0   20.73    8.46
 -14   4   0   30.29    5.04
  14   4   0   25.93    4.63
  14   4   0   28.37    5.21
  16  -4   0   -5.50    3.41
  16  -4   0   -1.96    3.31
  16  -4   0   -7.84    9.09
 -16   4   0   -6.13    8.94
  16   4   0    5.19    4.04
 -16   4   0    0.21    3.68
 -16   4   0    2.07    4.14
  16   4   0    1.87    3.95
  18  -4   0   99.15    7.22
  18  -4   0   84.93   14.15
 -18   4   0   94.97   21.05
 -18   4   0   96.71    7.91
  18   4   0   95.02    9.53
 -18   4   0  110.31    9.34
  -1  -5   0    0.88    2.34
   1  -5   0    2.71    1.07
   1  -5   0    4.46    2.93
  -1  -5   0    2.39    2.89
   1  -5   0    2.76    1.67
   1  -5   0   -0.04    3.41
   1  -5   0    4.76    2.48
  -1  -5   0    2.39    1.28
  -1  -5   0    3.50    1.51
  -1   5   0    4.55    3.32
   1   5   0    5.30    2.79
  -1   5   0    4.61    2.60
   1   5   0   -0.55    3.20
  -3  -5   0    3.17    1.35
  -3  -5   0    4.70    2.76
   3  -5   0    2.29    1.80
  -3  -5   0    1.92    1.48
   3  -5   0    1.37    4.09
  -3  -5   0    4.44    2.42
   3  -5   0    1.18    2.46
   3  -5   0    2.63    3.09
   3   5   0    4.70    2.81
  -3   5   0    4.86    2.58
  -3   5   0    5.15    3.47
   3   5   0    4.76    3.14
   3   5   0    4.40    1.97
  -5  -5   0   26.37    3.82
  -5  -5   0   24.01    3.40
   5  -5   0   30.33    3.01
   5  -5   0   31.06    3.69
  -5  -5   0   26.67    3.67
   5  -5   0   23.25    4.36
   5  -5   0   21.48    5.57
  -5  -5   0   23.77    2.29
   5   5   0   27.61    3.32
  -5   5   0   29.80    3.85
   5   5   0   27.71    4.09
   5   5   0   35.15    4.24
  -5   5   0   36.66    4.81
   7  -5   0    5.88    2.79
  -7  -5   0    4.33    2.44
  -7  -5   0    5.36    3.00
   7  -5   0    6.05    5.22
   7  -5   0    6.04    2.39
  -7  -5   0    6.23    3.06
   7  -5   0    5.04    3.45
  -7  -5   0    5.41    2.79
   7   5   0    4.86    3.00
  -7   5   0    4.32    3.07
   7   5   0    6.19    1.85
  -7   5   0    6.44    3.44
   7   5   0    8.38    3.27
  -9  -5   0  201.66    9.20
   9  -5   0  196.26    9.01
  -9  -5   0  194.40   10.42
   9  -5   0  183.37   18.45
   9  -5   0  205.63   12.42
  -9  -5   0  193.50   11.41
  -9  -5   0  192.16   10.72
   9  -5   0  197.94   10.17
  -9   5   0  180.66   12.20
   9   5   0  174.48   12.69
  -9   5   0  184.42   15.59
  11  -5   0   20.66    7.82
  11  -5   0   18.54    4.55
 -11  -5   0   17.88    4.19
  11  -5   0   15.34    3.31
 -11  -5   0   19.96    3.80
 -11  -5   0   15.34    3.46
  11  -5   0   16.86    3.52
  11   5   0   27.20    4.82
  11   5   0   23.82    4.84
 -11   5   0   13.53    7.52
 -11   5   0   29.07    5.15
 -11   5   0   19.41    6.54
  13  -5   0    3.06    3.29
  13  -5   0    6.69    3.33
 -13  -5   0    8.23    3.23
  13  -5   0   -2.18    8.19
  13   5   0   15.72    4.82
  13   5   0    6.20    4.12
 -13   5   0   -3.63    7.86
 -13   5   0    7.45    6.03
 -13   5   0    5.35    3.58
 -13   5   0    8.88    4.57
  15  -5   0   -1.10    3.50
  15  -5   0   -2.80    3.23
  15  -5   0   -1.32    8.91
  15   5   0    8.57    5.06
  15   5   0    3.16    4.39
 -15   5   0    3.32    4.58
 -15   5   0   -2.50    3.70
 -15   5   0   -4.84    9.19
  17  -5   0    5.16    9.79
  17  -5   0    2.46    3.82
 -17   5   0   -9.71   10.42
  17   5   0    5.15    5.19
 -17   5   0    9.60    4.99
 -17   5   0    3.89    4.12
  17   5   0    2.83    4.59
   0  -6   0  221.56   13.67
   0  -6   0  239.49    9.64
   0  -6   0  220.74   11.66
   0   6   0  232.80   14.37
   0   6   0  232.22   14.19
  -2  -6   0   16.83    2.08
   2  -6   0   18.99    2.56
  -2  -6   0   17.13    3.29
   2  -6   0   17.64    3.32
  -2  -6   0   21.35    4.13
   2  -6   0   21.67    4.31
   2   6   0   23.16    4.09
   2   6   0   30.12    4.84
  -2   6   0   30.44    5.04
  -2   6   0   20.81    3.80
  -4  -6   0   10.43    3.68
   4  -6   0   10.97    2.38
   4  -6   0   12.58    5.23
  -4  -6   0   10.61    3.04
  -4  -6   0   10.25    3.29
   4  -6   0   10.44    3.10
  -4  -6   0    9.19    1.69
   4  -6   0    8.90    3.88
  -4   6   0   10.70    3.32
  -4   6   0   15.48    4.42
   4   6   0   15.74    3.94
   4   6   0   11.59    3.61
  -6  -6   0    1.54    2.75
   6  -6   0    0.66    2.80
  -6  -6   0    1.85    3.37
  -6  -6   0    3.41    3.18
   6  -6   0    1.64    2.26
  -6  -6   0   -1.07    2.73
   6  -6   0    4.71    5.38
   6  -6   0    0.24    3.80
  -6   6   0    1.32    3.69
   6   6   0    5.57    3.39
  -6   6   0   -1.74    3.17
  -8  -6   0    0.78    3.10
  -8  -6   0    0.43    2.80
   8  -6   0    2.17    5.74
   8  -6   0    4.44    2.67
  -8  -6   0    3.37    3.47
  -8  -6   0    1.63    3.48
   8  -6   0    2.00    2.91
   8  -6   0    3.32    3.98
   8   6   0    2.12    3.62
  -8   6   0    5.06    4.11
 -10  -6   0   -1.04    3.66
  10  -6   0   -1.28    2.84
  10  -6   0    5.02    6.59
 -10  -6   0    0.83    3.32
  10  -6   0   -1.41    3.93
  10  -6   0    0.50    3.04
 -10  -6   0   -1.60    3.67
 -10   6   0    0.60    6.55
 -10   6   0    4.77    4.23
  10   6   0    1.87    3.93
  12  -6   0    8.83    7.89
  12  -6   0    4.40    3.44
  12  -6   0    4.78    3.44
 -12  -6   0   -2.57    3.58
  12  -6   0    3.04    4.56
 -12  -6   0    2.35    3.87
 -12  -6   0   -2.53    4.00
  12   6   0    6.60    4.57
 -12   6   0    6.95    6.87
 -12   6   0  -11.43    8.66
  12   6   0   18.04    5.50
 -12   6   0   10.92    5.05
 -12   6   0    0.96    3.62
  14  -6   0   32.30    9.24
  14  -6   0   20.18    4.42
  14  -6   0   19.59    4.03
 -14   6   0   26.39    7.63
 -14   6   0    6.81   10.37
  14   6   0   24.67    5.73
 -14   6   0   31.34    5.98
 -16   6   0  -13.92   10.40
  16   6   0    3.52    5.05
   1  -7   0   -0.20    1.96
  -1  -7   0    2.88    2.80
  -1  -7   0    6.25    3.11
   1  -7   0   -1.73    3.81
  -1  -7   0    1.04    3.76
   1  -7   0    2.74    2.91
  -1  -7   0    2.20    1.81
   1   7   0    0.53    3.44
   1   7   0    4.00    4.22
  -1   7   0    2.32    4.17
  -1   7   0   -0.35    3.47
   3  -7   0    3.01    4.27
  -3  -7   0   -0.06    3.66
   3  -7   0    3.21    3.05
   3  -7   0    0.47    2.15
  -3  -7   0    2.13    2.89
  -3  -7   0    4.19    3.33
   3   7   0    1.14    3.68
   3   7   0    4.73    4.05
  -3   7   0   -3.67    3.39
  -3   7   0    2.02    4.46
  -5  -7   0   17.67    3.85
  -5  -7   0   10.65    3.54
   5  -7   0   14.65    4.88
   5  -7   0   18.64    3.80
  -5  -7   0   14.67    3.91
   5  -7   0   26.93    6.57
   5  -7   0   17.23    3.11
  -5  -7   0   20.77    4.81
  -5   7   0   12.53    4.52
   5   7   0   18.36    4.78
  -5   7   0   31.46    6.03
  -7  -7   0    6.37    3.55
   7  -7   0    8.21    3.56
  -7  -7   0    8.36    4.36
   7  -7   0   16.72    6.81
   7  -7   0   10.26    4.79
   7  -7   0    5.09    2.83
  -7  -7   0    9.00    3.93
  -7  -7   0    9.32    3.53
  -7   7   0   13.80    5.27
   7   7   0   18.06    4.75
  -7   7   0   -6.15    4.44
   7   7   0   13.94    4.64
   9  -7   0  138.38   16.11
  -9  -7   0  109.88    8.84
   9  -7   0  105.64    7.45
   9  -7   0  104.44    6.60
  -9  -7   0   98.93    7.93
  -9  -7   0  104.33    7.33
  -9  -7   0   97.52    8.22
   9  -7   0  106.49    9.86
  -9   7   0   95.09   10.26
  -9   7   0   76.62   12.08
   9   7   0   90.38   10.02
  11  -7   0   26.81    8.21
  11  -7   0   15.52    3.86
 -11  -7   0    7.90    3.98
 -11  -7   0   13.55    4.77
 -11  -7   0    7.59    4.53
  11  -7   0   12.57    5.45
  11  -7   0   11.80    3.78
 -11   7   0   13.18    7.54
 -11   7   0   22.47    5.99
  11   7   0   16.83    5.40
 -13   7   0    7.18    6.80
   0  -8   0   64.66    7.79
   0  -8   0   76.51    6.37
   0   8   0   53.66    7.26
   0   8   0   74.36    8.96
   2  -8   0   13.56    3.67
  -2  -8   0   16.23    4.01
   2  -8   0   12.29    5.21
  -2  -8   0   14.01    5.09
  -2  -8   0   16.60    3.93
  -2   8   0    1.60    4.53
  -2   8   0   23.89    6.05
   2   8   0    6.82    4.49
   4  -8   0   11.84    5.34
  -4  -8   0    9.59    3.70
   4  -8   0    7.42    2.80
  -4  -8   0   12.21    3.89
   4  -8   0   14.46    3.76
  -4  -8   0    8.34    3.85
  -4  -8   0   13.87    5.06
  -4   8   0   -1.55    4.91
   4   8   0    6.22    4.68
  -4   8   0   18.67    5.84
  -6  -8   0    1.72    4.46
   6  -8   0    4.45    3.48
   6  -8   0   -1.39    4.83
  -6  -8   0    2.57    3.46
  -6  -8   0    1.80    3.33
   6  -8   0   -0.38    2.67
  -6  -8   0    1.13    3.91
  -6   8   0   10.42    5.29
   6   8   0   -0.64    4.50
  -8  -8   0    0.73    4.09
   8  -8   0    2.30    2.99
   8  -8   0    5.60    5.13
   8  -8   0    8.10    3.54
  20   0  -1   27.13    4.00
  20   0  -1    0.73   10.37
  20   0  -1   13.00    9.95
 -18   0   1   12.66    6.48
  18   0  -1   -2.65    7.82
  18   0  -1    2.13    7.50
  18   0  -1   -2.63    2.66
  16   0  -1   -3.03    6.78
 -16   0   1    4.54    4.66
  16   0  -1   -0.73    6.16
  16   0  -1   -1.69    2.36
  14   0  -1    1.62    5.09
 -14   0   1   -0.13    2.42
  14   0  -1    1.40    5.62
 -14   0   1    0.87    3.63
  14   0  -1    2.65    2.12
 -12   0   1    2.52    3.10
  12   0  -1    5.54    1.92
  12   0  -1    4.88    3.05
 -12   0   1    3.90    2.39
  12   0  -1    3.80    4.63
  12   0  -1   -1.12    4.05
 -10   0   1    7.60    2.16
  10   0  -1   10.88    2.62
 -10   0   1    5.53    2.90
  10   0  -1    1.97    3.26
  10   0  -1    8.79    1.62
  10   0  -1    8.60    3.62
  10   0  -1    6.77    1.26
   8   0  -1    2.21    2.60
   8   0  -1    5.53    0.97
   8   0  -1    0.96    2.49
   8   0  -1    3.22    0.84
  -8   0   1    4.60    1.67
   8   0  -1    4.18    1.22
   8   0  -1    4.64    1.50
   8   0  -1    4.78    1.06
  -8   0   1    4.66    0.97
  -8   0   1    5.05    2.49
   8   0  -1    6.37    2.02
   6   0  -1  667.12   34.87
  -6   0   1  660.13   34.85
   6   0  -1  708.12   34.86
   6   0  -1  720.67   54.16
  -6   0   1  667.25   34.86
   6   0  -1  723.56   46.74
   6   0  -1  701.69   51.10
   6   0  -1  677.48   30.90
  -6   0   1  673.13   33.14
   6   0  -1  675.39   25.95
  -6   0   1  658.75   35.06
   6   0  -1  692.81   29.89
  -6   0   1  712.67   54.12
   6   0  -1  751.55   33.27
   6   0  -1  673.15   35.07
   4   0  -1    9.91    1.26
  -4   0   1    9.58    2.09
   4   0  -1    9.69    1.13
   4   0  -1    7.08    1.83
   4   0  -1   14.30    1.72
   4   0  -1   10.24    1.40
   4   0  -1    8.18    1.02
   4   0  -1    8.55    1.66
  -4   0   1    9.62    1.43
   4   0  -1    5.64    1.62
  -4   0   1   13.73    1.62
  -4   0   1   10.14    1.05
   4   0  -1   10.71    1.12
  -2   0   1    1.53    0.81
  -2   0   1    2.15    0.64
  -2   0   1    1.12    0.47
   2   0  -1    1.71    0.38
  -2   0   1    1.79    0.37
   2   0  -1    0.86    0.48
   2   0  -1    2.38    0.59
  -2   0   1    2.20    0.68
   2   0  -1    1.63    0.62
   2   0  -1    2.73    0.74
  -2   0   1    1.83    0.64
  -2   0   1    1.74    0.94
  -2   0   1    1.64    0.38
   2   0  -1    2.56    0.93
   2   0  -1    1.14    0.35
   0   0  -1    2.93    0.55
   0   0   1    3.52    0.88
   0   0   1    2.76    0.92
   0   0  -1    3.82    0.92
   0   0  -1    3.60    0.85
   0   0   1    3.21    0.53
   0   0   1    3.32    0.65
   0   0   1    2.16    0.82
   0   0   1    3.76    1.00
   0   0  -1    3.60    1.01
   2   0   1    4.42    1.17
  -2   0  -1    6.30    1.41
   2   0   1    4.76    1.29
   2   0   1    3.54    0.52
  -2   0  -1    1.83    0.89
  -2   0  -1    3.41    0.88
   2   0   1    4.14    0.82
  -2   0  -1    3.25    0.53
  -2   0  -1    2.98    0.58
   2   0   1    2.99    0.98
  -2   0  -1    3.42    0.99
   2   0   1    3.73    0.82
  -2   0  -1    3.42    1.32
  -2   0  -1    4.92    1.20
   2   0   1    4.82    1.37
  -2   0  -1    3.63    0.90
   2   0   1    3.70    1.08
   2   0   1    2.67    0.59
  -4   0  -1   -1.38    1.45
  -4   0  -1    0.79    1.31
  -4   0  -1    0.65    1.06
   4   0   1   -1.31    1.39
   4   0   1    1.08    1.35
   4   0   1    0.57    1.36
  -4   0  -1    1.95    1.40
  -4   0  -1   -0.39    1.31
   4   0   1   -1.88    2.05
   4   0   1   -0.38    1.83
   4   0   1   -0.15    1.69
   4   0   1   -0.82    0.73
  -4   0  -1    1.07    1.40
  -4   0  -1   -0.87    1.47
   4   0   1   -0.21    1.34
  -4   0  -1   -0.24    1.00
  -4   0  -1    1.76    1.43
   6   0   1    2.32    1.92
  -6   0  -1    0.64    1.55
   6   0   1   -3.43    3.32
   6   0   1    0.94    2.23
  -6   0  -1    1.79    1.56
  -6   0  -1    1.65    1.23
   6   0   1    1.56    1.22
  -6   0  -1    1.02    1.35
  -6   0  -1    1.44    1.51
   6   0   1    0.11    1.91
   6   0   1    1.75    1.45
   6   0   1    2.02    1.45
   6   0   1   -0.08    0.83
   6   0   1    2.29    1.46
  -6   0  -1   -1.15    1.52
   6   0   1    2.60    1.57
  -6   0  -1    2.69    1.32
  -6   0  -1    0.51    0.92
  -8   0  -1   36.96    3.34
   8   0   1   35.56    2.78
  -8   0  -1   36.80    3.02
  -8   0  -1   41.92    3.91
   8   0   1   35.97    2.31
   8   0   1   29.03    5.87
  -8   0  -1   33.60    5.68
  -8   0  -1   41.33    3.10
  -8   0  -1   35.13    3.46
  -8   0  -1   30.65    3.34
   8   0   1   39.22    4.15
  10   0   1    1.29    1.42
  10   0   1    3.23    1.79
 -10   0  -1    5.30    2.41
  10   0   1    4.28    2.62
 -10   0  -1    0.34    2.52
 -10   0  -1    5.71    1.83
  10   0   1    1.48    5.80
  10   0   1    4.59    1.47
 -10   0  -1    1.65    2.37
 -12   0  -1  341.52   16.29
  12   0   1  374.04   28.69
 -12   0  -1  316.95   18.24
  12   0   1  351.07   30.25
  12   0   1  362.58   18.78
 -12   0  -1  349.99   16.93
 -12   0  -1  341.08   29.40
  12   0   1  313.78   26.51
 -12   0  -1  358.08   18.06
  12   0   1  358.58   17.99
 -14   0  -1    8.05    2.30
  14   0   1   10.26    9.24
  14   0   1    2.28    6.31
 -14   0  -1    6.16    3.16
 -14   0  -1    4.65    4.00
  14   0   1    8.40    1.91
 -14   0  -1    6.84    2.04
  14   0   1    0.50    3.97
 -16   0  -1   19.08    5.82
  16   0   1   20.58    8.73
  16   0   1   10.44   11.92
  18   0   1    9.46   10.93
  18   0   1  -13.46   13.64
  20   0   1    0.90    3.67
  20   0   1    8.77   12.60
  20   0   1  -12.00   16.11
  22   0   1  -32.19   16.01
  22   0   1  -23.34   13.48
  21  -1  -1    1.78    3.75
  21  -1  -1   -5.68   10.04
  21   1  -1    5.66    9.71
  19  -1  -1   -9.04    8.12
  19  -1  -1    8.51    3.43
  19  -1  -1   -0.78    8.67
 -19   1   1   12.64    8.13
  19   1  -1   12.84    9.61
  19   1  -1   15.80    8.47
 -17  -1   1   14.89    5.19
  17  -1  -1    6.37    7.31
  17  -1  -1    3.02    7.50
  17  -1  -1    7.05    3.01
  17   1  -1    9.07    2.55
 -17   1   1   15.50    2.23
  17   1  -1   12.59    6.36
 -17   1   1    9.72    6.40
  17   1  -1   13.23    7.70
  15  -1  -1  281.61   11.64
 -15  -1   1  274.79   25.19
  15  -1  -1  269.70   23.18
  15  -1  -1  269.26   26.42
  15   1  -1  282.84   20.63
  15   1  -1  267.51   11.16
  15   1  -1  285.35   23.18
 -15   1   1  270.75   25.56
  15   1  -1  274.81   24.67
 -15   1   1  257.40   14.47
 -13  -1   1   -1.08    3.13
  13  -1  -1   -0.42    4.84
 -13  -1   1   -1.41    2.26
  13  -1  -1   -0.14    2.15
  13  -1  -1    1.05    1.93
  13  -1  -1    2.92    5.54
 -13   1   1    1.78    3.77
 -13   1   1    0.16    2.33
 -13   1   1   -0.89    2.06
  13   1  -1    2.60    1.60
  13   1  -1   -2.65    5.51
  13   1  -1   -0.34    1.73
 -13   1   1   -1.72    0.69
  13   1  -1    0.15    1.69
  11  -1  -1   20.69    2.43
  11  -1  -1   14.47    4.60
 -11  -1   1   18.68    2.87
  11  -1  -1   20.80    5.16
  11  -1  -1   23.04    2.48
 -11   1   1   22.91    3.05
  11   1  -1   23.44    2.54
 -11   1   1   20.68    2.97
  11   1  -1   17.80    2.77
 -11   1   1   13.29    4.07
  11   1  -1    9.18    5.50
  11   1  -1   15.17    2.40
 -11   1   1   20.93    2.48
   9  -1  -1    1.86    3.06
   9  -1  -1    2.34    1.60
   9  -1  -1    3.22    1.54
   9  -1  -1    6.91    3.57
  -9  -1   1    1.68    2.31
  -9  -1   1    2.15    1.85
   9   1  -1    4.69    1.95
  -9   1   1    5.44    1.63
   9   1  -1    3.83    1.40
  -9   1   1    3.14    1.64
   9   1  -1    3.98    1.53
  -9   1   1    3.03    1.80
  -9   1   1    2.89    2.87
  -9   1   1    4.33    1.95
  -9   1   1    6.31    1.71
  -9   1   1    5.77    2.36
   9   1  -1    5.67    1.26
   7  -1  -1    2.95    2.51
  -7  -1   1    0.31    1.76
   7  -1  -1   -0.08    1.26
   7  -1  -1    1.31    2.41
   7  -1  -1    1.48    1.17
   7  -1  -1    2.41    2.72
   7  -1  -1    0.96    1.39
  -7  -1   1    1.40    1.50
   7  -1  -1    1.39    1.25
   7  -1  -1    1.30    1.42
   7   1  -1    0.25    1.66
   7   1  -1    1.62    1.11
  -7   1   1    1.58    1.50
  -7   1   1    0.81    1.84
  -7   1   1    3.01    1.71
   7   1  -1    1.28    1.00
  -7   1   1    0.20    1.42
  -7   1   1    1.25    2.30
  -7   1   1    0.49    1.39
   7   1  -1    0.58    1.07
  -7   1   1    1.29    1.41
  -7   1   1    0.63    1.74
   7   1  -1    0.22    0.98
   5  -1  -1    0.52    1.00
  -5  -1   1    0.88    0.79
   5  -1  -1    0.05    1.23
  -5  -1   1    2.24    0.93
   5  -1  -1    2.60    2.35
   5  -1  -1    2.05    2.29
   5  -1  -1   -1.35    1.37
  -5  -1   1   -1.12    1.28
  -5  -1   1    1.15    0.98
   5  -1  -1    2.88    1.38
   5  -1  -1    4.01    2.42
   5  -1  -1    1.03    1.17
  -5  -1   1   -0.69    1.12
   5   1  -1   -0.38    1.68
  -5   1   1    0.89    1.38
  -5   1   1   -1.54    1.99
   5   1  -1    0.55    0.61
   5   1  -1   -0.18    0.76
  -5   1   1    0.21    1.74
  -5   1   1    0.92    1.87
   5   1  -1   -0.22    1.02
   5   1  -1    0.24    1.50
   5   1  -1    0.49    1.73
  -5   1   1    0.39    1.39
  -5   1   1    1.38    1.29
  -5   1   1   -2.35    2.20
   5   1  -1    1.43    1.23
  -5   1   1    0.97    1.27
   5   1  -1    0.43    1.27
   5   1  -1    1.02    0.83
   5   1  -1    1.73    1.22
   5   1  -1    0.75    0.88
   5   1  -1   -0.40    0.98
  -3  -1   1   18.26    1.92
  -3  -1   1   20.01    1.72
   3  -1  -1   20.10    2.14
  -3  -1   1   14.15    1.86
   3  -1  -1   19.63    1.53
   3  -1  -1   19.17    2.02
  -3  -1   1   16.46    1.58
   3  -1  -1   22.80    3.35
  -3  -1   1   20.67    1.85
   3  -1  -1   18.75    1.50
  -3  -1   1   21.92    1.79
  -3  -1   1   19.11    1.77
   3  -1  -1   26.69    2.44
  -3   1   1   23.50    2.03
   3   1  -1   19.75    1.98
   3   1  -1   20.82    1.92
   3   1  -1   19.74    1.59
   3   1  -1   21.70    2.15
  -3   1   1   19.06    2.11
   3   1  -1   20.10    1.70
   3   1  -1   17.60    2.09
  -3   1   1   19.29    1.48
  -3   1   1   22.32    4.01
   3   1  -1   16.04    2.92
  -3   1   1   18.45    2.19
  -3   1   1   19.66    1.47
  -3   1   1   21.24    2.95
   3   1  -1   18.60    1.81
   3   1  -1   21.02    1.86
  -3   1   1   22.44    3.25
  -1  -1   1   10.21    1.05
  -1  -1   1   12.45    1.42
  -1  -1   1   11.92    1.23
   1  -1  -1    8.34    1.04
   1  -1  -1   10.76    1.05
  -1  -1   1    9.17    1.48
  -1  -1   1   11.05    1.28
   1  -1  -1   10.25    1.51
   1  -1  -1   10.11    1.42
  -1  -1   1   11.96    1.33
  -1  -1   1   10.57    1.04
  -1  -1   1   12.06    1.62
   1  -1  -1   10.15    1.43
   1   1  -1   12.37    1.31
  -1   1   1   13.83    1.56
   1   1  -1   12.35    1.37
  -1   1   1    9.18    1.83
  -1   1   1   11.36    1.84
  -1   1   1   11.49    1.44
   1   1  -1   13.29    1.55
  -1   1   1   11.46    1.53
   1   1  -1   12.76    1.49
   1   1  -1   11.15    2.04
   1   1  -1   12.50    1.15
  -1   1   1   12.70    1.09
  -1   1   1   13.14    0.99
  -1  -1  -1   10.90    1.34
   1  -1   1    8.86    1.83
  -1  -1  -1   10.28    1.39
   1  -1   1   10.68    1.20
   1  -1   1   10.32    2.08
  -1  -1  -1    8.78    1.19
   1  -1   1   11.48    1.55
  -1  -1  -1   10.28    1.25
  -1  -1  -1   12.48    1.12
  -1  -1  -1   12.73    1.32
   1  -1   1   10.41    1.14
  -1  -1  -1   11.60    1.07
   1   1   1   13.77    1.43
  -1   1  -1   11.65    1.20
  -1   1  -1   14.54    1.76
  -1   1  -1    9.93    1.89
   1   1   1   11.65    1.57
   1   1   1   10.62    1.01
  -1   1  -1   10.38    1.38
   1   1   1   11.76    1.52
  -1   1  -1   11.49    1.70
   1   1   1   11.33    1.11
  -1   1  -1   12.75    1.34
   1   1   1   10.82    1.38
  -1   1  -1    8.26    1.68
   1   1   1   14.85    1.12
  -3  -1  -1  919.75   46.44
   3  -1   1  914.87   39.35
   3  -1   1  963.90   46.38
   3  -1   1  900.18   40.47
  -3  -1  -1  868.57   40.37
  -3  -1  -1  933.20   34.19
  -3  -1  -1  898.36   40.57
  -3  -1  -1  899.08   46.18
   3  -1   1  905.10   61.73
   3  -1   1  912.24   67.31
  -3  -1  -1  910.14   40.55
  -3  -1  -1  967.23   47.96
   3  -1   1  892.03   46.39
  -3   1  -1  921.84   70.66
   3   1   1  914.18   64.59
  -3   1  -1  901.65   40.49
  -3   1  -1  923.08   34.37
   3   1   1  931.82   46.22
  -3   1  -1  901.57   43.60
   3   1   1  915.83   39.47
   3   1   1  906.71   40.56
   3   1   1  898.13   46.17
  -3   1  -1 1000.00   64.67
   3   1   1  900.90   34.15
  -3   1  -1  955.45   46.42
  -3   1  -1  909.03   67.19
  -3   1  -1  904.30   39.37
   3   1   1  797.31   34.28
  -3   1  -1  896.07   61.55
  -3   1  -1  907.53   46.31
   3   1   1  939.08   39.22
   3   1   1  924.87   47.95
  -5  -1  -1   31.74    2.85
  -5  -1  -1   29.71    2.35
   5  -1   1   32.26    6.40
   5  -1   1   29.94    2.47
  -5  -1  -1   29.91    2.47
   5  -1   1   31.87    3.13
  -5  -1  -1   30.92    2.39
   5  -1   1   39.33    6.45
  -5  -1  -1   29.31    2.74
   5  -1   1   29.94    2.58
  -5  -1  -1   35.48    3.37
   5  -1   1   29.08    2.63
   5  -1   1   30.23    1.99
   5  -1   1   44.92    5.47
  -5  -1  -1   30.21    2.73
   5  -1   1   33.07    3.04
   5   1   1   38.87    2.70
  -5   1  -1   31.18    4.52
  -5   1  -1   33.76    4.61
   5   1   1   38.64    2.62
   5   1   1   37.08    5.23
   5   1   1   39.50    2.40
  -5   1  -1   38.26    2.86
  -5   1  -1   43.29    4.88
   5   1   1   37.34    2.48
  -5   1  -1   36.91    5.30
   5   1   1   35.15    2.82
   5   1   1   36.48    2.85
   5   1   1   36.91    4.01
  -5   1  -1   40.28    3.03
  -5   1  -1   37.45    2.81
   5   1   1   36.73    2.42
  -5   1  -1   38.46    2.73
   5   1   1   39.64    3.36
  -7  -1  -1    0.54    1.46
   7  -1   1    3.11    2.33
   7  -1   1    0.42    2.90
   7  -1   1    3.23    3.72
   7  -1   1    0.94    1.94
  -7  -1  -1    2.60    1.88
   7  -1   1    0.44    1.75
   7  -1   1    1.25    1.13
  -7  -1  -1    1.12    1.28
  -7  -1  -1    1.30    1.70
  -7  -1  -1    3.37    2.04
  -7   1  -1    2.51    1.57
  -7   1  -1    3.17    1.75
  -7   1  -1    1.65    1.55
  -7   1  -1    1.44    2.23
   7   1   1    1.96    1.37
   7   1   1    2.25    1.43
   7   1   1    1.95    1.17
  -7   1  -1    1.71    1.70
   7   1   1    2.63    1.92
   7   1   1    1.82    1.39
  -7   1  -1    2.90    2.37
  -7   1  -1    3.29    3.02
  -9  -1  -1    6.95    1.55
  -9  -1  -1    5.54    2.29
  -9  -1  -1    8.88    1.68
   9  -1   1   10.80    5.20
   9  -1   1    4.94    2.90
  -9  -1  -1    7.21    1.85
   9  -1   1    6.86    2.30
  -9  -1  -1    7.71    1.99
   9  -1   1    2.58    3.94
  -9   1  -1    9.10    2.21
   9   1   1    4.28    1.92
  -9   1  -1    4.81    1.51
  -9   1  -1    2.93    2.87
  -9   1  -1    6.80    2.06
   9   1   1    6.16    1.39
   9   1   1    5.45    1.78
   9   1   1    7.99    1.63
   9   1   1    6.13    1.94
  -9   1  -1    7.06    2.24
  -9   1  -1    7.93    2.58
  11  -1   1    5.08    6.51
  11  -1   1    2.99    2.31
  11  -1   1    4.08    4.89
 -11  -1  -1    3.28    1.48
 -11  -1  -1    2.82    1.26
 -11   1  -1    0.30    3.13
 -11   1  -1   -0.55    2.68
  11   1   1    2.27    2.24
 -11   1  -1    1.22    2.24
 -11   1  -1    1.14    2.32
  11   1   1  -12.65    6.69
  11   1   1    1.28    1.90
 -11   1  -1    2.71    1.21
 -11   1  -1    3.92    2.60
  13  -1   1   -0.40    5.70
  13  -1   1    2.41    8.00
  13  -1   1    0.42    2.30
  13   1   1    0.36    2.01
 -13   1  -1   -0.46    2.85
 -13   1  -1    2.41    2.39
  13   1   1    1.63    2.70
 -13   1  -1    3.13    2.90
  13   1   1   -3.41    8.34
 -13   1  -1   -0.07    2.50
 -13   1  -1   -0.12    3.81
  15  -1   1    2.90    9.90
  15  -1   1   -4.03    7.37
  15   1   1   -1.72    3.17
 -15   1  -1    3.04    2.77
 -15   1  -1    5.43    5.35
  15   1   1    3.17    2.31
  15   1   1    0.75   10.57
 -15   1  -1   -1.70    3.11
  17  -1   1   16.36   10.43
  17  -1   1   25.37   13.02
  17   1   1   46.52   13.64
  17   1   1   38.47    9.03
 -17   1  -1   36.03    4.94
 -17   1  -1   37.08    4.28
 -17   1  -1   66.67   12.98
  19  -1   1    4.85    3.68
  19   1   1   22.57   10.45
  19   1   1    1.74   15.61
  21  -1   1   47.34   16.47
  21  -1   1   52.79   15.28
  21  -1   1   89.75    6.95
  21   1   1  123.09   20.31
  20  -2  -1   18.19    4.30
 -20   2   1   36.39   10.50
  20   2  -1   40.49   11.84
  18  -2  -1   -6.84    8.31
  18  -2  -1   -9.48    8.03
  18  -2  -1    0.90    3.18
 -18   2   1    4.67    7.60
  18   2  -1   24.11    8.44
  18   2  -1   -0.94    3.11
 -18   2   1    7.73    3.06
  18   2  -1    6.58    3.27
  16  -2  -1   -3.60    7.16
  16  -2  -1   -0.57    2.78
  16  -2  -1   -1.57    7.17
  16   2  -1   -0.07    2.30
 -16   2   1    4.55    6.28
  16   2  -1    1.78    2.95
  16   2  -1   -0.15    2.78
  16   2  -1   12.82    7.27
 -16   2   1    2.57    3.12
 -16   2   1    5.93    3.01
  14  -2  -1    2.27    2.48
  14  -2  -1    2.93    5.94
  14  -2  -1   -1.30    6.16
  14   2  -1    0.42    2.14
 -14   2   1    0.70    2.67
  14   2  -1   -0.69    2.43
 -14   2   1    2.41    4.80
 -14   2   1    1.24    2.90
  14   2  -1   -1.31    1.50
  12  -2  -1    1.77    2.23
  12  -2  -1    4.33    5.66
  12  -2  -1   -2.91    1.97
  12  -2  -1    4.38    5.23
  12  -2  -1    4.02    2.61
  12   2  -1    2.81    2.37
 -12   2   1    1.97    1.63
 -12   2   1   -0.11    4.12
 -12   2   1    0.78    2.48
  12   2  -1   -0.59    2.05
  12   2  -1    1.04    1.29
 -12   2   1   -1.19    2.46
 -12   2   1   -0.49    2.18
  12   2  -1   -0.16    1.76
  10  -2  -1    1.48    2.23
  10  -2  -1    2.31    1.97
  10  -2  -1    7.77    4.83
  10  -2  -1    4.56    4.28
  10  -2  -1    0.04    1.83
 -10  -2   1    0.04    2.00
 -10   2   1    5.90    2.42
 -10   2   1    6.65    2.50
 -10   2   1    7.38    2.36
  10   2  -1    6.62    1.50
  10   2  -1    3.96    2.14
 -10   2   1    5.04    3.91
 -10   2   1    3.21    2.12
 -10   2   1    8.51    2.46
   8  -2  -1    8.62    2.27
   8  -2  -1    8.72    1.82
   8  -2  -1    7.00    1.75
   8  -2  -1    8.89    3.77
  -8  -2   1    8.62    1.43
  -8  -2   1    7.49    1.35
  -8  -2   1   10.35    1.81
  -8  -2   1    8.94    2.06
   8  -2  -1    8.21    3.51
   8  -2  -1    7.87    1.52
  -8  -2   1    6.28    1.96
  -8   2   1   14.42    2.47
  -8   2   1   11.46    1.93
  -8   2   1   14.33    2.20
  -8   2   1   10.22    1.67
   8   2  -1   10.77    1.27
  -8   2   1   10.34    3.04
  -8   2   1   12.67    2.38
   8   2  -1   10.88    1.43
   8   2  -1   10.39    1.80
   8   2  -1   13.06    2.12
  -8   2   1   10.33    3.51
  -8   2   1   12.27    3.26
  -6  -2   1  805.50   40.10
   6  -2  -1  816.76   53.93
   6  -2  -1  809.14   41.72
   6  -2  -1  801.85   35.16
  -6  -2   1  794.53   34.40
  -6  -2   1  838.78   40.14
   6  -2  -1  799.82   34.32
  -6  -2   1  794.98   29.73
   6  -2  -1  790.31   29.97
  -6  -2   1  782.25   40.11
   6  -2  -1  812.04   40.42
  -6  -2   1  763.16   35.38
  -6   2   1  827.68   40.48
  -6   2   1  777.85   36.83
   6   2  -1  749.42   34.33
   6   2  -1  751.36   40.11
  -6   2   1  814.16   40.53
  -6   2   1  793.62   45.94
  -6   2   1  772.68   53.84
   6   2  -1  801.91   34.51
  -6   2   1  821.42   40.02
   6   2  -1  764.44   40.23
   6   2  -1  713.80   36.93
   4  -2  -1    3.41    2.31
  -4  -2   1    5.09    1.45
   4  -2  -1    5.83    1.31
  -4  -2   1    3.93    1.51
  -4  -2   1    4.09    1.40
  -4  -2   1    3.98    1.10
   4  -2  -1    4.62    1.67
   4  -2  -1    5.54    1.76
   4  -2  -1    5.16    1.37
  -4  -2   1    2.92    1.25
  -4  -2   1    4.22    1.37
   4  -2  -1    2.94    1.16
  -4   2   1    5.08    2.22
   4   2  -1    5.65    1.70
   4   2  -1    5.72    1.15
  -4   2   1    8.98    1.82
   4   2  -1    5.25    1.90
  -4   2   1    6.37    1.88
  -4   2   1    6.19    1.25
  -4   2   1    7.26    1.19
   4   2  -1    6.60    1.32
   4   2  -1    6.08    1.58
  -4   2   1    8.28    1.93
   4   2  -1    6.29    1.47
  -4   2   1    7.63    1.34
  -4   2   1    4.55    2.13
   4   2  -1    6.38    1.41
   4   2  -1    6.09    1.41
  -2  -2   1   11.54    1.87
   2  -2  -1   12.28    1.65
  -2  -2   1   13.31    1.66
  -2  -2   1   12.99    1.81
  -2  -2   1   14.00    1.98
  -2  -2   1   11.13    1.08
   2  -2  -1   13.24    2.09
  -2  -2   1   11.37    1.31
  -2  -2   1   10.28    1.75
  -2  -2   1   13.76    1.91
   2  -2  -1   15.00    2.08
   2  -2  -1   15.02    1.44
  -2  -2   1   12.34    1.37
   2  -2  -1   11.87    1.62
   2   2  -1   18.25    2.18
   2   2  -1   16.65    1.94
   2   2  -1   17.81    1.70
   2   2  -1   15.05    2.41
   2   2  -1   20.05    1.95
  -2   2   1   16.10    2.66
  -2   2   1   15.26    2.25
   2   2  -1   15.39    1.92
  -2   2   1   19.57    2.26
  -2   2   1   21.96    2.50
  -2   2   1   17.89    1.95
   2   2  -1   15.48    1.33
  -2   2   1   17.24    1.63
   2   2  -1   17.98    2.50
   0  -2   1    7.47    1.75
   0  -2   1    6.96    1.19
   0  -2  -1    6.39    0.91
   0  -2   1    8.88    1.83
   0  -2   1    5.45    1.68
   0  -2   1    4.79    2.32
   0  -2  -1    6.69    1.35
   0  -2  -1    7.99    1.70
   0  -2  -1    8.30    1.73
   0  -2  -1    6.76    1.08
   0  -2   1    7.22    1.30
   0  -2  -1    4.83    1.36
   0  -2   1    8.54    1.83
   0   2  -1    5.64    1.90
   0   2   1    2.58    1.81
   0   2   1    4.91    1.84
   0   2  -1    3.73    1.39
   0   2   1    4.34    1.37
   0   2  -1    5.63    1.43
   0   2  -1    4.38    1.69
   0   2   1    4.76    1.69
   0   2  -1    5.01    1.60
   0   2  -1    5.27    2.29
   0   2   1    5.47    1.50
   0   2   1    5.09    1.03
  -2  -2  -1   15.56    2.20
   2  -2   1   16.44    2.36
   2  -2   1   14.82    3.20
   2  -2   1   16.21    1.88
  -2  -2  -1   17.94    2.29
   2  -2   1   18.35    2.17
   2  -2   1   17.01    1.96
   2  -2   1   16.98    2.22
  -2  -2  -1   17.16    1.88
  -2  -2  -1   16.13    1.53
  -2  -2  -1   16.88    1.99
  -2  -2  -1   13.72    1.50
  -2  -2  -1   17.85    1.87
  -2   2  -1   18.14    1.95
   2   2   1   20.04    1.47
   2   2   1   17.57    2.31
  -2   2  -1   17.75    2.45
  -2   2  -1   21.53    4.12
  -2   2  -1   15.90    2.85
   2   2   1   17.60    2.40
  -2   2  -1   19.27    2.23
   2   2   1   17.60    1.94
   2   2   1   19.74    1.69
   2   2   1   21.15    2.25
  -2   2  -1   19.19    2.67
   4  -2   1    7.95    1.91
   4  -2   1   12.23    3.30
  -4  -2  -1    9.50    2.10
  -4  -2  -1    7.43    1.65
   4  -2   1    7.23    2.80
  -4  -2  -1    7.65    1.48
  -4  -2  -1    9.79    1.65
   4  -2   1    8.47    1.19
  -4  -2  -1    9.39    1.50
   4  -2   1   10.63    2.08
  -4  -2  -1    6.97    1.70
   4  -2   1    8.69    2.12
   4   2   1    9.07    1.26
   4   2   1    7.27    1.38
  -4   2  -1    6.62    2.51
  -4   2  -1    9.66    2.08
   4   2   1    4.50    1.79
   4   2   1    8.84    1.68
   4   2   1    8.92    1.78
   4   2   1    9.03    1.61
  -4   2  -1    8.58    1.21
   4   2   1    8.15    0.88
   4   2   1    7.91    1.28
  -6  -2  -1    4.15    1.57
   6  -2   1    3.86    2.11
   6  -2   1    2.44    1.28
   6  -2   1    3.37    0.97
  -6  -2  -1    3.94    1.22
  -6  -2  -1    2.78    1.46
  -6  -2  -1    4.15    1.67
   6  -2   1    3.92    3.53
  -6  -2  -1    2.98    1.97
  -6  -2  -1    2.65    1.62
   6  -2   1    4.75    2.14
   6  -2   1    4.51    3.11
   6  -2   1    3.38    0.81
  -6   2  -1    2.15    2.46
  -6   2  -1    5.85    4.15
   6   2   1    0.38    1.58
  -6   2  -1    4.22    2.04
  -6   2  -1    3.19    1.59
   6   2   1    2.30    1.58
   6   2   1    3.29    1.50
   6   2   1    2.06    1.50
   6   2   1    1.32    1.24
  -6   2  -1    1.78    1.94
   6   2   1    2.77    1.43
  -6   2  -1    3.39    1.96
   8  -2   1   33.33    6.19
  -8  -2  -1   33.94    3.99
  -8  -2  -1   35.63    3.28
   8  -2   1   35.24    2.44
  -8  -2  -1   40.52    4.05
   8  -2   1   24.77    5.41
  -8  -2  -1   36.65    2.82
   8  -2   1   34.80    4.13
   8  -2   1   42.46    4.17
  -8   2  -1   45.00    8.22
  -8   2  -1   39.80    3.94
   8   2   1   35.62    3.98
   8   2   1   43.10    3.73
   8   2   1   38.96    3.30
   8   2   1   37.67    5.60
  -8   2  -1   34.07    3.81
  -8   2  -1   37.16    3.69
  -8   2  -1   34.41    5.85
   8   2   1   42.32    3.08
  -8   2  -1   41.58    6.89
  10  -2   1    3.65    5.89
 -10  -2  -1    0.47    2.10
 -10  -2  -1   -0.58    1.47
  10  -2   1    1.15    4.72
 -10  -2  -1    0.74    2.71
 -10  -2  -1    1.18    1.63
  10  -2   1    4.89    2.72
  10  -2   1   -0.39    2.66
 -10  -2  -1    1.06    2.90
  10   2   1    0.50    2.20
  10   2   1    0.67    2.28
 -10   2  -1    1.73    2.25
 -10   2  -1   -1.42    4.68
 -10   2  -1    2.79    2.71
 -10   2  -1    0.88    2.29
  10   2   1    1.21    1.82
 -10   2  -1    0.96    3.63
 -10   2  -1    3.63    2.58
 -10   2  -1   -3.05    2.00
  10   2   1    2.02    2.21
  12  -2   1  287.51   26.64
  12  -2   1  270.95   14.20
  12  -2   1  279.78   15.56
  12  -2   1  305.97   25.01
 -12   2  -1  299.19   25.64
  12   2   1  296.39   22.01
  12   2   1  282.55   16.27
 -12   2  -1  256.47   15.32
 -12   2  -1  277.03   20.57
 -12   2  -1  280.20   14.03
 -12   2  -1  288.50   15.70
 -12   2  -1  272.55   13.86
  14  -2   1    5.89    2.81
  14  -2   1    5.81    7.14
  14  -2   1    5.75    8.53
 -14   2  -1   12.82    3.61
  14   2   1   11.88    2.99
 -14   2  -1    7.12    5.26
 -14   2  -1   12.62    3.44
  14   2   1    6.76    3.09
  16  -2   1   -0.75    9.95
  16  -2   1    7.24    3.19
  16  -2   1    4.51    8.89
  16   2   1   29.56   11.01
 -16   2  -1    9.79    3.64
 -16   2  -1    1.94    3.73
 -16   2  -1    7.46    7.19
  16   2   1    3.13    3.43
  16   2   1    7.65    2.99
  18  -2   1   -1.20   10.89
  18  -2   1    1.35    3.53
 -18   2  -1    6.92    4.11
 -18   2  -1   13.39    8.52
 -18   2  -1    0.98    3.40
 -20   2  -1   93.88   18.28
  20   2   1  142.09   22.04
  22   2   1  252.51   32.81
  21  -3  -1    4.68    4.10
  21  -3  -1  -17.84    9.78
 -21   3   1   17.16   10.64
  19  -3  -1   -4.58    9.11
  19  -3  -1  -10.91    9.71
  19  -3  -1    4.98    3.74
 -19   3   1   17.07    4.20
  19   3  -1    9.66    4.11
 -19   3   1    4.36    9.99
  17  -3  -1    3.38    3.27
  17  -3  -1   -3.67    8.65
  17  -3  -1   -0.73    8.74
 -17   3   1    8.22    8.83
 -17   3   1   14.90    3.89
  17   3  -1    9.67    3.38
 -17   3   1   16.76    4.16
  17   3  -1   12.26    4.00
  15  -3  -1  185.94   23.69
  15  -3  -1  195.57   19.70
  15  -3  -1  181.54    9.00
 -15   3   1  191.09   23.27
  15   3  -1  198.12   16.08
 -15   3   1  188.48   11.48
  15   3  -1  171.48   10.46
  15   3  -1  173.86   12.33
 -15   3   1  179.21   10.05
  13  -3  -1   -4.15    2.41
  13  -3  -1    2.10    3.00
  13  -3  -1    1.09    5.71
  13  -3  -1    1.59    2.50
  13  -3  -1    1.27    6.38
 -13   3   1    3.17    2.02
  13   3  -1    2.97    3.12
 -13   3   1    1.15    3.09
  13   3  -1    2.09    3.01
 -13   3   1    2.31    2.88
 -13   3   1    5.40    5.31
  13   3  -1    1.55    2.52
  11  -3  -1   12.65    2.66
  11  -3  -1   15.34    6.17
 -11  -3   1   15.70    1.96
  11  -3  -1   12.57    2.74
 -11  -3   1   11.04    1.96
  11  -3  -1   17.51    3.36
  11   3  -1   20.04    1.96
 -11   3   1   19.30    4.65
 -11   3   1    9.97    3.89
  11   3  -1   16.36    3.39
  11   3  -1   11.85    3.42
 -11   3   1   15.76    5.28
 -11   3   1   24.31    3.61
 -11   3   1   17.07    2.48
 -11   3   1   19.10    3.37
 -11   3   1   21.97    3.12
   9  -3  -1   11.42    2.51
  -9  -3   1   10.81    2.88
  -9  -3   1   10.06    2.56
  -9  -3   1    8.78    2.21
   9  -3  -1   10.65    5.11
   9  -3  -1   10.32    2.98
   9  -3  -1   11.09    2.35
  -9  -3   1   10.32    2.06
  -9   3   1   10.55    4.34
  -9   3   1   13.60    2.66
  -9   3   1   13.36    2.97
  -9   3   1   11.91    2.95
   9   3  -1   12.77    1.91
  -9   3   1   10.35    2.03
   9   3  -1    8.52    2.85
   9   3  -1    6.47    3.06
  -7  -3   1    0.24    1.77
  -7  -3   1   -0.38    1.98
  -7  -3   1    1.77    2.26
   7  -3  -1    0.99    3.67
   7  -3  -1    1.18    2.07
   7  -3  -1    1.23    1.75
  -7  -3   1    0.75    1.84
   7  -3  -1    0.76    2.39
  -7  -3   1    1.65    1.83
   7   3  -1    1.55    1.76
  -7   3   1    0.60    3.72
  -7   3   1   -0.14    1.76
   7   3  -1    3.19    2.61
  -7   3   1    1.27    1.34
  -7   3   1    2.13    2.53
   7   3  -1   -0.43    2.14
  -7   3   1    2.09    2.44
   5  -3  -1    1.30    3.04
  -5  -3   1    0.70    1.90
  -5  -3   1    1.65    1.83
  -5  -3   1   -0.10    1.70
   5  -3  -1    1.13    2.29
   5  -3  -1    1.16    1.49
   5  -3  -1    1.67    1.81
  -5  -3   1    1.54    1.84
  -5  -3   1    2.26    1.27
  -5   3   1    1.27    2.27
   5   3  -1    2.62    2.01
   5   3  -1    1.23    1.35
  -5   3   1    1.81    1.08
   5   3  -1   -0.64    1.75
  -5   3   1    2.57    1.69
   5   3  -1    1.18    2.16
   5   3  -1    3.56    1.95
  -5   3   1    4.32    1.98
  -3  -3   1    0.63    1.53
   3  -3  -1    0.22    1.56
   3  -3  -1    1.32    2.02
  -3  -3   1    1.45    1.82
   3  -3  -1   -1.35    2.35
  -3  -3   1    2.18    0.79
  -3  -3   1    1.46    1.77
  -3  -3   1    1.53    1.67
   3  -3  -1    1.86    1.23
   3  -3  -1    1.07    1.20
  -3  -3   1    1.18    0.82
  -3  -3   1    0.99    1.63
   3   3  -1    5.66    1.69
   3   3  -1    3.70    2.24
  -3   3   1    5.73    2.35
   3   3  -1    4.03    1.18
   3   3  -1    4.60    2.02
   3   3  -1    2.98    1.70
  -3   3   1    5.64    1.72
   1  -3  -1    4.00    2.03
  -1  -3   1    2.79    1.84
   1  -3  -1    4.40    1.21
  -1  -3   1    4.95    1.91
  -1  -3   1    5.45    1.08
  -1  -3   1    6.04    2.00
  -1  -3   1    3.49    2.32
   1  -3  -1    4.46    1.08
  -1  -3   1    5.35    1.86
  -1  -3   1    4.80    1.16
   1  -3  -1    3.97    1.58
  -1  -3   1    5.77    1.44
   1  -3  -1    5.97    2.01
   1   3  -1    7.42    1.70
  -1   3   1    6.89    1.28
   1   3  -1    8.60    2.28
  -1   3   1    6.59    2.36
  -1   3   1    5.67    1.73
   1   3  -1    6.14    1.74
   1   3  -1    7.15    2.61
   1  -3   1    4.29    1.94
   1  -3   1    3.73    2.15
   1  -3   1    3.52    1.36
   1  -3   1    5.36    2.72
  -1  -3  -1    5.62    2.04
  -1  -3  -1    4.90    2.01
   1  -3   1    4.87    1.30
  -1  -3  -1    5.38    1.19
   1  -3   1    5.61    1.97
   1  -3   1    5.23    2.07
  -1  -3  -1    5.16    1.65
  -1  -3  -1    5.32    1.10
   1   3   1    8.36    1.18
   1   3   1    5.86    0.95
  -1   3  -1    6.56    1.70
  -1   3  -1    6.36    1.54
   1   3   1    6.98    1.87
   1   3   1    6.69    2.14
  -1   3  -1    7.98    2.25
   3  -3   1  543.03   38.77
   3  -3   1  556.20   24.75
  -3  -3  -1  546.39   28.74
   3  -3   1  548.69   21.32
   3  -3   1  538.15   26.47
  -3  -3  -1  558.78   21.47
   3  -3   1  563.32   28.98
  -3  -3  -1  583.68   24.15
  -3  -3  -1  545.46   24.63
  -3  -3  -1  587.49   28.86
  -3  -3  -1  591.89   21.14
  -3  -3  -1  551.19   21.32
   3   3   1  565.34   24.04
   3   3   1  560.59   21.05
   3   3   1  526.82   24.95
  -3   3  -1  561.30   29.64
  -3   3  -1  550.57   29.10
  -3   3  -1  542.94   24.60
   3   3   1  562.42   28.84
   3   3   1  549.84   30.00
  -5  -3  -1   22.81    2.39
   5  -3   1   20.15    4.82
  -5  -3  -1   21.07    2.63
  -5  -3  -1   24.04    3.08
   5  -3   1   21.73    2.15
   5  -3   1   24.38    3.41
  -5  -3  -1   21.62    2.25
   5  -3   1   25.11    3.16
  -5  -3  -1   20.76    2.70
  -5  -3  -1   18.16    2.93
   5   3   1   27.74    3.59
  -5   3  -1   26.42    3.66
  -5   3  -1   30.67    3.00
   5   3   1   28.70    1.83
   5   3   1   19.65    3.38
   5   3   1   23.96    3.09
  -7  -3  -1   13.77    2.30
   7  -3   1   12.41    5.22
   7  -3   1   13.44    2.99
   7  -3   1   14.43    3.36
   7  -3   1   10.84    1.90
  -7  -3  -1   14.22    2.33
   7  -3   1   12.18    4.43
  -7  -3  -1   13.31    2.92
  -7  -3  -1   12.25    2.34
  -7  -3  -1   12.94    1.63
  -7  -3  -1   11.49    2.54
   7   3   1    6.52    2.69
  -7   3  -1   13.46    4.12
  -7   3  -1   15.97    3.25
  -7   3  -1   15.32    2.23
   7   3   1   13.85    1.46
  -7   3  -1   11.35    3.14
   7   3   1   12.38    2.72
   7   3   1   15.93    1.69
   7   3   1   16.13    2.46
  -7   3  -1   11.95    5.74
   9  -3   1    1.06    2.90
   9  -3   1    5.17    6.09
  -9  -3  -1    1.80    3.07
  -9  -3  -1    2.22    2.24
  -9  -3  -1    1.70    2.59
  -9  -3  -1    0.55    1.87
   9  -3   1    0.62    2.98
   9  -3   1    3.08    4.98
  -9  -3  -1    1.77    1.33
   9   3   1    2.92    2.16
   9   3   1    2.88    1.77
  -9   3  -1    1.25    2.14
   9   3   1   -0.19    2.40
  -9   3  -1    0.57    4.10
  -9   3  -1    3.08    5.34
  -9   3  -1    2.07    2.61
   9   3   1   -3.05    2.42
   9   3   1    2.06    1.49
  -9   3  -1    2.54    1.48
  11  -3   1    4.10    7.14
  11  -3   1    5.21    2.80
  11  -3   1    3.83    3.23
 -11  -3  -1    1.85    1.84
 -11  -3  -1    2.20    3.11
 -11  -3  -1    5.93    3.33
  11  -3   1    1.47    5.80
 -11   3  -1    2.64    5.04
 -11   3  -1    3.20    4.73
  11   3   1    2.92    2.84
 -11   3  -1    4.97    2.46
  11   3   1    4.26    2.81
  11   3   1    3.38    2.16
 -11   3  -1    1.98    2.90
  13  -3   1    6.12    7.38
  13  -3   1    1.15    2.64
  13  -3   1    0.79    2.64
  13  -3   1   -2.81    8.25
  13  -3   1    0.81    3.21
  13   3   1   -0.07    2.91
 -13   3  -1    1.16    5.61
 -13   3  -1    2.07    3.44
 -13   3  -1    1.99    3.16
  13   3   1    0.00    2.91
 -13   3  -1   -0.41    2.62
  15  -3   1   -3.56    9.76
  15  -3   1   -6.89    8.60
  15  -3   1   -3.19    2.93
 -15   3  -1    3.35    6.97
  15   3   1    6.06    3.31
  15   3   1    2.55    3.49
 -15   3  -1    3.68    3.76
 -15   3  -1    4.77    3.88
  17  -3   1   16.41   11.61
  17  -3   1   18.62   12.03
  17  -3   1   17.13    4.07
  17   3   1   23.12    4.39
 -17   3  -1   23.98    5.04
 -17   3  -1   22.76    4.73
 -17   3  -1   24.81    9.18
 -21   3  -1  361.95   33.73
  20  -4  -1   22.16    4.79
  20  -4  -1    9.18    9.41
  20   4  -1   23.73    5.46
 -20   4   1   29.91   11.79
  18  -4  -1   -0.80    3.62
  18  -4  -1   -4.76    8.72
 -18   4   1    6.22    4.69
 -18   4   1    9.39    3.91
  18   4  -1    4.55    4.45
 -18   4   1   -7.84    9.30
  16  -4  -1   -5.10    7.75
  16  -4  -1    1.29    3.26
 -16   4   1   -6.13    8.60
 -16   4   1    0.93    3.38
 -16   4   1    8.99    4.21
  16   4  -1    4.01    4.16
  14  -4  -1    2.61    7.12
  14  -4  -1    1.29    2.72
  14  -4  -1    4.33    3.03
 -14   4   1    2.14    6.99
 -14   4   1    9.38    3.78
  14   4  -1    8.94    3.97
 -14   4   1    7.83    3.19
  14   4  -1    9.55    3.41
  12  -4  -1   -0.32    3.22
  12  -4  -1    3.11    2.65
 -12  -4   1    1.63    2.27
  12  -4  -1   -0.25    6.13
  12  -4  -1    1.24    2.54
 -12   4   1    2.61    4.50
  12   4  -1    1.15    2.90
 -12   4   1    3.96    2.83
  12   4  -1    4.43    3.40
 -12   4   1   -0.29    4.00
 -12   4   1    2.70    3.34
 -12   4   1    1.90    5.73
 -10  -4   1    2.77    2.34
 -10  -4   1    4.76    2.81
 -10  -4   1    2.34    2.40
  10  -4  -1    3.49    2.31
  10  -4  -1    3.11    2.30
  10  -4  -1    6.41    3.29
 -10  -4   1    2.65    3.07
  10  -4  -1    4.42    5.50
 -10   4   1    3.89    4.42
  10   4  -1    3.58    2.99
  10   4  -1    6.23    2.69
 -10   4   1    7.12    3.28
 -10   4   1    4.56    2.61
  -8  -4   1   19.65    2.99
  -8  -4   1   18.95    3.14
   8  -4  -1   11.41    5.19
   8  -4  -1   15.51    3.57
   8  -4  -1   15.78    2.88
  -8  -4   1   14.67    3.26
  -8  -4   1   14.72    2.93
   8  -4  -1   14.82    2.61
  -8  -4   1   18.11    2.59
   8   4  -1   21.59    2.84
  -8   4   1   21.78    3.85
  -8   4   1   18.77    2.19
  -8   4   1   25.99    5.44
   8   4  -1   21.68    2.89
   8   4  -1   14.55    3.32
   6  -4  -1  345.06   25.46
   6  -4  -1  355.28   18.71
  -6  -4   1  338.62   15.85
  -6  -4   1  343.29   16.25
   6  -4  -1  351.46   15.77
  -6  -4   1  341.36   18.27
  -6  -4   1  349.44   18.32
   6  -4  -1  335.07   13.70
  -6   4   1  335.75   17.42
   6   4  -1  331.61   19.49
   6   4  -1  350.16   15.68
   6   4  -1  320.39   18.39
  -6   4   1  358.13   19.39
  -6   4   1  328.31   18.78
   4  -4  -1   10.62    2.51
   4  -4  -1    8.76    1.88
  -4  -4   1    9.26    2.44
  -4  -4   1    7.86    2.74
  -4  -4   1    9.27    2.68
   4  -4  -1    5.82    3.73
  -4  -4   1   11.44    2.56
  -4  -4   1    9.75    1.22
  -4  -4   1    8.76    1.31
   4  -4  -1    8.93    2.94
  -4   4   1   18.24    3.50
   4   4  -1   14.10    3.09
   4   4  -1   12.54    2.79
  -4   4   1   13.68    2.65
   4   4  -1   15.95    1.94
   4   4  -1   17.66    2.38
   2  -4  -1   14.63    1.91
  -2  -4   1   13.37    1.70
  -2  -4   1   14.39    1.56
   2  -4  -1   10.14    3.47
  -2  -4   1   14.88    2.67
   2  -4  -1   18.06    2.63
   2  -4  -1   14.29    3.18
  -2  -4   1   13.20    2.82
   2   4  -1   18.55    3.44
  -2   4   1   20.37    2.93
   2   4  -1   18.91    2.55
   2   4  -1   18.55    2.88
  -2   4   1   19.00    3.63
   0  -4   1    4.41    3.23
   0  -4  -1    4.62    2.69
   0  -4   1    7.56    2.51
   0  -4  -1    5.29    1.46
   0  -4  -1    5.63    1.59
   0  -4  -1    6.26    2.18
   0  -4   1    6.75    2.61
   0  -4   1    5.01    1.47
   0   4   1    7.19    3.05
   0   4  -1    8.85    2.13
   0   4  -1    6.07    2.22
   0   4  -1    4.19    2.91
   0   4   1    4.48    2.26
   2  -4   1   -0.56    2.33
  -2  -4  -1   -0.52    2.03
  -2  -4  -1    0.75    1.48
  -2  -4  -1    0.41    2.59
  -2  -4  -1   -0.53    1.41
   2  -4   1   -1.27    3.62
   2  -4   1   -0.50    2.38
  -2  -4  -1   -0.17    2.35
   2  -4   1   -0.86    2.55
   2  -4   1    1.00    1.54
  -2  -4  -1    0.55    1.35
   2   4   1    0.41    1.07
   2   4   1    0.59    2.50
  -2   4  -1    0.59    2.72
  -2   4  -1    1.01    1.89
   2   4   1    0.44    2.16
   2   4   1    2.04    1.22
  -2   4  -1   -0.10    1.91
   4  -4   1    3.16    2.72
   4  -4   1    4.26    4.34
   4  -4   1   -0.12    2.88
  -4  -4  -1    2.97    2.55
  -4  -4  -1    2.91    1.70
  -4  -4  -1    3.87    1.12
   4  -4   1    4.28    2.54
  -4  -4  -1    3.43    2.46
  -4  -4  -1    3.61    1.57
   4  -4   1    5.96    1.90
  -4  -4  -1    5.45    2.12
  -4  -4  -1    0.47    2.29
   4   4   1    5.44    2.79
   4   4   1    4.59    1.26
   4   4   1    3.05    2.31
   4   4   1    3.81    1.44
  -4   4  -1    4.44    2.01
  -4   4  -1    4.18    3.08
  -6  -4  -1    7.64    3.00
  -6  -4  -1    5.76    2.64
   6  -4   1    5.94    3.29
   6  -4   1    4.87    3.05
   6  -4   1    7.76    3.01
  -6  -4  -1    2.29    2.51
  -6  -4  -1    5.17    2.60
   6  -4   1    7.26    5.28
  -6  -4  -1    7.01    2.19
  -6  -4  -1    6.23    2.33
   6  -4   1    4.23    2.20
   6   4   1   11.18    1.38
   6   4   1   11.09    2.73
  -6   4  -1   12.10    3.38
  -6   4  -1   12.95    1.94
  -6   4  -1   12.76    2.62
   6   4   1    7.90    2.81
   6   4   1    4.84    3.09
   6   4   1   12.72    1.43
  -8  -4  -1   24.20    3.85
  -8  -4  -1   23.37    3.51
   8  -4   1   21.20    3.50
   8  -4   1   24.95    6.83
   8  -4   1   31.68    3.84
   8  -4   1   22.37    3.06
  -8  -4  -1   27.63    3.01
  -8  -4  -1   23.89    3.02
   8  -4   1   27.78    4.33
  -8  -4  -1   25.85    2.14
  -8  -4  -1   28.12    3.59
   8   4   1   28.27    2.19
  -8   4  -1   23.04    6.96
  -8   4  -1   21.61    5.63
   8   4   1   27.98    3.84
  -8   4  -1   28.87    4.23
   8   4   1   22.67    3.72
  -8   4  -1   29.73    3.09
   8   4   1   20.10    4.18
 -10  -4  -1    2.69    2.94
 -10  -4  -1    3.86    3.35
 -10  -4  -1    3.52    2.47
  10  -4   1    2.84    6.75
  10  -4   1    4.66    3.51
  10  -4   1    6.15    2.71
  10  -4   1    3.13    3.16
  10  -4   1    5.99    3.02
  10   4   1    4.63    3.35
  10   4   1    2.79    3.05
 -10   4  -1    1.81    4.82
 -10   4  -1    3.88    5.73
 -10   4  -1    8.82    2.29
 -10   4  -1    5.65    3.39
  12  -4   1  202.12   10.28
 -12  -4  -1  170.43   10.61
 -12  -4  -1  184.81   10.76
  12  -4   1  189.09   11.82
  12  -4   1  183.10   21.11
  12  -4   1  183.88    8.99
 -12   4  -1  182.11   21.58
 -12   4  -1  180.57   11.91
  12   4   1  179.30   12.28
 -12   4  -1  163.09   14.87
  12   4   1  188.04   17.08
  14  -4   1    5.75   10.08
  14  -4   1   11.22    3.52
  14  -4   1    8.38    9.11
 -14   4  -1   28.75    6.89
 -14   4  -1   25.20    4.96
  14   4   1   21.29    4.39
  14   4   1   16.31    4.70
 -14   4  -1   12.07    8.15
 -14   4  -1   16.19    4.01
  16  -4   1   -4.29   11.09
  16  -4   1    5.35    3.72
  16  -4   1   -2.83   10.24
  16   4   1    9.00    4.12
  16   4   1    3.14    4.42
 -16   4  -1    6.04    4.28
 -16   4  -1    5.98    9.15
 -16   4  -1   10.74    4.90
  18  -4   1    3.17    3.99
  18  -4   1  -12.18   11.65
 -18   4  -1    0.53    4.29
 -18   4  -1    3.03    9.59
  18   4   1    3.06    4.20
 -18   4  -1    4.92    4.70
 -20   4  -1  248.41   26.22
  19   5  -1   13.78    5.33
 -19   5   1   17.07   10.96
  17  -5  -1   10.88    8.85
  17  -5  -1   13.42    4.20
 -17   5   1   21.47    4.28
 -17   5   1   24.48    5.57
  17   5  -1   20.56    5.67
 -17   5   1    1.31   10.82
  15  -5  -1  132.24    7.95
  15  -5  -1  143.35   18.19
 -15   5   1  135.67   10.68
 -15   5   1   93.85   21.75
 -15   5   1  119.15    8.38
  15   5  -1  163.70   15.43
  15   5  -1  122.07   11.46
  13  -5  -1    3.03    2.77
  13  -5  -1    5.73    4.15
  13  -5  -1    7.16    3.18
 -13  -5   1    2.99    2.95
  13  -5  -1    5.86    6.98
 -13   5   1   -2.59    7.85
  13   5  -1    9.36    3.72
 -13   5   1    7.20    4.24
 -13   5   1    3.08    3.19
 -13   5   1    7.58    5.16
  13   5  -1    5.05    4.19
 -11  -5   1   23.57    4.31
  11  -5  -1   27.62    3.62
  11  -5  -1   23.97    3.55
 -11  -5   1   19.06    3.44
 -11  -5   1   23.26    4.00
 -11  -5   1   24.99    3.75
  11  -5  -1   30.02    4.83
  11  -5  -1   31.98    7.05
 -11   5   1   37.62    5.31
  11   5  -1   28.16    4.92
 -11   5   1   32.65    3.74
 -11   5   1   27.89    5.91
  -9  -5   1    1.99    2.88
  -9  -5   1   -0.49    2.52
   9  -5  -1    1.36    2.28
   9  -5  -1    1.54    2.51
   9  -5  -1    1.24    3.38
   9  -5  -1    2.46    5.24
  -9  -5   1    0.56    2.87
  -9  -5   1    1.67    3.13
  -9   5   1    4.62    3.41
   9   5  -1    1.10    3.20
  -9   5   1    0.83    5.01
   9   5  -1    3.43    2.12
   7  -5  -1    0.40    2.09
   7  -5  -1    2.21    2.46
   7  -5  -1    2.78    4.66
  -7  -5   1   -1.59    2.67
  -7  -5   1   -0.39    2.56
  -7  -5   1    1.59    2.48
  -7  -5   1    0.14    2.78
   7  -5  -1   -0.32    3.31
   7   5  -1    0.11    2.08
  -7   5   1    1.14    3.34
   7   5  -1   -0.53    2.80
   7   5  -1    2.57    2.75
  -7   5   1   -3.25    2.90
   5  -5  -1    2.03    3.13
  -5  -5   1    0.85    2.62
  -5  -5   1    2.16    1.14
  -5  -5   1    3.42    2.53
   5  -5  -1    3.44    1.99
   5  -5  -1    1.12    4.13
  -5  -5   1    1.98    2.43
   5  -5  -1    2.50    2.36
   5   5  -1    4.34    2.20
   5   5  -1    2.05    2.77
  -5   5   1    3.39    2.80
  -5   5   1    4.24    3.30
   5   5  -1    1.07    2.99
  -3  -5   1    2.55    1.33
  -3  -5   1    2.13    1.23
   3  -5  -1    2.41    3.08
  -3  -5   1    1.96    2.42
  -3  -5   1    2.79    2.80
   3  -5  -1    2.75    1.78
   3  -5  -1   -0.27    3.53
  -3  -5   1    0.55    2.36
   3  -5  -1    0.63    2.29
   3   5  -1    7.99    2.40
  -3   5   1    3.32    3.38
  -3   5   1    3.67    2.63
   3   5  -1    6.74    3.30
   3   5  -1    3.62    2.75
   1  -5  -1   27.27    2.64
   1  -5  -1   29.47    3.47
  -1  -5   1   25.74    3.55
  -1  -5   1   20.48    2.30
  -1  -5   1   22.05    3.76
   1  -5  -1   23.55    3.97
  -1   5   1   34.28    4.75
   1   5  -1   29.82    4.57
   1   5  -1   34.59    3.36
   1   5  -1   27.41    3.72
  -1   5   1   28.16    3.76
   1  -5   1   17.97    2.18
  -1  -5  -1   16.25    2.03
   1  -5   1   10.60    4.22
  -1  -5  -1   15.13    1.90
  -1  -5  -1   15.49    3.54
   1  -5   1   17.17    3.65
  -1  -5  -1   13.55    2.78
   1  -5   1   15.28    3.10
  -1   5  -1   22.39    4.13
   1   5   1   25.45    4.20
   1   5   1   18.61    3.47
  -1   5  -1   18.98    3.21
   3  -5   1  299.84   11.83
  -3  -5  -1  287.39   11.71
  -3  -5  -1  288.65   13.90
   3  -5   1  298.05   16.48
   3  -5   1  275.56   13.90
  -3  -5  -1  293.72   11.49
  -3  -5  -1  290.43   16.17
   3  -5   1  289.99   22.37
   3   5   1  279.12   17.04
   3   5   1  274.63   16.31
  -3   5  -1  290.96   16.58
  -3   5  -1  286.09   16.72
  -5  -5  -1   11.16    2.94
   5  -5   1   11.94    2.45
  -5  -5  -1   10.69    2.61
  -5  -5  -1   11.22    3.28
   5  -5   1    9.99    3.80
  -5  -5  -1   10.99    3.23
  -5  -5  -1   11.74    2.14
   5  -5   1    9.71    5.37
  -5  -5  -1   11.42    2.05
   5  -5   1    8.33    3.02
   5   5   1   14.28    3.38
  -5   5  -1   14.90    4.05
   5   5   1   15.94    3.55
  -5   5  -1   11.43    2.80
  -7  -5  -1    5.05    2.91
   7  -5   1    8.22    3.19
  -7  -5  -1    7.15    2.39
   7  -5   1    8.49    6.28
   7  -5   1    8.62    3.97
  -7  -5  -1    8.95    2.80
  -7  -5  -1    6.20    3.30
   7  -5   1    9.87    2.60
  -7  -5  -1   11.54    3.39
   7   5   1   10.12    3.49
  -7   5  -1   15.82    1.96
   7   5   1   15.26    3.34
  -7   5  -1    7.47    3.13
   7   5   1    7.48    3.66
  -7   5  -1   12.24    4.05
  -9  -5  -1    1.62    2.95
   9  -5   1    4.05    3.77
  -9  -5  -1    1.80    3.33
  -9  -5  -1   -1.28    3.31
   9  -5   1    2.54    2.65
  -9  -5  -1    1.30    2.50
   9  -5   1   -0.76    2.94
   9  -5   1    0.82    6.83
  -9   5  -1   -5.95    5.58
  -9   5  -1   -4.53    6.42
  -9   5  -1    5.05    3.72
   9   5   1    3.50    3.80
   9   5   1   -1.97    3.11
  11  -5   1    2.91    2.94
 -11  -5  -1    1.08    3.85
  11  -5   1    6.34    8.27
  11  -5   1    2.96    3.35
 -11  -5  -1    4.30    3.48
  11  -5   1    5.71    4.11
 -11   5  -1    0.81    6.50
 -11   5  -1    6.33    3.93
 -11   5  -1   -2.63    5.99
  11   5   1    8.10    4.42
  11   5   1    4.81    3.68
  13  -5   1   -2.75    3.54
  13  -5   1   -2.36    3.14
  13  -5   1   -4.22    9.22
 -13  -5  -1   -0.96    3.60
 -13  -5  -1   -2.83    4.30
 -13   5  -1   -5.13    3.71
 -13   5  -1    1.35    4.30
 -13   5  -1  -11.24    7.84
  13   5   1    1.01    3.98
  13   5   1    5.07    4.71
 -13   5  -1   -1.37    6.39
  15  -5   1    3.71    3.63
  15  -5   1   -2.69   10.21
  15  -5   1   -6.28    3.61
 -15   5  -1   -7.63    9.35
  15   5   1    5.76    5.22
  15   5   1    2.80    4.29
 -15   5  -1    5.95    4.96
 -15   5  -1   24.88    7.43
 -15   5  -1    0.74    4.20
  17  -5   1   21.09    4.57
 -17   5  -1   32.81    6.25
  17   5   1   16.42    6.13
  17   5   1   23.16    5.61
 -17   5  -1   24.95    5.17
  14  -6  -1   -0.43    3.36
  14  -6  -1   10.42    7.23
  14   6  -1    0.12    4.64
 -14   6   1    5.70    4.73
 -14   6   1   11.16    5.83
  12  -6  -1    7.73    6.78
 -12  -6   1    3.07    3.65
 -12  -6   1   -3.27    3.35
  12  -6  -1    3.39    4.41
  12  -6  -1    1.34    3.13
  12  -6  -1    4.55    3.18
  12   6  -1    3.24    4.40
 -12   6   1  -13.77    8.21
 -12   6   1    5.69    5.70
 -12   6   1    0.77    4.41
 -10  -6   1    9.43    3.33
  10  -6  -1   12.96    6.49
  10  -6  -1   11.93    4.54
  10  -6  -1    9.74    3.14
  10  -6  -1   10.38    3.14
 -10  -6   1   10.44    3.73
 -10  -6   1   10.88    3.71
 -10  -6   1    6.29    3.76
 -10   6   1   11.53    4.70
 -10   6   1    7.99    6.19
  10   6  -1   13.49    4.46
   8  -6  -1   19.40    6.32
   8  -6  -1   19.73    4.70
  -8  -6   1   19.17    4.07
  -8  -6   1   16.29    3.86
   8  -6  -1   20.24    3.58
   8  -6  -1   21.13    3.30
  -8  -6   1   22.74    3.91
  -8  -6   1   16.20    3.34
  -8   6   1   30.61    5.24
   8   6  -1   21.77    4.57
   6  -6  -1  152.00   10.44
  -6  -6   1  148.27    8.73
   6  -6  -1  142.39    8.19
   6  -6  -1  147.87    7.17
  -6  -6   1  146.57    9.63
   6  -6  -1  148.19   14.96
  -6  -6   1  145.18    8.51
   6   6  -1  140.94    8.01
  -6   6   1  139.10   10.37
   6   6  -1  135.64   10.65
  -6   6   1  139.84   10.56
   4  -6  -1   12.36    2.46
   4  -6  -1   15.90    3.25
  -4  -6   1   15.56    3.28
  -4  -6   1   13.44    3.16
  -4  -6   1   13.79    3.52
  -4  -6   1   12.17    1.67
   4  -6  -1   18.89    4.26
   4   6  -1   16.22    3.83
   4   6  -1   17.52    2.94
   4   6  -1   19.47    4.26
  -4   6   1   21.57    4.77
  -4   6   1   15.03    3.83
  -2  -6   1   18.60    3.95
   2  -6  -1   14.30    4.13
   2  -6  -1   16.19    1.66
  -2  -6   1   18.38    3.45
   2  -6  -1   16.84    2.42
   2  -6  -1   17.77    3.26
  -2  -6   1   14.88    1.93
  -2  -6   1   15.59    3.10
  -2   6   1   17.25    3.76
  -2   6   1   17.34    4.33
   2   6  -1   22.07    4.58
   2   6  -1   17.26    3.83
   0  -6  -1    0.04    3.16
   0  -6  -1   -0.45    1.33
   0  -6   1    1.59    1.64
   0  -6  -1    1.62    2.46
   0  -6   1    0.10    2.59
   0  -6   1   -1.65    3.01
   0  -6  -1   -0.60    1.67
   0   6  -1   -0.88    2.68
   0   6   1    2.78    3.53
   0   6   1   -0.54    2.94
   0   6  -1    0.85    3.62
   2  -6   1    5.87    2.98
  -2  -6  -1    3.53    1.65
   2  -6   1    4.14    3.47
  -2  -6  -1    4.56    1.70
   2  -6   1    7.99    4.54
  -2  -6  -1    8.20    2.82
  -2  -6  -1    7.35    3.48
   2  -6   1    7.22    2.00
  -2   6  -1    5.81    3.91
   2   6   1    6.60    3.78
  -2   6  -1    4.07    2.92
   2   6   1    4.38    3.30
   4  -6   1    4.16    3.73
   4  -6   1    5.44    5.31
   4  -6   1    2.97    2.20
  -4  -6  -1    3.53    1.75
  -4  -6  -1    3.93    3.42
  -4  -6  -1    1.05    1.81
  -4  -6  -1    5.32    2.84
  -4  -6  -1    1.18    3.30
   4  -6   1    3.42    2.90
  -4  -6  -1    1.85    2.71
   4   6   1    6.32    3.77
  -4   6  -1   -0.30    2.76
   4   6   1    3.63    3.34
  -4   6  -1    1.11    3.77
  -6  -6  -1    1.90    3.45
  -6  -6  -1    1.78    2.79
   6  -6   1    1.89    5.70
   6  -6   1    3.70    3.06
  -6  -6  -1    1.12    2.81
   6  -6   1    0.58    3.75
  -6  -6  -1    0.60    2.01
  -6  -6  -1   -0.90    3.36
   6  -6   1    1.61    2.40
  -6   6  -1   -1.53    3.22
   6   6   1    5.08    3.70
   6   6   1    1.72    3.47
  -6   6  -1    7.14    3.99
  -8  -6  -1   19.40    3.55
  -8  -6  -1   22.97    4.48
   8  -6   1   17.03    4.80
   8  -6   1   29.07    7.80
  -8  -6  -1   21.99    4.52
   8  -6   1   18.40    3.33
  -8  -6  -1   17.92    3.91
   8  -6   1   22.37    4.02
   8   6   1   20.97    4.68
   8   6   1   25.60    5.74
  -8   6  -1   28.09    5.41
  10  -6   1    2.23    4.22
 -10  -6  -1   -2.19    4.08
 -10  -6  -1    1.97    4.13
  10  -6   1    7.72    7.77
  10  -6   1    1.43    3.10
 -10  -6  -1    1.07    3.41
  10  -6   1    4.83    3.52
  10   6   1   11.25    5.41
  10   6   1    3.23    4.21
 -10   6  -1    4.09    4.53
 -10   6  -1   -2.07    7.45
 -12  -6  -1  105.24    8.87
  12  -6   1  103.76    7.14
  12  -6   1  139.31   18.83
  12  -6   1   99.11    7.64
 -12  -6  -1  111.14    8.58
  12   6   1  131.83   15.99
 -12   6  -1   81.99   14.17
  12   6   1   97.34   10.27
 -12   6  -1  108.85   10.16
 -12   6  -1   84.51   14.10
  14  -6   1    9.15    3.99
  14  -6   1    9.57   10.32
  14  -6   1    3.45    3.88
 -14   6  -1   22.74    5.89
  14   6   1    7.02    5.01
 -14   6  -1   10.67    4.60
 -14   6  -1   23.55    8.24
 -14   6  -1   -2.16    9.76
  14   6   1   16.96    6.33
 -16   6  -1    1.82    4.63
 -16   6  -1   18.92   10.43
  13  -7  -1    2.14    3.49
 -13  -7   1   -1.23    3.86
 -13   7   1    5.92    6.39
 -11  -7   1   11.02    4.59
 -11  -7   1   21.88    4.95
  11  -7  -1   35.02    8.14
  11  -7  -1   28.68    4.29
 -11  -7   1   25.10    4.85
  11  -7  -1   21.27    3.95
 -11  -7   1   17.65    4.01
  11  -7  -1   25.42    5.65
 -11   7   1   40.41    6.62
  11   7  -1   21.57    5.61
 -11   7   1   26.68    7.57
  -9  -7   1   -0.52    3.74
  -9  -7   1    1.68    3.57
  -9  -7   1    2.45    4.09
   9  -7  -1    2.40    4.53
   9  -7  -1    6.67    5.91
   9  -7  -1    0.35    2.84
   9  -7  -1    4.55    3.13
  -9  -7   1    1.07    3.32
  -9   7   1    9.56    5.12
  -9   7   1   -6.08    6.72
   9   7  -1    6.62    4.47
  -7  -7   1    3.88    3.30
   7  -7  -1    6.24    4.46
  -7  -7   1    1.81    3.29
   7  -7  -1    3.87    2.83
  -7  -7   1    2.34    4.08
   7  -7  -1    6.74    5.67
   7  -7  -1    3.71    3.04
  -7  -7   1   -1.80    3.39
  -7   7   1    8.50    4.82
  -7   7   1  -10.33    4.36
   7   7  -1    1.39    3.97
   5  -7  -1    6.97    3.10
  -5  -7   1    2.72    3.22
  -5  -7   1    4.04    3.11
   5  -7  -1    2.89    4.26
   5  -7  -1    4.22    2.52
  -5  -7   1    3.63    3.94
   5   7  -1    2.83    3.81
  -5   7   1    4.59    4.60
  -5   7   1   -7.12    3.86
  -3  -7   1    0.06    2.75
   3  -7  -1    2.02    2.24
   3  -7  -1    3.19    4.02
  -3  -7   1    0.40    2.96
   3  -7  -1    0.88    2.82
  -3  -7   1    1.46    3.83
   3   7  -1    1.38    3.49
   3   7  -1    3.65    4.05
  -3   7   1   -0.65    4.07
  -3   7   1   -1.75    3.69
  -1  -7   1   16.03    3.31
   1  -7  -1   15.30    2.50
  -1  -7   1   16.51    3.60
   1  -7  -1   18.49    3.57
   1  -7  -1   18.19    4.62
  -1  -7   1   17.47    4.38
  -1   7   1   21.58    5.36
   1   7  -1   14.40    4.16
   1   7  -1   25.09    5.31
  -1   7   1   15.07    4.29
   1  -7   1   10.79    2.37
  -1  -7  -1   12.94    4.44
   1  -7   1   11.13    4.37
   1  -7   1    9.31    3.43
  -1  -7  -1    9.18    2.15
  -1  -7  -1   10.58    3.30
   1   7   1    9.09    4.08
  -1   7  -1   14.16    4.95
  -1   7  -1    9.10    3.80
   1   7   1   14.73    5.30
   3  -7   1  120.72    9.93
  -3  -7  -1  128.16    8.51
   3  -7   1  121.54    6.32
   3  -7   1  133.86   14.02
   3  -7   1  124.54    7.96
  -3  -7  -1  109.78    9.43
  -3  -7  -1  117.62    7.92
  -3  -7  -1  123.01    7.40
   3   7   1  145.50   14.42
  -3   7  -1  113.86   10.44
   3   7   1  107.09   10.06
  -3   7  -1  107.39    9.59
   5  -7   1   30.21    7.32
  -5  -7  -1   19.48    4.03
   5  -7   1   24.28    3.36
  -5  -7  -1   17.06    3.65
   5  -7   1   18.65    4.02
  -5  -7  -1   17.51    4.45
  -5  -7  -1   21.38    4.94
   5  -7   1   24.02    5.44
  -5   7  -1   38.24    6.48
   5   7   1   27.23    5.31
  -5   7  -1   17.47    4.69
  -7  -7  -1    7.51    4.20
  -7  -7  -1    8.96    3.56
   7  -7   1    6.04    4.77
   7  -7   1   11.86    6.89
   7  -7   1    6.78    2.93
  -7  -7  -1    6.35    4.62
  -7  -7  -1    5.63    3.55
   7  -7   1    9.13    3.86
   7   7   1    1.84    4.40
  -7   7  -1   12.56    5.36
   7   7   1   20.16    5.67
   9  -7   1    1.77    4.64
  -9  -7  -1   -0.78    3.67
  -9  -7  -1   -1.28    4.57
   9  -7   1   13.04    7.48
  -9  -7  -1   -4.09    4.20
   9  -7   1    0.35    3.55
   9  -7   1   -0.67    2.97
  -9   7  -1    0.28    4.62
   9   7   1   -0.82    4.41
  -9   7  -1   -9.17    9.05
 -11  -7  -1   -1.09    4.00
  11  -7   1    1.61    3.41
 -11  -7  -1   -0.93    4.55
  11  -7   1    1.95    3.74
  11  -7   1   -2.66    4.87
 -11  -7  -1    1.06    4.70
 -11   7  -1   -8.71    7.70
  11   7   1   -5.09    4.50
  13  -7   1    9.51    3.87
  10  -8  -1   14.78    3.81
 -10  -8   1   -3.40    4.24
 -10   8   1    3.36    7.82
   8  -8  -1   14.54    5.71
   8  -8  -1   19.60    3.95
  -8  -8   1    5.84    4.26
   8  -8  -1   12.34    3.50
  -8  -8   1   18.56    3.97
  -6  -8   1   77.19    7.42
   6  -8  -1   89.05    9.64
   6  -8  -1  103.19    7.14
  -6  -8   1   87.41    6.55
  -6  -8   1   93.59    7.49
   6  -8  -1   87.74    5.98
  -6  -8   1   91.52    8.91
   6   8  -1   75.47    9.49
  -6   8   1   95.00   10.80
   4  -8  -1   10.93    3.07
  -4  -8   1   13.38    4.91
  -4  -8   1   18.68    4.15
   4  -8  -1   12.49    5.40
   4  -8  -1   13.47    3.63
  -4   8   1   24.98    6.48
  -4   8   1    1.92    5.24
   4   8  -1    7.47    4.50
   2  -8  -1   17.32    5.40
   2  -8  -1   14.28    3.73
  -2  -8   1   16.00    5.08
  -2  -8   1   16.55    3.88
  -2   8   1    5.20    5.06
   2   8  -1   11.19    4.49
  -2   8   1   31.17    6.79
   0  -8  -1    5.54    4.75
   0  -8   1    5.53    3.29
   0  -8   1    6.31    4.67
   0  -8  -1    6.41    3.37
   0   8  -1   -5.74    3.84
   0   8  -1    7.77    5.42
   0   8   1   10.13    6.34
   0   8   1   -5.09    4.17
  -2  -8  -1    4.34    3.52
  -2  -8  -1    5.14    3.39
  -2  -8  -1    3.73    3.84
  -2  -8  -1    0.80    4.65
   2  -8   1    0.96    3.41
   2  -8   1    6.25    5.04
  -2   8  -1   -5.73    4.02
   2   8   1   -2.42    4.37
  -2   8  -1    8.16    5.12
   4  -8   1    3.40    4.82
  -4  -8  -1    5.20    4.04
  -4  -8  -1    1.78    3.36
  -4  -8  -1    3.60    4.56
   4  -8   1    7.48    3.61
  -4  -8  -1    3.81    3.43
  -4   8  -1    9.06    5.37
  -4   8  -1  -10.90    4.55
   4   8   1   -1.58    4.43
  -6  -8  -1    3.44    3.63
  -6  -8  -1    2.23    3.58
   6  -8   1    3.32    5.29
   6  -8   1    7.91    3.69
  -6  -8  -1    3.29    4.16
   6  -8   1    1.34    2.86
   6   8   1    2.21    4.78
  -6   8  -1   15.56    5.80
  -8  -8  -1    7.14    4.75
   8  -8   1   14.93    3.59
   8  -8   1   21.38    4.41
   8  -8   1   14.66    6.03
  20   0  -2  -16.01    8.24
  20   0  -2   -2.66    2.91
 -20   0   2   16.35    7.90
  20   0  -2   -8.71    8.17
  18   0  -2    5.22    6.79
 -18   0   2    8.82    6.30
  18   0  -2   -8.63    6.23
  18   0  -2    1.21    2.48
  16   0  -2    3.26    5.39
 -16   0   2    1.28    4.42
  16   0  -2    0.86    5.50
  16   0  -2    2.87    2.19
 -16   0   2    3.52    2.81
 -14   0   2    7.25    2.94
 -14   0   2    3.85    3.92
  14   0  -2    5.88    4.76
  14   0  -2    4.08    4.72
  14   0  -2    7.78    2.15
  14   0  -2    7.13    1.62
  14   0  -2   -0.08    3.83
 -12   0   2  431.04   23.60
  12   0  -2  458.95   34.99
  12   0  -2  446.36   31.59
  12   0  -2  448.30   17.03
  12   0  -2  437.68   22.43
 -12   0   2  437.37   36.81
  12   0  -2  457.35   17.30
 -10   0   2    9.83    2.30
 -10   0   2   10.35    1.78
  10   0  -2   10.01    3.09
 -10   0   2    7.20    2.22
  10   0  -2   11.01    3.22
  10   0  -2    6.60    3.20
  10   0  -2    7.72    1.22
  10   0  -2    7.20    1.27
  10   0  -2    8.43    1.62
 -10   0   2    6.20    3.08
  10   0  -2   10.90    1.69
 -10   0   2    9.29    1.36
  -8   0   2    9.70    2.76
   8   0  -2   15.57    2.78
   8   0  -2   10.47    1.46
   8   0  -2    7.38    2.48
  -8   0   2   14.33    2.36
  -8   0   2   10.51    2.05
   8   0  -2    9.34    1.08
   8   0  -2   10.63    2.49
   8   0  -2   12.70    1.47
  -8   0   2   12.47    1.65
   8   0  -2   14.61    1.70
   6   0  -2    1.10    1.50
  -6   0   2    1.14    1.52
   6   0  -2   -0.04    1.47
   6   0  -2    2.44    1.98
   6   0  -2    0.88    0.57
   6   0  -2    3.20    1.64
   6   0  -2    0.73    2.12
   6   0  -2    1.17    1.69
   6   0  -2    2.79    1.34
  -6   0   2   -0.21    1.06
  -6   0   2   -0.17    1.83
   6   0  -2   -0.93    0.90
  -6   0   2    0.44    0.90
  -6   0   2    1.79    2.12
  -6   0   2   -0.64    1.35
   6   0  -2    0.46    0.87
   4   0  -2    0.85    1.14
  -4   0   2   -0.85    1.67
  -4   0   2    1.58    2.35
  -4   0   2    0.86    0.82
  -4   0   2    1.17    1.38
  -4   0   2   -0.12    1.04
   4   0  -2    1.53    1.79
   4   0  -2    2.88    2.22
  -4   0   2    3.31    1.54
   4   0  -2    1.23    0.86
  -4   0   2    2.53    1.84
   4   0  -2    3.37    1.53
   2   0  -2   14.63    1.56
   2   0  -2   16.17    1.94
   2   0  -2   18.15    2.45
  -2   0   2   19.95    2.66
  -2   0   2   14.62    2.17
   2   0  -2   19.98    3.52
  -2   0   2   16.90    1.62
   2   0  -2   14.04    1.34
  -2   0   2   12.88    1.25
   2   0  -2   17.07    2.32
  -2   0   2   22.70    4.08
  -2   0   2   15.78    2.18
   0   0   2   11.51    2.33
   0   0  -2   12.69    1.84
   0   0  -2   12.49    2.19
   0   0   2   12.23    1.56
   0   0  -2    8.99    1.93
   0   0   2   10.25    2.21
   0   0   2   13.78    2.45
   0   0  -2   12.98    2.11
   0   0  -2   16.48    2.79
   0   0   2   14.05    2.52
   0   0   2   11.75    1.33
   0   0  -2    9.82    1.38
   2   0   2   35.94    2.25
   2   0   2   30.37    4.49
   2   0   2   35.86    3.36
  -2   0  -2   38.98    3.03
   2   0   2   28.81    4.18
   2   0   2   34.22    3.96
  -2   0  -2   39.96    4.41
  -2   0  -2   40.51    2.56
  -2   0  -2   33.69    2.30
  -2   0  -2   35.65    3.82
   2   0   2   35.81    2.62
  -2   0  -2   34.77    4.77
   2   0   2   39.71    5.84
   4   0   2    3.11    1.44
   4   0   2    3.55    1.78
  -4   0  -2    4.18    1.58
   4   0   2    3.39    2.25
  -4   0  -2    4.62    2.22
   4   0   2    2.79    2.47
   4   0   2   -6.03    3.45
   4   0   2    1.65    1.84
  -4   0  -2    2.92    0.81
   4   0   2    3.17    2.00
   4   0   2    2.52    1.01
   4   0   2    3.55    2.42
  -4   0  -2    1.80    2.37
  -4   0  -2    2.54    1.48
   4   0   2    5.08    0.99
  -4   0  -2    3.50    2.03
  -4   0  -2    2.46    1.50
   6   0   2  635.29   48.25
   6   0   2  692.66   35.17
  -6   0  -2  671.33   29.33
   6   0   2  706.12   34.33
  -6   0  -2  704.83   47.93
  -6   0  -2  705.74   34.40
   6   0   2  640.02   29.06
  -6   0  -2  675.40   25.70
  -6   0  -2  642.39   30.27
   6   0   2  690.80   30.06
  -6   0  -2  666.12   30.10
  -6   0  -2  615.25   52.48
  -8   0  -2   12.04    2.28
  -8   0  -2   12.76    2.31
  -8   0  -2   13.60    2.12
  -8   0  -2    9.53    2.84
   8   0   2    7.14    2.97
   8   0   2    0.30    5.48
   8   0   2   14.95    2.53
   8   0   2   12.34    1.85
  -8   0  -2   11.81    2.50
  -8   0  -2   13.48    2.63
 -10   0  -2    7.46    2.30
  10   0   2    5.80    1.69
 -10   0  -2    4.59    2.79
 -10   0  -2    1.96    2.87
 -10   0  -2    6.52    2.42
 -10   0  -2    9.53    2.71
 -10   0  -2    7.12    2.37
 -10   0  -2    7.22    3.01
  10   0   2    5.09    3.52
  10   0   2   -3.57    6.94
  10   0   2    6.86    1.45
  12   0   2    2.39    2.20
  12   0   2    1.77    1.44
 -12   0  -2   -0.23    2.33
 -12   0  -2    2.58    2.56
 -12   0  -2   -0.51    3.08
  12   0   2    0.77    3.99
  12   0   2    0.25    8.79
 -12   0  -2    0.71    3.36
 -12   0  -2    3.52    2.82
  14   0   2   -3.65    4.58
 -14   0  -2    7.69    4.06
  14   0   2   -2.03   11.17
 -14   0  -2    2.44    2.41
 -14   0  -2    4.94    3.34
  14   0   2    0.03    7.57
 -14   0  -2    2.98    3.55
  16   0   2   -5.22   14.08
  16   0   2    5.98    9.34
 -16   0  -2    0.14    2.32
  18   0   2   13.62   13.09
  18   0   2  -21.49   16.84
  20   0   2    5.60   19.56
  20   0   2   35.52   15.52
 -23   1   2  136.73   19.08
  21  -1  -2  122.52    7.35
 -21   1   2  145.64   18.96
  21   1  -2  122.64   22.63
  21   1  -2  103.00    8.64
  19  -1  -2  -10.29    6.91
  19  -1  -2   -6.16    7.77
  19  -1  -2   -3.63    2.89
  19   1  -2    0.22    6.75
 -19   1   2    8.24    7.40
  19   1  -2   -4.66    6.68
  17  -1  -2    8.07    6.88
  17  -1  -2    7.49    6.45
  17  -1  -2    8.57    2.85
 -17  -1   2   17.31    5.93
  17   1  -2   12.19    5.86
  17   1  -2   13.53    5.97
  17   1  -2   14.18    2.40
 -17   1   2   17.57    3.48
 -17   1   2   12.16    6.54
 -15  -1   2    7.02    4.23
  15  -1  -2    2.59    5.43
  15  -1  -2    7.18    2.48
  15  -1  -2    4.62    5.55
 -15  -1   2    7.26    2.85
  15   1  -2    5.49    4.55
  15   1  -2    5.08    1.79
  15   1  -2    6.99    1.92
 -15   1   2    3.73    2.30
 -15   1   2    9.02    2.36
 -15   1   2    2.35    4.67
 -15   1   2    5.15    2.88
  15   1  -2    4.93    4.41
 -13  -1   2   -0.82    2.39
 -13  -1   2   -1.77    3.45
  13  -1  -2    3.89    4.87
  13  -1  -2    2.91    4.84
  13  -1  -2   -0.45    1.96
  13  -1  -2    0.62    2.06
  13   1  -2    0.16    1.57
  13   1  -2   -4.02    3.79
 -13   1   2   -0.79    2.42
  13   1  -2    1.33    1.58
 -13   1   2    0.59    2.16
  13   1  -2   -1.33    4.03
 -13   1   2    2.87    2.22
  13   1  -2    2.98    1.59
  13   1  -2   -0.89    1.78
 -13   1   2   -0.52    3.92
  11  -1  -2    0.47    1.94
 -11  -1   2   -0.81    2.10
  11  -1  -2    2.73    4.11
  11  -1  -2    2.19    4.05
  11  -1  -2   -1.21    1.81
 -11  -1   2   -0.41    2.78
  11   1  -2    1.87    1.35
  11   1  -2   -1.29    1.73
  11   1  -2   -6.56    3.57
 -11   1   2    2.18    2.33
 -11   1   2   -0.21    2.16
  11   1  -2    1.18    1.52
 -11   1   2    1.31    1.83
 -11   1   2    7.43    2.77
  11   1  -2   -0.07    1.30
 -11   1   2   -0.70    1.97
 -11   1   2    1.85    3.47
  -9  -1   2    2.93    1.90
   9  -1  -2    3.64    1.77
  -9  -1   2    0.62    2.38
   9  -1  -2    5.24    1.59
   9  -1  -2    1.76    3.07
   9  -1  -2    5.70    3.16
   9   1  -2    4.89    1.22
   9   1  -2    3.70    1.02
  -9   1   2    4.06    1.73
  -9   1   2    3.87    1.69
  -9   1   2    6.22    2.42
   9   1  -2    2.70    1.31
   9   1  -2    4.86    1.71
  -9   1   2    4.45    2.23
   9   1  -2    5.81    2.32
  -9   1   2    3.51    1.89
  -9   1   2    2.52    3.12
   7  -1  -2    2.24    1.07
  -7  -1   2    5.08    1.73
   7  -1  -2    5.09    1.36
   7  -1  -2    3.32    2.35
  -7  -1   2    4.32    1.48
   7  -1  -2    4.39    1.64
   7  -1  -2    4.46    2.48
   7  -1  -2    6.56    0.94
   7  -1  -2    5.31    1.37
   7  -1  -2    2.51    2.35
  -7  -1   2    2.35    2.02
  -7  -1   2    4.11    1.20
  -7  -1   2    6.40    1.17
   7   1  -2    5.25    0.81
  -7   1   2    2.93    1.83
  -7   1   2    4.23    1.87
  -7   1   2    4.86    2.67
   7   1  -2    7.01    2.08
   7   1  -2    4.69    1.28
   7   1  -2    5.69    1.41
   7   1  -2    3.72    1.99
  -7   1   2    3.33    1.50
  -7   1   2    5.56    1.59
   7   1  -2    6.23    1.52
  -7   1   2    5.68    1.73
  -7   1   2    7.48    2.64
   7   1  -2    5.79    1.19
   7   1  -2    7.10    1.36
  -7   1   2    6.16    1.34
  -5  -1   2    3.10    1.84
   5  -1  -2    6.41    1.19
   5  -1  -2    6.59    2.15
   5  -1  -2    3.64    0.81
   5  -1  -2    4.09    1.89
  -5  -1   2    6.55    1.61
  -5  -1   2    5.45    1.93
  -5  -1   2    5.22    0.68
   5  -1  -2    5.85    1.00
  -5  -1   2    5.41    1.12
  -5  -1   2    7.51    1.45
  -5  -1   2    4.04    1.30
   5  -1  -2    5.39    1.37
   5  -1  -2    7.01    1.68
  -5  -1   2    7.52    1.68
  -5   1   2    7.72    1.76
  -5   1   2    6.37    1.66
  -5   1   2    6.58    1.61
   5   1  -2    8.50    1.73
  -5   1   2    6.77    1.43
   5   1  -2    9.30    1.35
   5   1  -2    5.05    1.60
   5   1  -2    6.98    1.67
  -5   1   2    5.74    1.19
   5   1  -2    6.35    1.37
  -5   1   2    5.18    1.90
  -5   1   2    5.15    2.91
  -5   1   2    4.65    1.91
   5   1  -2    3.12    1.69
   5   1  -2    6.44    0.80
   5   1  -2    5.57    2.07
   5   1  -2    6.39    1.57
  -3  -1   2  941.28   39.65
  -3  -1   2  938.78   71.28
  -3  -1   2  907.02   46.35
  -3  -1   2  859.96   46.56
   3  -1  -2  905.95   46.65
  -3  -1   2  982.65   34.29
  -3  -1   2  890.99   42.75
  -3  -1   2  834.28   61.42
   3  -1  -2  927.72   34.46
  -3  -1   2  950.55   46.67
   3  -1  -2  935.67   46.67
   3  -1  -2  936.90   64.81
  -3  -1   2  894.01   44.17
   3  -1  -2  906.33   39.39
  -3  -1   2  963.00   39.75
   3  -1  -2  952.13   39.52
   3   1  -2  947.67   39.83
   3   1  -2  865.29   46.56
   3   1  -2  939.68   46.70
   3   1  -2  935.48   70.88
  -3   1   2  905.46   46.67
  -3   1   2  898.99   39.50
  -3   1   2  894.81   61.65
   3   1  -2  919.42   61.50
  -3   1   2  973.38   64.90
   3   1  -2  887.90   44.16
  -3   1   2  928.49   46.65
  -3   1   2  928.17   34.45
   1  -1  -2   18.11    2.49
  -1  -1   2   18.25    2.28
   1  -1  -2   18.29    1.96
  -1  -1   2   15.16    1.57
  -1  -1   2   17.36    2.13
   1  -1  -2   12.81    2.56
  -1  -1   2   18.42    3.40
   1  -1  -2   15.91    2.14
  -1  -1   2   18.84    2.70
   1  -1  -2   14.67    1.42
  -1  -1   2   19.01    3.50
   1  -1  -2   18.06    1.52
  -1  -1   2   12.38    1.78
  -1   1   2   15.62    2.24
   1   1  -2   25.81    4.40
  -1   1   2   18.20    2.12
  -1   1   2   15.54    1.50
   1   1  -2   17.26    2.15
   1   1  -2   12.10    1.94
   1   1  -2   13.00    1.92
   1   1  -2   19.93    2.58
  -1   1   2   19.08    3.10
   1   1  -2   19.49    3.15
   1   1  -2   21.08    2.26
  -1   1   2   16.09    1.67
   1   1  -2   20.66    1.84
   1  -1   2    1.03    1.92
   1  -1   2    1.79    2.43
   1  -1   2    1.44    1.84
  -1  -1  -2    1.70    1.89
  -1  -1  -2    1.64    1.14
  -1  -1  -2    0.23    0.75
   1  -1   2    0.09    1.20
  -1  -1  -2    1.64    1.45
  -1  -1  -2    0.09    1.04
  -1  -1  -2   -0.59    1.45
   1  -1   2    2.01    1.84
   1  -1   2    0.29    1.13
   1  -1   2   -0.14    1.69
  -1  -1  -2    0.97    0.88
   1   1   2    0.26    1.26
   1   1   2    2.16    1.28
  -1   1  -2    0.84    1.22
  -1   1  -2    1.30    0.93
  -1   1  -2    0.34    1.57
   1   1   2   -2.11    1.76
  -1   1  -2   -1.47    1.42
  -1   1  -2    1.02    1.77
   1   1   2   -0.28    1.56
  -1   1  -2   -0.22    1.86
  -1   1  -2   -0.03    1.54
   1   1   2   -0.50    1.19
  -1   1  -2    1.10    1.76
   1   1   2   -0.40    1.39
  -3  -1  -2    1.82    1.62
   3  -1   2    7.00    3.30
   3  -1   2    6.65    2.15
   3  -1   2    5.12    2.07
  -3  -1  -2    5.65    1.44
   3  -1   2    7.31    2.73
  -3  -1  -2    4.89    2.12
  -3  -1  -2    5.09    1.27
  -3  -1  -2    2.57    1.23
   3  -1   2    3.20    2.60
  -3  -1  -2    6.13    1.64
   3  -1   2    5.60    1.52
   3  -1   2    7.06    2.16
   3  -1   2    3.43    1.40
   3  -1   2    4.40    0.99
   3  -1   2    5.87    1.23
  -3  -1  -2    4.74    1.19
  -3   1  -2    6.31    1.47
  -3   1  -2    3.69    1.24
  -3   1  -2    4.07    2.06
   3   1   2    2.70    1.43
  -3   1  -2    3.66    1.49
   3   1   2    4.08    1.47
  -3   1  -2    7.16    1.87
   3   1   2    5.02    1.34
   3   1   2    6.02    1.83
   3   1   2    4.57    1.70
  -3   1  -2    6.54    1.64
   3   1   2    5.10    0.75
  -3   1  -2    3.64    1.70
   3   1   2    4.93    2.15
  -3   1  -2    5.21    1.92
  -5  -1  -2   17.06    3.16
  -5  -1  -2   17.72    2.11
   5  -1   2   10.60    3.49
  -5  -1  -2   13.02    3.08
   5  -1   2   15.47    4.21
   5  -1   2   17.08    2.02
   5  -1   2   13.96    3.25
   5  -1   2   15.92    3.50
  -5  -1  -2   17.68    2.08
   5  -1   2   16.09    2.67
  -5  -1  -2   21.82    2.44
  -5  -1  -2   19.88    2.24
  -5  -1  -2   19.90    2.16
   5  -1   2   18.45    2.65
   5  -1   2   14.12    1.71
  -5  -1  -2   18.49    2.70
   5   1   2   22.04    2.41
   5   1   2   22.82    2.67
  -5   1  -2   21.71    2.37
  -5   1  -2   22.45    2.72
   5   1   2   20.91    1.60
  -5   1  -2   26.66    4.32
  -5   1  -2   20.06    2.60
  -5   1  -2   20.11    1.91
  -5   1  -2   17.02    3.02
   5   1   2   16.54    3.24
   5   1   2   21.63    3.84
  -5   1  -2   20.14    4.17
   7  -1   2    2.11    3.62
   7  -1   2    6.01    4.75
  -7  -1  -2    7.24    2.47
  -7  -1  -2    5.76    3.14
  -7  -1  -2    6.29    2.06
  -7  -1  -2    7.16    2.18
  -7  -1  -2    7.70    1.87
  -7  -1  -2    7.43    1.82
   7  -1   2   11.13    3.77
   7  -1   2    5.56    1.71
  -7  -1  -2    6.99    2.08
   7   1   2    5.42    1.57
  -7   1  -2    7.46    2.19
   7   1   2    6.74    1.15
  -7   1  -2    7.31    2.22
  -7   1  -2    6.82    3.91
  -7   1  -2    5.99    2.12
   7   1   2    8.78    1.98
   7   1   2    5.60    2.98
  -7   1  -2    7.52    2.13
  -7   1  -2    3.57    2.29
  -7   1  -2    1.49    2.10
   7   1   2    5.31    2.05
  -7   1  -2    9.29    1.64
   9  -1   2    1.59    6.08
   9  -1   2    9.31    4.29
  -9  -1  -2    3.72    2.05
  -9  -1  -2    3.03    2.67
  -9  -1  -2    4.25    2.20
  -9  -1  -2    2.64    2.12
  -9  -1  -2    2.85    2.39
   9  -1   2    3.37    2.52
   9  -1   2   -0.44    4.68
  -9  -1  -2    6.26    2.85
  -9  -1  -2    4.00    3.06
  -9   1  -2    1.83    2.29
  -9   1  -2    4.33    2.35
   9   1   2    2.21    2.37
  -9   1  -2   -1.03    2.62
   9   1   2    2.06    2.53
   9   1   2    1.97    1.38
  -9   1  -2    4.73    2.45
  -9   1  -2    2.36    2.71
   9   1   2    3.30    1.75
  -9   1  -2    4.52    2.48
  -9   1  -2    1.31    1.99
  11  -1   2   34.61    4.37
 -11  -1  -2   36.76    3.90
 -11  -1  -2   36.47    3.81
  11  -1   2   20.54    6.96
  11  -1   2   34.73    9.20
 -11  -1  -2   40.40    3.47
 -11  -1  -2   32.96    3.96
 -11  -1  -2   41.66    3.94
  11  -1   2   26.33    5.67
 -11  -1  -2   34.18    4.12
  11   1   2   42.16    7.41
 -11   1  -2   39.08    4.98
 -11   1  -2   37.86    4.45
  11   1   2   33.69    3.63
 -11   1  -2   37.36    4.63
  11   1   2   22.64    9.05
  11   1   2   38.57    3.85
 -11   1  -2   35.58    4.38
 -11   1  -2   36.40    4.23
 -13  -1  -2    3.92    2.00
 -13  -1  -2    0.58    2.00
  13  -1   2   -0.76    6.80
  13  -1   2    0.77    9.90
  13  -1   2   -1.89    4.17
 -13  -1  -2    0.74    2.97
  13   1   2   -0.95    9.64
 -13   1  -2   -0.93    4.01
 -13   1  -2    1.03    2.73
 -13   1  -2   -2.62    2.98
  13   1   2    0.95    2.01
  13   1   2    2.01    3.29
 -13   1  -2   -0.54    2.85
  15  -1   2  198.72   25.24
  15  -1   2  190.50   26.18
 -15   1  -2  165.15   10.60
  15   1   2  191.49   24.80
 -15   1  -2  167.10   10.49
 -15   1  -2  170.25   10.46
 -15   1  -2  199.03   20.08
  17  -1   2  -10.93   14.42
  17  -1   2    8.60   11.59
  17   1   2   16.40   15.16
  17   1   2   27.86    9.32
 -17   1  -2    8.70    3.34
 -17   1  -2    6.87    4.23
  19   1   2    6.14   17.83
  19   1   2   34.31   12.43
  21  -1   2    2.38    3.99
  21  -1   2  -16.26   15.24
  21   1   2   36.04   14.97
  21   1   2   52.62   21.24
  22  -2  -2  -13.64    9.85
  22  -2  -2   -2.27    3.77
  20  -2  -2  -12.38    8.76
  20  -2  -2   -0.91    3.40
  20  -2  -2  -10.88    8.29
 -20   2   2    2.03    9.05
  20   2  -2    7.89    3.61
  20   2  -2    1.11    3.71
  18  -2  -2   -5.98    7.61
  18  -2  -2   -6.43    7.15
  18  -2  -2   -0.21    2.94
 -18   2   2    7.87    3.02
  18   2  -2    0.31    3.19
 -18   2   2    0.07    7.81
  18   2  -2   13.36    5.89
  16  -2  -2    5.64    2.81
  16  -2  -2    1.46    6.75
  16  -2  -2   -1.56    6.41
  16   2  -2    7.60    2.36
  16   2  -2   13.89    5.41
 -16   2   2    9.46    3.13
  16   2  -2    5.26    2.95
 -16   2   2    5.17    6.17
 -16   2   2    8.25    2.92
  14  -2  -2    8.54    2.98
  14  -2  -2    6.49    5.77
  14  -2  -2    5.59    5.74
 -14  -2   2    4.99    2.68
  14  -2  -2    6.15    2.50
 -14   2   2    9.33    2.83
  14   2  -2    7.14    2.80
 -14   2   2   10.57    2.26
 -14   2   2   10.15    3.00
  14   2  -2    9.19    1.44
 -14   2   2    5.18    5.23
  14   2  -2    7.56    2.37
  12  -2  -2  359.76   14.38
 -12  -2   2  336.66   19.24
  12  -2  -2  387.59   30.12
  12  -2  -2  373.94   19.04
  12  -2  -2  380.43   26.87
 -12   2   2  365.75   16.51
 -12   2   2  349.41   18.96
  12   2  -2  371.38   16.65
 -12   2   2  349.54   19.08
 -12   2   2  356.71   19.15
 -12   2   2  341.88   31.16
 -12   2   2  347.49   17.81
  12   2  -2  340.81   16.07
  12   2  -2  337.33   13.52
  10  -2  -2   10.55    2.64
  10  -2  -2    7.21    2.09
  10  -2  -2    7.09    4.21
  10  -2  -2   12.05    4.44
 -10  -2   2    6.06    2.38
  10  -2  -2    8.59    1.81
 -10   2   2   11.26    2.65
 -10   2   2   14.13    3.79
 -10   2   2   13.22    2.43
 -10   2   2   12.19    2.53
 -10   2   2    9.45    2.36
 -10   2   2    5.87    3.98
  10   2  -2   11.69    2.48
   8  -2  -2   13.10    3.57
   8  -2  -2   14.60    2.06
   8  -2  -2   11.69    1.65
  -8  -2   2   12.33    2.28
  -8  -2   2   14.78    1.73
  -8  -2   2   10.47    1.90
  -8  -2   2   14.45    2.08
  -8  -2   2   12.58    1.70
   8  -2  -2   12.53    1.61
   8  -2  -2   15.04    2.50
   8   2  -2   17.72    2.01
  -8   2   2   17.70    2.61
  -8   2   2   16.15    2.25
  -8   2   2   14.26    1.58
  -8   2   2   13.89    2.06
  -8   2   2   16.69    3.80
  -8   2   2   11.54    3.09
   8   2  -2   16.30    2.15
  -8   2   2   18.67    2.63
   8   2  -2   14.86    2.43
   8   2  -2   14.53    1.97
   8   2  -2   13.96    1.98
   6  -2  -2   10.12    1.55
   6  -2  -2   10.00    2.16
  -6  -2   2    8.70    1.66
  -6  -2   2    7.75    1.35
   6  -2  -2    5.79    2.64
   6  -2  -2    7.44    1.95
  -6  -2   2    9.48    1.82
  -6  -2   2   10.00    1.62
   6  -2  -2    9.18    1.45
   6  -2  -2    9.99    1.19
  -6  -2   2    9.36    1.75
   6   2  -2    9.17    1.61
  -6   2   2   10.44    2.23
  -6   2   2    8.47    2.48
  -6   2   2    9.72    1.88
   6   2  -2    7.47    1.98
   6   2  -2    8.14    1.90
  -6   2   2    5.70    1.27
   6   2  -2    8.49    1.56
   6   2  -2    7.04    1.77
  -6   2   2    8.59    1.44
   6   2  -2    7.78    1.78
  -6   2   2    7.68    1.23
  -6   2   2    8.24    2.09
   6   2  -2    5.32    1.81
  -6   2   2    7.92    2.54
   6   2  -2    8.62    1.72
   6   2  -2   11.09    1.75
   6   2  -2    8.07    2.30
  -4  -2   2    3.14    1.57
  -4  -2   2    1.53    1.56
  -4  -2   2    3.17    1.41
  -4  -2   2    2.42    1.37
   4  -2  -2    1.31    2.00
   4  -2  -2    3.26    1.61
  -4  -2   2    2.07    1.55
   4  -2  -2    2.83    1.16
   4  -2  -2    3.41    1.82
  -4  -2   2    1.82    1.45
   4  -2  -2    2.22    1.15
   4  -2  -2    2.53    1.45
   4   2  -2    0.97    1.60
   4   2  -2    2.35    1.81
   4   2  -2    3.48    1.49
  -4   2   2    3.61    2.13
  -4   2   2    2.21    1.14
   4   2  -2    0.97    2.06
  -4   2   2    2.02    1.79
   4   2  -2    3.09    1.41
   4   2  -2    1.11    1.20
   4   2  -2    2.74    1.58
  -4   2   2    2.40    0.88
  -4   2   2    2.53    1.33
   4   2  -2    1.76    0.95
  -4   2   2    2.95    1.78
  -4   2   2    1.77    2.00
  -4   2   2    1.05    1.14
   4   2  -2    2.38    1.50
  -2  -2   2    6.24    1.80
  -2  -2   2    5.45    1.79
  -2  -2   2    7.54    1.33
   2  -2  -2    8.04    1.87
   2  -2  -2    5.30    1.42
  -2  -2   2    7.71    1.75
  -2  -2   2    8.39    1.87
   2  -2  -2    8.53    1.43
  -2  -2   2    4.45    1.98
   2  -2  -2    5.79    1.20
   2  -2  -2    6.31    1.70
  -2  -2   2    4.97    1.54
  -2  -2   2    7.16    1.20
  -2  -2   2    7.53    1.10
   2   2  -2    7.04    1.70
   2   2  -2    7.46    1.41
   2   2  -2   10.38    1.92
  -2   2   2    7.34    1.99
  -2   2   2    8.61    1.22
   2   2  -2    7.30    1.65
  -2   2   2    9.34    2.07
  -2   2   2    9.95    1.93
   2   2  -2    8.52    2.12
  -2   2   2    9.00    1.79
  -2   2   2    4.61    1.42
   2   2  -2    9.32    1.95
  -2   2   2    9.57    1.43
   2   2  -2    6.42    2.09
   0  -2   2    2.38    0.76
   0  -2   2    2.92    1.31
   0  -2   2    1.71    2.18
   0  -2  -2    1.69    1.21
   0  -2  -2    2.61    1.37
   0  -2   2    2.98    1.18
   0  -2   2    1.52    1.73
   0  -2   2    1.51    1.64
   0  -2  -2    2.48    1.12
   0  -2  -2    2.45    0.90
   0  -2  -2    0.81    1.56
   0  -2  -2    1.91    1.12
   0  -2  -2    2.46    1.44
   0  -2   2    4.21    1.84
   0   2   2    6.07    1.57
   0   2  -2    5.07    2.24
   0   2   2    5.79    1.85
   0   2   2    6.23    1.16
   0   2   2    6.66    1.70
   0   2   2    3.23    1.45
   0   2  -2    7.04    1.68
   0   2  -2    7.18    1.60
   0   2   2    5.26    0.70
   0   2  -2    7.62    2.10
   0   2  -2    5.95    1.59
   0   2  -2    6.61    1.54
   0   2  -2    4.85    2.01
   0   2   2    5.43    1.34
  -2  -2  -2   35.62    2.41
   2  -2   2   30.78    3.21
   2  -2   2   36.73    3.40
  -2  -2  -2   32.94    2.95
   2  -2   2   33.95    3.45
   2  -2   2   35.30    6.37
  -2  -2  -2   31.59    2.50
   2  -2   2   32.11    2.68
  -2  -2  -2   32.76    2.43
  -2  -2  -2   33.41    2.85
   2  -2   2   32.42    5.61
  -2  -2  -2   30.69    3.24
   2   2   2   38.95    2.29
   2   2   2   35.46    2.15
  -2   2  -2   36.41    2.62
  -2   2  -2   35.24    5.02
  -2   2  -2   34.66    5.25
   2   2   2   35.09    3.33
  -2   2  -2   34.95    2.72
  -2   2  -2   35.09    3.19
  -2   2  -2   34.39    3.09
   2   2   2   33.59    4.33
  -2   2  -2   39.26    3.59
   2   2   2   34.93    2.89
  -2   2  -2   30.83    3.03
   2   2   2   36.55    3.22
   4  -2   2    2.50    2.21
   4  -2   2    4.69    3.51
  -4  -2  -2    2.59    1.80
   4  -2   2    1.75    2.83
  -4  -2  -2    2.64    1.56
  -4  -2  -2    2.05    1.51
  -4  -2  -2    2.41    1.50
  -4  -2  -2    2.70    1.88
  -4   2  -2    4.63    0.92
   4   2   2    5.52    1.90
  -4   2  -2    5.54    2.07
  -4   2  -2    4.42    2.24
  -4   2  -2    6.44    1.86
  -4   2  -2    3.33    1.74
   4   2   2    6.39    1.61
  -4   2  -2    6.19    1.58
   4   2   2    1.91    1.54
  -4   2  -2    7.41    2.30
   4   2   2    4.00    1.23
   4   2   2    4.81    1.62
  -4   2  -2    4.59    1.47
   6  -2   2  494.12   33.98
  -6  -2  -2  453.68   21.60
  -6  -2  -2  461.01   24.28
   6  -2   2  501.96   24.77
   6  -2   2  470.19   24.14
  -6  -2  -2  461.16   18.49
  -6  -2  -2  466.97   21.82
   6  -2   2  486.92   36.96
  -6  -2  -2  487.37   24.54
  -6  -2  -2  477.05   21.39
  -6   2  -2  474.62   24.78
   6   2   2  481.96   34.44
   6   2   2  484.48   24.45
  -6   2  -2  441.36   24.49
  -6   2  -2  414.61   29.01
   6   2   2  471.30   25.42
  -6   2  -2  480.85   34.46
  -6   2  -2  453.07   21.67
  -6   2  -2  491.46   37.74
  -6   2  -2  462.45   22.71
  -8  -2  -2   11.32    2.36
  -8  -2  -2    9.22    3.50
  -8  -2  -2    9.51    1.98
   8  -2   2   11.96    6.07
  -8  -2  -2   10.41    2.65
   8  -2   2   14.32    3.24
   8  -2   2    8.31    2.08
  -8  -2  -2   10.56    3.09
  -8  -2  -2   13.16    2.22
   8  -2   2   13.78    4.76
   8   2   2   11.95    3.34
  -8   2  -2   16.34    3.12
  -8   2  -2   18.06    2.77
  -8   2  -2   11.44    3.58
  -8   2  -2    5.81    2.81
   8   2   2   12.40    2.72
  -8   2  -2   19.19    5.57
   8   2   2   14.72    1.68
  -8   2  -2   14.57    2.66
   8   2   2   13.83    2.45
 -10  -2  -2    9.91    2.67
 -10  -2  -2   12.45    3.52
  10  -2   2   13.03    3.25
  10  -2   2    6.80    5.46
 -10  -2  -2   11.21    3.04
  10  -2   2   13.23    7.60
 -10  -2  -2   12.50    3.91
 -10  -2  -2   11.00    2.31
  10   2   2    7.06    2.97
  10   2   2   10.87    2.59
 -10   2  -2   13.16    3.18
 -10   2  -2   10.51    2.80
 -10   2  -2    6.33    3.89
 -10   2  -2   13.44    5.46
 -10   2  -2   12.35    2.91
  10   2   2   11.58    3.37
  10   2   2   12.01    1.52
 -12  -2  -2    4.93    2.61
  12  -2   2    7.22    9.01
  12  -2   2    1.53    2.87
 -12  -2  -2    3.76    2.19
  12  -2   2    4.69    6.47
 -12  -2  -2    3.83    1.83
 -12  -2  -2    2.03    2.58
  12   2   2    2.70    2.42
 -12   2  -2    1.78    2.76
 -12   2  -2    2.86    2.99
 -12   2  -2   -0.34    4.16
  12   2   2    1.12    2.94
 -12   2  -2    3.35    3.43
  14  -2   2    2.02   11.39
  14  -2   2    5.22    8.53
  14   2   2   -0.36    3.37
  14   2   2    7.00    2.81
 -14   2  -2    6.71    5.48
 -14   2  -2    3.61    3.31
 -14   2  -2    2.00    3.57
 -14   2  -2    6.00    3.25
  16  -2   2   -5.43   12.45
  16  -2   2    4.80   10.21
 -16   2  -2   12.04    6.84
  16   2   2   -4.58    3.77
 -16   2  -2    0.08    3.88
 -16   2  -2    2.23    3.75
  21  -3  -2   98.55    7.31
  21   3  -2  109.07    9.86
 -21   3   2   96.68   21.94
  19  -3  -2    0.25    3.50
  19  -3  -2   -4.10    7.91
 -19   3   2   -8.03    9.24
 -19   3   2   10.80    3.78
  19   3  -2    5.80    4.08
  17  -3  -2   23.82    3.89
  17  -3  -2   15.10    7.73
  17   3  -2   23.17    4.60
 -17   3   2   21.35    9.36
  17   3  -2   21.97    4.35
  15  -3  -2    2.54    6.16
  15  -3  -2    1.31    2.66
  15  -3  -2    0.38    2.07
  15   3  -2    0.42    3.43
  15   3  -2    5.77    2.69
 -15   3   2   -0.77    6.50
 -15   3   2    4.37    3.05
 -15   3   2    5.45    2.42
 -15   3   2    4.29    3.49
  13  -3  -2    0.40    2.94
  13  -3  -2   -0.84    2.35
  13  -3  -2    2.02    1.89
  13  -3  -2    2.89    5.45
 -13   3   2    0.27    3.28
 -13   3   2    0.83    2.58
  13   3  -2   -0.72    3.21
 -13   3   2    1.57    2.15
 -13   3   2   -1.17    5.19
 -13   3   2    3.92    3.23
  11  -3  -2    3.37    2.87
 -11  -3   2    0.23    2.29
 -11  -3   2    1.04    1.62
 -11  -3   2    2.62    2.23
  11  -3  -2    1.99    2.27
  11  -3  -2    0.12    1.86
 -11  -3   2   -1.79    1.96
  11  -3  -2    2.14    4.98
 -11   3   2    1.03    1.92
 -11   3   2   -4.26    4.30
 -11   3   2    0.84    2.34
 -11   3   2    1.35    2.68
 -11   3   2    0.46    4.86
 -11   3   2    1.69    2.79
  11   3  -2    1.79    3.29
  11   3  -2    2.09    1.35
   9  -3  -2    4.94    2.01
   9  -3  -2    6.43    1.99
   9  -3  -2    7.53    4.36
  -9  -3   2    6.24    1.95
  -9  -3   2    7.62    2.03
  -9  -3   2    6.30    2.40
   9  -3  -2    7.73    2.93
  -9  -3   2    6.90    2.35
  -9  -3   2    3.34    1.68
   9   3  -2    6.06    3.45
  -9   3   2    9.37    2.26
  -9   3   2    7.58    3.71
  -9   3   2    8.37    2.87
  -9   3   2    5.07    1.91
   9   3  -2    8.38    1.93
  -9   3   2    6.37    2.74
  -9   3   2    8.67    2.04
  -9   3   2    5.17    1.43
   7  -3  -2    7.54    3.62
  -7  -3   2    6.52    2.05
   7  -3  -2    9.92    1.97
  -7  -3   2    8.56    2.18
   7  -3  -2    8.12    2.00
  -7  -3   2   10.03    2.22
   7  -3  -2    9.09    2.77
  -7  -3   2    8.86    2.21
  -7   3   2   11.33    1.93
  -7   3   2   17.64    2.03
   7   3  -2   11.25    2.66
  -7   3   2   17.60    3.68
  -7   3   2   11.69    1.98
   7   3  -2    6.43    3.18
  -7   3   2    8.49    1.84
  -7   3   2   15.80    2.96
   7   3  -2   11.92    2.32
  -5  -3   2   18.93    2.30
   5  -3  -2   15.84    3.53
  -5  -3   2   19.07    2.52
  -5  -3   2   19.07    2.64
   5  -3  -2   18.88    3.00
   5  -3  -2   19.68    2.09
  -5  -3   2   20.12    2.63
  -5  -3   2   18.45    2.36
   5  -3  -2   19.30    2.31
   5   3  -2   27.47    3.27
   5   3  -2   22.99    2.93
   5   3  -2   24.90    4.05
  -5   3   2   15.99    2.52
  -5   3   2   27.60    2.87
  -5   3   2   28.22    4.06
   5   3  -2   22.08    2.96
  -5   3   2   20.38    3.12
   5   3  -2   23.78    2.08
  -3  -3   2  560.70   24.91
  -3  -3   2  558.73   29.03
   3  -3  -2  562.85   29.12
  -3  -3   2  530.54   26.65
  -3  -3   2  570.60   25.16
  -3  -3   2  559.00   24.79
   3  -3  -2  554.23   24.61
   3  -3  -2  556.35   38.51
  -3  -3   2  576.33   21.05
  -3  -3   2  567.80   28.39
  -3  -3   2  540.80   38.31
  -3  -3   2  550.22   28.95
   3  -3  -2  556.56   21.44
  -3   3   2  582.55   29.30
   3   3  -2  552.48   21.33
   3   3  -2  599.57   24.96
  -3   3   2  571.05   40.38
  -3   3   2  551.18   30.21
   3   3  -2  544.08   38.47
   3   3  -2  557.40   29.21
   1  -3  -2   20.27    1.93
   1  -3  -2   24.23    3.07
  -1  -3   2   21.65    2.84
  -1  -3   2   20.71    2.78
  -1  -3   2   25.06    2.74
  -1  -3   2   17.62    2.03
   1  -3  -2   22.00    2.06
   1  -3  -2   19.60    2.76
  -1  -3   2   20.04    2.15
  -1  -3   2   22.86    3.14
  -1  -3   2   19.74    1.77
  -1  -3   2   18.77    3.40
   1  -3  -2   18.29    2.37
   1   3  -2   20.50    3.56
  -1   3   2   25.61    3.24
  -1   3   2   28.33    3.25
   1   3  -2   26.73    2.58
   1   3  -2   25.31    3.38
  -1   3   2   22.50    4.32
   1   3  -2   25.62    2.91
   1  -3   2   14.43    2.86
   1  -3   2   15.62    2.57
  -1  -3  -2   14.28    2.47
   1  -3   2   14.05    3.59
  -1  -3  -2   14.78    2.22
  -1  -3  -2   16.60    2.56
  -1  -3  -2   13.18    1.61
  -1  -3  -2   15.93    1.75
   1  -3   2   16.06    2.70
  -1  -3  -2   14.52    1.93
  -1   3  -2   20.79    2.35
   1   3   2   22.52    3.14
  -1   3  -2   22.70    3.27
   1   3   2   23.72    2.96
   1   3   2   14.08    2.65
   1   3   2   19.00    1.84
  -1   3  -2   20.72    2.28
   3  -3   2    8.63    2.76
  -3  -3  -2    8.26    1.70
   3  -3   2   10.53    2.88
   3  -3   2   10.91    4.05
  -3  -3  -2    6.97    1.79
  -3  -3  -2    6.36    2.05
  -3  -3  -2    7.92    2.30
  -3  -3  -2    8.16    2.23
  -3   3  -2   11.72    3.00
  -3   3  -2    7.96    1.65
   3   3   2    7.51    2.19
   3   3   2    7.05    1.35
   3   3   2    3.82    2.07
   3   3   2    9.19    2.43
   3   3   2    8.56    1.44
  -3   3  -2    7.70    1.94
   5  -3   2   -1.37    2.88
   5  -3   2    0.33    1.19
  -5  -3  -2    1.30    2.00
  -5  -3  -2   -0.08    1.76
   5  -3   2    6.40    4.60
   5  -3   2    2.24    3.87
   5  -3   2    2.03    3.06
  -5  -3  -2   -2.16    2.66
  -5  -3  -2   -0.03    2.26
  -5  -3  -2    1.54    2.02
  -5   3  -2    0.48    1.37
  -5   3  -2    1.59    3.09
  -5   3  -2    1.58    2.75
  -5   3  -2    0.15    1.83
   5   3   2    0.39    2.06
   5   3   2    0.92    2.08
   5   3   2   -2.33    2.20
   5   3   2    1.61    1.36
   7  -3   2    1.99    5.68
   7  -3   2    0.84    3.17
  -7  -3  -2    2.19    1.98
   7  -3   2    2.08    4.65
  -7  -3  -2   -0.01    2.85
   7  -3   2    0.23    3.21
  -7  -3  -2    0.06    2.72
  -7  -3  -2    0.75    2.02
   7  -3   2    0.39    1.50
  -7  -3  -2   -2.59    1.92
  -7   3  -2    1.71    1.83
   7   3   2    0.11    2.26
   7   3   2   -1.28    2.17
  -7   3  -2    1.23    3.46
  -7   3  -2    1.70    2.13
  -7   3  -2    0.74    2.87
   7   3   2    1.10    2.44
   9  -3   2    3.68    5.61
  -9  -3  -2    6.55    3.33
   9  -3   2   -1.18    3.37
  -9  -3  -2    1.75    1.84
   9  -3   2    3.29    7.01
  -9  -3  -2    2.45    2.13
  -9  -3  -2    1.62    3.23
  -9  -3  -2    1.39    2.31
   9  -3   2    2.10    3.29
  -9   3  -2    1.48    3.89
  -9   3  -2    1.84    5.57
   9   3   2    7.16    2.90
   9   3   2    4.17    2.81
  -9   3  -2    8.20    3.26
   9   3   2    4.23    2.66
  -9   3  -2    4.69    1.63
  -9   3  -2    5.09    2.46
  11  -3   2   42.36    4.55
 -11  -3  -2   38.08    4.98
 -11  -3  -2   38.76    3.38
 -11  -3  -2   34.58    4.84
 -11  -3  -2   42.04    4.42
  11  -3   2   29.54    8.51
  11  -3   2   38.01    5.35
  11  -3   2   45.20    9.77
 -11   3  -2   46.17    5.39
  11   3   2   45.83    5.47
  11   3   2   52.00    8.47
 -11   3  -2   37.32    7.22
 -11   3  -2   35.18    6.63
 -11   3  -2   46.12    4.59
  13  -3   2    3.13   10.09
 -13  -3  -2   -5.90    3.03
  13  -3   2   -4.61    8.51
  13  -3   2    4.69    3.29
  13   3   2    0.45    2.98
 -13   3  -2    9.40    6.19
  13   3   2    0.93    3.28
 -13   3  -2   -1.87    3.55
 -13   3  -2    1.34    2.85
 -13   3  -2    1.83    3.54
 -13   3  -2    0.21    5.30
  15  -3   2  143.97   29.54
  15  -3   2  136.20   23.75
 -15   3  -2  144.92    9.65
  15   3   2  161.28   15.79
 -15   3  -2  152.88    9.46
 -15   3  -2  153.66   10.81
  15   3   2  153.26   10.78
 -15   3  -2  170.46   20.68
  17  -3   2  -14.74   13.24
  17  -3   2   -6.08   12.55
  17  -3   2    7.38    3.83
 -17   3  -2   15.43    4.87
 -17   3  -2   11.94    4.82
 -17   3  -2   23.19    8.81
  20  -4  -2    0.33    8.07
  20  -4  -2   -1.66    3.73
 -20   4   2   -5.62   10.97
  20   4  -2    9.67    4.99
  18  -4  -2   -0.81    3.52
  18  -4  -2    0.20    7.55
 -18   4   2   12.24    4.80
  18   4  -2    7.34    4.68
 -18   4   2   -9.65   10.28
  16  -4  -2    4.42    7.19
  16  -4  -2    5.32    3.29
  16   4  -2    8.06    4.49
 -16   4   2    8.86    3.44
 -16   4   2   -1.10    8.37
 -16   4   2   11.44    4.51
  14  -4  -2   10.06    2.47
  14  -4  -2    9.58    6.56
  14  -4  -2   14.89    3.22
 -14   4   2   17.13    3.26
 -14   4   2   25.14    4.73
 -14   4   2   12.81    7.22
  14   4  -2   14.27    4.20
  14   4  -2   13.70    4.21
 -12  -4   2  231.98    9.67
  12  -4  -2  231.09   18.96
  12  -4  -2  224.80    9.79
  12  -4  -2  222.18   10.44
  12  -4  -2  222.46   13.00
 -12  -4   2  231.86   11.74
 -12   4   2  210.69   13.08
 -12   4   2  212.77   11.95
  12   4  -2  171.64   11.81
 -12   4   2  214.70   23.54
 -12   4   2  211.06   14.95
 -12   4   2  225.73   10.79
  12   4  -2  205.28   14.04
 -12   4   2  193.17   12.87
  10  -4  -2    4.02    4.69
 -10  -4   2    3.18    2.65
  10  -4  -2    2.73    2.09
 -10  -4   2    3.04    2.31
 -10  -4   2    2.14    2.18
  10  -4  -2    0.73    2.13
  10  -4  -2    6.77    3.23
 -10   4   2    6.88    1.78
  10   4  -2    4.28    3.07
 -10   4   2    4.68    1.59
 -10   4   2    5.61    3.16
 -10   4   2    3.81    3.83
  10   4  -2    9.36    3.45
 -10   4   2    4.63    2.39
  -8  -4   2   12.59    2.89
  -8  -4   2   16.77    3.17
   8  -4  -2   19.66    2.63
  -8  -4   2   14.76    2.60
   8  -4  -2   20.12    3.81
  -8  -4   2   19.06    3.10
   8  -4  -2   15.23    2.62
  -8  -4   2   20.46    3.04
   8  -4  -2   12.96    4.82
  -8   4   2   20.45    2.65
   8   4  -2   14.48    3.44
  -8   4   2   24.77    2.61
  -8   4   2   21.57    3.85
  -8   4   2   22.96    4.44
   8   4  -2   25.83    3.67
  -8   4   2   22.04    4.69
   8   4  -2   20.63    3.13
  -6  -4   2    4.23    2.42
   6  -4  -2    5.70    3.03
  -6  -4   2    5.40    2.46
  -6  -4   2    4.83    2.54
   6  -4  -2    4.24    3.82
  -6  -4   2    2.78    2.44
   6  -4  -2    5.22    1.98
   6  -4  -2    4.68    2.24
  -6   4   2    4.30    2.90
   6   4  -2   -0.67    2.37
   6   4  -2    1.61    2.76
   6   4  -2    4.40    2.67
  -6   4   2    2.24    1.95
  -6   4   2    3.26    1.48
  -6   4   2    5.44    3.03
  -4  -4   2   11.59    2.43
   4  -4  -2   12.52    2.44
  -4  -4   2   13.56    1.23
  -4  -4   2   12.44    1.46
   4  -4  -2   13.36    3.30
   4  -4  -2   13.58    2.12
   4  -4  -2    7.96    3.55
  -4  -4   2   12.47    2.70
  -4  -4   2   12.89    2.69
  -4  -4   2   11.86    2.86
  -4   4   2    6.95    2.58
  -4   4   2   16.29    3.00
   4   4  -2   13.84    3.27
  -4   4   2   20.54    3.69
   4   4  -2   12.39    2.79
   4   4  -2   13.86    2.79
  -2  -4   2    8.23    2.59
  -2  -4   2    3.87    2.97
  -2  -4   2    6.62    2.77
   2  -4  -2    6.72    2.20
  -2  -4   2    8.07    1.58
  -2  -4   2    4.98    2.66
   2  -4  -2    8.33    1.87
   2  -4  -2    9.26    2.98
  -2  -4   2    7.19    2.02
  -2  -4   2   10.03    1.41
   2   4  -2    8.34    3.13
   2   4  -2    4.94    2.27
  -2   4   2    3.48    2.49
  -2   4   2    7.12    3.19
   2   4  -2    8.85    2.51
  -2   4   2    9.09    2.62
   0  -4  -2    1.12    1.22
   0  -4   2    1.31    2.75
   0  -4  -2   -0.72    2.54
   0  -4   2    0.61    1.39
   0  -4  -2   -0.64    2.03
   0  -4   2    1.47    2.42
   0  -4   2   -1.56    3.33
   0  -4   2   -3.43    2.44
   0  -4  -2    0.90    1.52
   0   4  -2    1.20    2.00
   0   4   2   -0.16    2.32
   0   4  -2    6.45    3.16
   0   4   2    2.71    3.05
   0   4  -2    5.01    2.32
   0   4   2    4.22    2.33
  -2  -4  -2   23.68    2.56
  -2  -4  -2   23.56    3.46
  -2  -4  -2   20.63    2.42
   2  -4   2   25.20    3.65
   2  -4   2   20.93    5.13
  -2  -4  -2   23.15    2.56
   2  -4   2   29.09    3.53
   2  -4   2   22.45    2.33
   2  -4   2   24.64    3.82
  -2  -4  -2   22.81    2.99
   2   4   2   28.53    4.26
  -2   4  -2   31.20    4.36
  -2   4  -2   28.03    3.63
   2   4   2   30.67    3.97
  -2   4  -2   29.10    3.08
   2   4   2   19.27    3.77
   4  -4   2    8.13    3.25
  -4  -4  -2    7.00    2.06
   4  -4   2    9.50    3.53
  -4  -4  -2    5.40    2.46
  -4  -4  -2    5.95    2.22
   4  -4   2    9.66    2.99
   4  -4   2    8.01    4.99
  -4  -4  -2    5.83    1.96
  -4  -4  -2    7.29    2.86
  -4  -4  -2    6.82    2.67
   4   4   2    3.68    2.79
   4   4   2    9.07    2.98
  -4   4  -2    7.05    2.11
  -4   4  -2   12.31    3.58
   4   4   2    8.64    2.76
  -6  -4  -2  299.38   12.51
   6  -4   2  305.61   15.53
  -6  -4  -2  308.83   16.31
   6  -4   2  320.77   16.96
   6  -4   2  285.49   14.46
   6  -4   2  297.31   24.47
  -6  -4  -2  287.60   12.36
  -6  -4  -2  300.39   14.18
  -6  -4  -2  295.63   16.36
  -6  -4  -2  309.04   15.04
   6   4   2  289.41   17.34
   6   4   2  283.23   23.64
   6   4   2  276.04   16.27
  -6   4  -2  303.66   16.57
  -6   4  -2  296.33   16.99
   8  -4   2   14.16    4.06
  -8  -4  -2   16.57    2.77
  -8  -4  -2   14.30    3.42
  -8  -4  -2   12.46    2.90
   8  -4   2   14.23    7.01
  -8  -4  -2   16.13    2.31
   8  -4   2   18.38    3.90
  -8  -4  -2   11.66    3.68
  -8   4  -2   14.64    4.79
  -8   4  -2   13.52    7.06
   8   4   2   20.25    3.60
  -8   4  -2   24.26    2.82
   8   4   2   20.98    3.16
   8   4   2   14.13    3.87
  -8   4  -2   21.82    4.10
  10  -4   2   -2.88    8.20
 -10  -4  -2    5.40    1.71
  10  -4   2    5.83    3.53
  10  -4   2    1.07    3.57
  10  -4   2    0.20    6.84
  10  -4   2    6.76    2.66
 -10  -4  -2    6.31    3.43
 -10  -4  -2    3.29    3.73
 -10  -4  -2    2.63    2.69
 -10   4  -2    7.00    2.52
  10   4   2    2.08    3.22
 -10   4  -2    5.07    3.57
 -10   4  -2    0.86    4.86
  10   4   2    2.81    3.54
 -10   4  -2   -0.80    6.20
 -12  -4  -2   -2.85    3.97
 -12  -4  -2   -3.04    3.83
  12  -4   2    2.39    3.23
  12  -4   2   -1.33    3.65
 -12  -4  -2    1.09    2.86
  12  -4   2    3.68    2.89
  12  -4   2   -1.76    8.20
  12  -4   2   -5.16    9.76
  12   4   2   -0.59    3.58
 -12   4  -2    0.98    2.62
 -12   4  -2   -1.93    6.29
 -12   4  -2   -2.11    5.69
 -12   4  -2    3.54    3.78
  12   4   2   -0.72    3.31
  14  -4   2  -12.38   11.38
  14  -4   2    2.51    3.26
  14  -4   2   -9.67    9.99
 -14   4  -2    3.97    3.12
 -14   4  -2    7.73    6.98
 -14   4  -2   -3.15    4.06
  14   4   2    2.55    4.17
 -14   4  -2   -0.38    4.00
  14   4   2   -0.10    3.55
 -14   4  -2   -4.14    6.82
  16  -4   2   -9.42   11.44
  16  -4   2  -17.31   12.70
  16  -4   2    1.03    3.56
  16   4   2   -0.91    3.85
 -16   4  -2    1.11    4.65
 -16   4  -2    2.29    4.56
 -16   4  -2    2.17    8.31
  16   4   2   -3.98    4.28
  19  -5  -2   13.66    7.34
 -19   5   2  -12.83   11.63
  19   5  -2    9.72    5.69
  17  -5  -2   16.13    4.17
  17  -5  -2   22.65    7.87
  17   5  -2   20.18    5.94
 -17   5   2   29.56    5.96
  15  -5  -2    3.41    3.24
  15  -5  -2    8.07    6.66
 -15   5   2    1.20    3.27
 -15   5   2    8.19    4.83
 -15   5   2   -3.42    8.84
  15   5  -2    5.66    4.71
  13  -5  -2    3.07    2.88
  13  -5  -2    5.12    5.95
 -13  -5   2    3.14    3.02
 -13  -5   2    2.07    2.69
  13  -5  -2    3.12    2.44
  13  -5  -2    3.40    3.86
  13   5  -2    5.25    4.19
 -13   5   2    2.66    4.24
 -13   5   2   -9.40    7.88
 -13   5   2    3.44    4.60
 -13   5   2    5.18    2.90
 -11  -5   2    5.89    3.12
 -11  -5   2    2.83    2.65
  11  -5  -2    2.06    2.57
 -11  -5   2    4.54    2.89
  11  -5  -2    3.79    2.40
  11  -5  -2    1.70    3.64
  11  -5  -2    3.73    5.28
  11   5  -2   -1.52    2.77
 -11   5   2    5.70    3.99
 -11   5   2    7.61    2.04
 -11   5   2    2.23    2.55
 -11   5   2    7.83    4.38
  11   5  -2    4.44    3.70
  -9  -5   2   -0.28    2.80
   9  -5  -2   -0.03    4.68
   9  -5  -2    1.86    2.30
  -9  -5   2    2.62    3.01
   9  -5  -2    1.65    2.28
   9  -5  -2    3.39    3.32
  -9  -5   2    1.15    2.58
  -9  -5   2    1.81    2.87
  -9   5   2    4.54    1.88
  -9   5   2    4.01    3.35
   9   5  -2    1.90    3.15
  -9   5   2    1.87    2.25
  -9   5   2   -0.25    4.46
   9   5  -2    4.13    2.73
  -7  -5   2    7.37    2.89
   7  -5  -2    6.34    4.26
   7  -5  -2    6.09    2.29
   7  -5  -2    5.95    3.59
  -7  -5   2    5.80    2.85
   7  -5  -2    7.55    2.53
  -7  -5   2    8.13    2.71
  -7   5   2    9.03    2.42
   7   5  -2    8.59    2.73
   7   5  -2    6.07    3.08
  -7   5   2    8.78    3.56
   7   5  -2    9.21    3.24
   5  -5  -2   16.32    2.82
  -5  -5   2   11.56    3.27
  -5  -5   2   16.22    2.94
   5  -5  -2   16.96    2.43
   5  -5  -2   13.32    3.76
  -5  -5   2   14.01    3.02
   5  -5  -2   12.76    4.36
  -5   5   2   18.75    3.67
  -5   5   2   17.61    3.20
  -5   5   2   16.64    3.93
   5   5  -2   13.67    3.33
   5   5  -2   22.63    4.00
   5   5  -2   18.63    3.04
  -3  -5   2  302.09   14.02
   3  -5  -2  292.51   13.91
  -3  -5   2  304.15   11.44
   3  -5  -2  301.37   16.62
  -3  -5   2  281.62   16.36
  -3  -5   2  277.90   14.09
   3  -5  -2  305.31   12.04
   3   5  -2  283.16   17.13
  -3   5   2  297.53   17.38
   3   5  -2  278.87   16.83
   3   5  -2  294.29   14.14
  -3   5   2  299.42   16.99
  -3   5   2  284.18   22.88
   1  -5  -2   20.00    3.88
   1  -5  -2   18.61    3.06
   1  -5  -2   14.07    2.22
  -1  -5   2   14.51    4.19
  -1  -5   2   15.77    2.48
  -1  -5   2   16.97    3.63
  -1  -5   2   19.53    2.05
  -1  -5   2   14.67    3.22
   1   5  -2   21.59    3.27
   1   5  -2   23.10    3.38
   1   5  -2   20.39    4.22
  -1   5   2   14.64    3.59
  -1   5   2   26.70    4.69
  -1   5   2   21.92    3.57
  -1  -5  -2   10.67    2.02
   1  -5   2   10.64    4.64
   1  -5   2   14.77    3.66
  -1  -5  -2   13.69    2.92
   1  -5   2   16.39    3.51
   1  -5   2   10.20    3.04
  -1  -5  -2   11.26    3.54
   1  -5   2   12.10    2.03
   1   5   2   10.04    3.37
  -1   5  -2   12.64    2.85
   1   5   2   15.08    4.16
  -1   5  -2   19.30    3.09
   1   5   2   20.57    3.52
  -1   5  -2   16.29    4.15
   3  -5   2    1.37    2.76
   3  -5   2   -0.37    1.81
   3  -5   2    1.59    4.73
  -3  -5  -2    1.37    2.25
  -3  -5  -2    1.15    2.86
   3  -5   2    3.41    3.25
   3  -5   2    0.14    3.19
  -3  -5  -2    0.40    1.66
  -3  -5  -2    0.54    1.74
  -3  -5  -2    2.41    2.53
  -3   5  -2   -2.84    3.23
   3   5   2    0.34    3.06
   3   5   2    0.16    2.84
   3   5   2    2.15    2.76
  -3   5  -2    0.65    2.17
   5  -5   2    3.21    5.75
  -5  -5  -2    0.98    3.47
  -5  -5  -2    1.43    2.60
   5  -5   2    2.74    3.63
  -5  -5  -2    1.82    2.01
   5  -5   2    2.70    2.28
   5  -5   2    4.45    3.00
  -5  -5  -2    1.11    3.13
  -5  -5  -2    3.83    2.48
  -5  -5  -2    0.46    2.02
   5  -5   2    5.64    3.42
  -5   5  -2    0.64    2.28
  -5   5  -2    2.43    3.50
   5   5   2    2.50    3.25
   5   5   2    1.30    2.97
   5   5   2    1.89    3.09
  -7  -5  -2   -0.23    3.57
   7  -5   2    1.22    3.11
  -7  -5  -2   -0.71    2.19
  -7  -5  -2    1.54    2.34
  -7  -5  -2    3.04    2.78
   7  -5   2    0.40    2.50
   7  -5   2    2.62    6.81
   7  -5   2    2.91    3.46
   7  -5   2    3.23    3.74
  -7  -5  -2    3.31    3.47
  -7   5  -2    2.06    1.90
  -7   5  -2   -0.22    3.37
   7   5   2    0.92    3.14
   7   5   2    0.34    3.62
  -7   5  -2   -5.01    2.57
   9  -5   2    9.78    3.02
  -9  -5  -2    2.88    2.74
   9  -5   2    3.82    8.24
  -9  -5  -2    8.54    4.02
   9  -5   2    7.14    3.73
  -9  -5  -2    3.06    3.03
  -9  -5  -2    4.16    3.77
   9  -5   2    5.83    3.59
   9  -5   2    7.66    4.26
  -9   5  -2   15.09    2.65
  -9   5  -2    4.71    5.53
  -9   5  -2   15.78    4.49
  -9   5  -2    0.63    7.65
   9   5   2   10.22    4.64
   9   5   2    9.41    3.76
 -11  -5  -2   18.82    4.88
  11  -5   2   20.30   10.75
  11  -5   2   22.89    5.00
  11  -5   2   30.51    4.42
 -11  -5  -2   24.53    4.49
  11  -5   2   11.00    4.27
 -11  -5  -2   21.03    3.63
  11  -5   2   18.85    3.75
  11   5   2   23.23    4.71
 -11   5  -2   10.18    6.92
 -11   5  -2   28.70    5.15
 -11   5  -2   18.29    7.83
  11   5   2   25.20    5.83
  13  -5   2   -2.34    3.28
  13  -5   2    6.25   11.56
 -13  -5  -2   -1.68    4.34
 -13  -5  -2   -0.85    4.79
  13  -5   2   -5.67    3.89
 -13   5  -2   -3.80    7.70
  13   5   2    0.03    4.03
 -13   5  -2    6.33    7.58
  13   5   2    0.45    4.67
 -13   5  -2   -1.74    4.43
  15  -5   2   66.00   14.98
  15  -5   2   64.36    6.13
 -15   5  -2   58.45    6.61
 -15   5  -2   65.54   12.17
 -15   5  -2   67.52    8.43
  15   5   2   64.21    8.59
 -15   5  -2   74.39   12.18
  15   5   2   47.13    8.23
 -17   5  -2   17.88    5.24
  17   5   2    4.64    5.34
  17   5   2    6.93    4.97
  16  -6  -2    4.86    3.77
  16  -6  -2   16.00    7.07
  16   6  -2   11.54    5.67
 -14  -6   2   10.30    3.86
  14  -6  -2   14.58    3.93
  14  -6  -2   26.45    7.49
 -14   6   2   -4.53   10.74
  14   6  -2   19.74    5.61
 -14   6   2   27.21    6.01
  12  -6  -2  135.66   14.97
 -12  -6   2  109.02    8.08
 -12  -6   2  113.95    7.17
 -12  -6   2  111.21    8.15
  12  -6  -2  110.63    9.21
  12  -6  -2  118.80    7.13
  12  -6  -2  118.72    7.08
 -12   6   2  108.79   10.29
  12   6  -2  108.34   10.85
 -12   6   2  108.31   11.24
  10  -6  -2    9.89    2.83
 -10  -6   2    9.04    3.73
 -10  -6   2    8.41    3.13
 -10  -6   2    9.57    3.54
  10  -6  -2   11.60    5.96
  10  -6  -2   13.49    4.36
  10  -6  -2    6.91    2.90
 -10   6   2    7.26    5.28
 -10   6   2   13.61    4.79
  10   6  -2    9.59    4.29
  -8  -6   2   18.06    4.01
  -8  -6   2   15.40    3.58
   8  -6  -2   18.54    3.26
  -8  -6   2   19.11    3.66
  -8  -6   2   17.79    3.30
   8  -6  -2   18.90    5.62
   8  -6  -2   16.14    4.56
   8  -6  -2   19.23    3.23
   8   6  -2   21.10    3.20
  -8   6   2   27.26    5.42
  -8   6   2   16.50    6.07
   8   6  -2   18.29    4.28
  -6  -6   2    1.11    2.80
   6  -6  -2    4.41    3.69
   6  -6  -2    1.69    2.51
  -6  -6   2    2.08    2.77
   6  -6  -2   -0.65    2.13
  -6  -6   2    0.31    3.17
  -6   6   2   -0.65    3.39
  -6   6   2    6.31    2.45
  -6   6   2    6.15    4.28
   6   6  -2    4.75    2.67
   6   6  -2    5.70    3.41
   4  -6  -2    2.05    3.50
  -4  -6   2    1.58    2.55
   4  -6  -2    2.89    2.51
  -4  -6   2    2.94    3.21
  -4  -6   2    0.71    2.69
   4  -6  -2    3.63    2.13
  -4   6   2    0.27    3.98
   4   6  -2    0.36    2.66
   4   6  -2    1.68    3.56
  -4   6   2   -1.57    3.31
  -4   6   2    4.33    2.54
   4   6  -2   -0.06    2.97
  -2  -6   2    2.05    3.16
   2  -6  -2    3.03    2.53
  -2  -6   2    2.77    2.28
  -2  -6   2    2.13    1.46
   2  -6  -2    3.44    3.66
   2  -6  -2    2.17    2.03
  -2  -6   2    2.33    2.85
   2   6  -2    1.20    2.95
  -2   6   2    4.04    3.36
   2   6  -2    2.44    2.86
   2   6  -2    4.70    3.95
  -2   6   2    3.96    2.79
  -2   6   2    4.06    4.42
   0  -6  -2    5.33    1.77
   0  -6   2    7.62    2.31
   0  -6   2    4.39    3.48
   0  -6  -2    5.20    3.66
   0  -6   2    9.09    4.57
   0  -6  -2    7.41    2.83
   0  -6   2    6.99    3.09
   0  -6   2    4.67    1.84
   0  -6  -2    7.55    2.10
   0   6  -2   12.46    3.33
   0   6  -2   12.86    4.47
   0   6  -2   11.51    3.19
   0   6   2   16.27    4.68
   0   6   2   10.62    3.46
   0   6   2   11.78    3.65
  -2  -6  -2   17.42    3.07
  -2  -6  -2   11.45    2.10
   2  -6   2   15.80    3.53
   2  -6   2   14.14    2.38
  -2  -6  -2   13.35    2.24
  -2  -6  -2   17.74    4.20
   2  -6   2   19.12    5.79
   2  -6   2   14.36    4.21
  -2  -6  -2   12.55    3.18
  -2   6  -2   16.84    3.48
  -2   6  -2   19.64    4.80
   2   6   2   24.25    4.90
   2   6   2   17.25    4.00
   2   6   2   19.33    4.54
   4  -6   2    4.63    3.84
  -4  -6  -2    5.02    2.14
   4  -6   2    6.83    5.66
  -4  -6  -2    4.82    3.78
   4  -6   2    4.56    2.26
  -4  -6  -2    2.80    2.79
  -4  -6  -2    4.20    2.72
  -4  -6  -2    3.34    2.00
   4  -6   2    7.70    3.25
  -4  -6  -2    5.33    3.95
  -4   6  -2    4.25    2.88
   4   6   2    8.72    4.29
   4   6   2    7.54    4.01
   4   6   2    5.05    3.51
  -4   6  -2    7.17    4.27
   6  -6   2  165.90   17.45
  -6  -6  -2  154.34   10.42
  -6  -6  -2  156.48    8.27
  -6  -6  -2  151.07    7.54
   6  -6   2  156.31    7.74
  -6  -6  -2  161.14   10.15
   6  -6   2  167.31   11.14
   6  -6   2  161.76    9.27
  -6   6  -2  139.58   10.64
   6   6   2  160.36   16.65
   6   6   2  140.97   11.40
  -6   6  -2  137.79   11.11
  -8  -6  -2   20.62    4.78
   8  -6   2   15.04    3.97
  -8  -6  -2   18.17    3.83
  -8  -6  -2   15.68    3.17
  -8  -6  -2   13.91    4.65
   8  -6   2   19.90    5.04
   8  -6   2   17.30    3.45
   8  -6   2   28.51    8.53
   8   6   2   22.84    4.81
  -8   6  -2   31.33    5.78
   8   6   2   31.18    6.45
  -8   6  -2    9.87    7.15
  10  -6   2    5.26    4.80
 -10  -6  -2    6.01    4.84
 -10  -6  -2    9.07    4.60
  10  -6   2    5.82    3.98
  10  -6   2   11.91    9.55
  10  -6   2    6.93    3.39
 -10   6  -2   -4.35    6.77
  10   6   2   10.72    5.78
 -10   6  -2    3.93    8.54
  10   6   2   10.96    4.63
 -10   6  -2   11.00    4.79
 -12  -6  -2   -2.13    4.51
  12  -6   2   -0.49    3.42
  12  -6   2   -3.09    3.87
  12  -6   2   10.53   10.59
 -12  -6  -2   -1.68    4.87
  12   6   2    4.29    5.64
 -12   6  -2    0.78    4.51
 -12   6  -2  -11.79    7.99
 -12   6  -2   -3.92    7.56
  12   6   2   -3.65    4.36
 -14  -6  -2   -1.16    5.20
  14  -6   2   -6.19    4.02
  14  -6   2    2.65    3.69
  14   6   2    3.32    5.58
 -14   6  -2   -4.51    4.55
 -14   6  -2    9.42    8.17
  14   6   2   -4.58    4.62
  13  -7  -2    3.92    3.49
 -13  -7   2    1.05    3.73
 -13   7   2   13.70    5.84
 -11  -7   2    8.22    3.92
  11  -7  -2    7.77    3.20
  11  -7  -2    6.87    4.73
 -11  -7   2    2.64    3.45
  11  -7  -2    1.17    3.13
 -11  -7   2    3.77    3.95
  11   7  -2    6.03    4.71
 -11   7   2    6.84    5.26
 -11   7   2    6.33    5.75
   9  -7  -2    3.50    4.48
  -9  -7   2   -0.93    3.34
  -9  -7   2   -4.18    3.56
   9  -7  -2    4.97    2.95
  -9  -7   2   -1.34    3.26
  -9  -7   2    2.56    4.09
   9  -7  -2    3.19    2.90
  -9   7   2   10.53    5.50
  -9   7   2   -5.44    5.79
   9   7  -2    8.55    4.52
  -7  -7   2    8.68    3.56
   7  -7  -2   15.17    3.44
   7  -7  -2   11.43    3.06
  -7  -7   2    7.72    3.63
   7  -7  -2   15.30    4.95
  -7  -7   2   13.72    4.44
   7   7  -2   11.02    4.41
  -7   7   2   21.81    5.88
   5  -7  -2   15.54    3.39
  -5  -7   2   14.60    3.60
   5  -7  -2   11.10    4.82
  -5  -7   2    5.69    3.30
  -5  -7   2   14.33    4.23
   5  -7  -2   13.60    2.89
   5   7  -2   16.29    3.43
  -5   7   2   18.94    5.58
   5   7  -2   11.41    4.09
  -5   7   2    3.38    4.33
   3  -7  -2  118.40    9.48
   3  -7  -2  124.00    7.62
  -3  -7   2  117.48    7.69
  -3  -7   2  118.91    8.99
   3  -7  -2  126.72    6.42
  -3  -7   2  125.94    7.39
  -3   7   2  115.89   10.31
   3   7  -2  106.11   10.05
  -3   7   2  109.22   10.41
   3   7  -2  106.30    9.71
  -1  -7   2   13.01    3.69
   1  -7  -2   11.94    4.52
  -1  -7   2   10.07    4.29
   1  -7  -2   12.10    2.50
   1  -7  -2   16.30    3.55
  -1   7   2   19.88    4.62
  -1   7   2   22.15    5.62
   1   7  -2   15.57    5.05
   1   7  -2   13.17    4.03
  -1   7   2   14.36    4.65
  -1  -7  -2    6.43    2.18
   1  -7   2    6.65    2.22
   1  -7   2    7.73    4.26
  -1  -7  -2    8.35    4.50
   1  -7   2   11.70    3.62
  -1  -7  -2   11.88    3.46
  -1  -7  -2    8.33    3.31
  -1   7  -2   12.25    5.04
   1   7   2    4.76    4.15
   1   7   2   22.07    5.54
  -1   7  -2    6.24    3.77
   1   7   2   15.23    4.74
   3  -7   2    1.35    2.27
   3  -7   2   -1.90    4.23
   3  -7   2    6.83    5.52
  -3  -7  -2   -2.49    2.86
  -3  -7  -2    0.03    4.28
  -3  -7  -2    5.23    4.28
  -3  -7  -2    1.39    3.09
   3  -7   2    1.86    3.30
  -3   7  -2   -2.60    3.35
  -3   7  -2    4.09    4.68
   3   7   2   10.06    4.76
   3   7   2   -4.36    3.78
  -5  -7  -2    6.92    3.42
  -5  -7  -2    8.52    4.59
   5  -7   2    6.27    4.84
   5  -7   2   16.76    7.09
   5  -7   2    7.84    2.92
  -5  -7  -2    8.54    4.70
   5  -7   2   10.58    3.86
  -5  -7  -2    5.60    3.52
  -5  -7  -2    4.22    2.50
   5   7   2    4.19    4.40
  -5   7  -2    7.59    5.08
   5   7   2   17.57    5.99
  -5   7  -2    4.08    4.25
  -7  -7  -2   -4.90    3.52
  -7  -7  -2    0.93    4.67
   7  -7   2    0.34    2.88
   7  -7   2   -0.22    3.58
   7  -7   2   10.73    7.35
   7  -7   2   -1.28    4.44
  -7  -7  -2    4.58    4.55
   7   7   2   12.68    5.87
   7   7   2   -2.57    4.10
  -7   7  -2   -2.33    4.48
   9  -7   2   16.74    8.30
  -9  -7  -2    3.52    4.82
   9  -7   2    2.25    3.19
  -9  -7  -2   -0.01    3.79
   9  -7   2    2.04    3.77
   9  -7   2    1.47    4.68
  -9  -7  -2    5.69    4.96
   9   7   2   15.01    6.45
  -9   7  -2  -15.31    9.86
   9   7   2    7.13    4.94
  -9   7  -2   10.19    5.16
  11  -7   2   18.42    4.18
 -11  -7  -2   19.71    5.47
  11  -7   2   22.03    4.73
 -11  -7  -2   14.28    5.60
 -11   7  -2   13.24    9.43
  11   7   2   14.26    5.63
  10  -8  -2   15.34    3.91
   8  -8  -2   21.73    4.00
   8  -8  -2   15.13    3.61
   8  -8  -2   22.14    5.94
  -8  -8   2   18.06    3.98
   6  -8  -2    1.67    5.09
   6  -8  -2    2.27    3.11
   6  -8  -2    0.46    2.70
  -6  -8   2    1.22    4.43
  -6  -8   2    4.04    3.45
   6   8  -2    0.73    4.20
  -6   8   2   11.18    6.10
  -4  -8   2    2.57    4.52
   4  -8  -2    5.21    5.07
  -4  -8   2    4.39    3.34
   4  -8  -2    4.56    3.23
  -4   8   2   15.27    6.02
  -2  -8   2    2.59    4.59
   2  -8  -2    2.21    3.15
  -2  -8   2    3.10    3.14
   2  -8  -2    5.55    4.92
  -2   8   2   12.66    5.90
   0  -8  -2   10.93    3.72
   0  -8   2    2.31    4.43
   0  -8   2    7.37    3.68
   0  -8  -2    3.88    4.85
   0  -8  -2    6.04    3.40
   0   8  -2    6.35    5.29
   0   8  -2   -2.85    4.00
   0   8   2   -4.71    4.64
  -2  -8  -2   19.81    3.96
  -2  -8  -2   18.77    4.95
   2  -8   2   25.80    4.51
  -2  -8  -2   18.00    5.56
   2  -8   2   18.78    5.45
  -2  -8  -2   15.98    4.15
  -2   8  -2   19.06    6.08
  -2   8  -2    9.38    4.93
   2   8   2    9.20    5.20
  -4  -8  -2    2.53    4.43
  -4  -8  -2    3.39    3.57
   4  -8   2    5.20    3.56
  -4  -8  -2    5.50    3.62
   4  -8   2    7.05    5.14
   4   8   2   -2.22    4.72
  -4   8  -2    7.94    5.43
   6  -8   2   63.90    7.17
   6  -8   2   62.11    5.28
  -6  -8  -2   60.66    7.69
   8  -8   2   13.70    3.64
  24   0  -3   -3.26    4.09
 -22   0   3  101.15   18.44
  20   0  -3    3.36    2.69
  20   0  -3   -7.46    7.19
 -20   0   3   15.52    3.76
 -20   0   3   14.88    8.18
  18   0  -3  196.78    8.81
 -18   0   3  207.65   22.55
 -18   0   3  213.61   12.62
  18   0  -3  205.16   21.89
  18   0  -3  169.74   17.34
  16   0  -3   -3.07    4.45
 -16   0   3    5.31    5.06
 -16   0   3    3.14    3.09
  16   0  -3   -1.66    4.77
  16   0  -3    4.18    2.16
  14   0  -3    9.06    4.30
  14   0  -3   14.61    2.20
 -14   0   3   14.76    3.34
  14   0  -3    9.37    4.61
 -14   0   3    7.31    4.39
  12   0  -3    7.55    1.85
 -12   0   3    1.61    2.84
  12   0  -3    8.19    1.15
  12   0  -3    4.68    2.62
 -12   0   3    6.36    3.75
  12   0  -3    3.64    3.70
 -12   0   3    7.02    2.73
 -12   0   3    9.64    3.04
  12   0  -3    8.14    3.55
 -12   0   3    7.87    1.68
 -10   0   3   -0.52    2.12
 -10   0   3    0.61    0.44
  10   0  -3    1.01    0.74
  10   0  -3   -0.48    1.39
  10   0  -3    0.87    2.77
 -10   0   3    2.07    3.06
  10   0  -3    3.28    2.55
  10   0  -3    1.27    1.18
 -10   0   3   -1.43    2.74
  10   0  -3   -1.13    2.35
  10   0  -3    0.60    1.73
 -10   0   3   -2.07    2.38
   8   0  -3    6.90    1.91
   8   0  -3    8.25    2.93
   8   0  -3    6.59    1.37
  -8   0   3    9.49    2.77
   8   0  -3    7.10    1.30
  -8   0   3    6.76    2.95
   8   0  -3    6.89    2.22
  -8   0   3    7.34    2.24
  -8   0   3    7.27    1.23
  -8   0   3    8.35    2.17
   8   0  -3    8.95    2.38
  -8   0   3    7.47    1.57
   8   0  -3    7.47    1.79
   6   0  -3    1.15    2.28
  -6   0   3    0.47    2.66
  -6   0   3    1.23    1.54
   6   0  -3    0.66    1.21
   6   0  -3    1.34    2.46
  -6   0   3   -1.76    1.91
   6   0  -3   -0.23    0.98
   6   0  -3    1.18    1.67
  -6   0   3    0.19    1.74
  -6   0   3    1.85    2.27
   6   0  -3    1.43    1.29
  -6   0   3    0.97    0.96
  -4   0   3   20.11    3.02
   4   0  -3   22.08    3.36
   4   0  -3   19.21    1.83
   4   0  -3   20.55    2.38
  -4   0   3   29.50    5.69
  -4   0   3   21.06    1.69
   4   0  -3   23.46    3.23
   4   0  -3   31.23    5.01
  -4   0   3   23.43    3.02
  -4   0   3   26.03    3.71
   4   0  -3   19.84    2.86
  -2   0   3    5.57    3.32
  -2   0   3    2.67    2.60
   2   0  -3    3.72    2.06
  -2   0   3    5.00    1.45
   2   0  -3    2.59    2.79
   2   0  -3    2.19    1.51
   2   0  -3    1.69    3.02
  -2   0   3    4.41    2.67
  -2   0   3   -0.52    2.90
   2   0  -3    0.58    2.12
  -2   0   3    3.52    1.41
   2   0  -3    4.65    1.41
   0   0  -3  699.20   34.67
   0   0  -3  658.23   34.36
   0   0   3  671.16   34.61
   0   0  -3  681.16   32.44
   0   0   3  689.84   48.26
   0   0   3  651.70   28.97
   0   0  -3  663.25   47.94
   0   0  -3  625.05   29.00
   0   0   3  674.53   34.54
   0   0   3  673.71   32.56
   0   0  -3  656.89   30.05
   0   0   3  654.60   25.40
  -2   0  -3    1.38    1.16
   2   0   3   -1.12    1.64
   2   0   3    2.78    2.57
   2   0   3    2.00    1.20
  -2   0  -3    1.99    2.36
   2   0   3    5.36    2.72
  -2   0  -3    3.35    1.90
  -2   0  -3    1.41    3.03
  -2   0  -3    3.53    1.42
   2   0   3    1.53    3.12
   2   0   3    4.40    2.69
  -2   0  -3    1.98    2.22
  -2   0  -3    0.56    1.69
   4   0   3   16.33    3.58
   4   0   3   11.48    3.03
  -4   0  -3   17.70    2.43
  -4   0  -3   12.40    2.75
  -4   0  -3   12.33    1.47
   4   0   3   17.54    2.88
  -4   0  -3   14.67    3.11
  -4   0  -3   20.09    2.25
  -4   0  -3   16.84    1.78
   4   0   3    9.84    2.66
  -4   0  -3   17.99    3.54
  -4   0  -3    9.37    2.31
   4   0   3    9.22    4.35
   4   0   3   16.81    1.98
   6   0   3    5.61    1.39
  -6   0  -3    5.27    1.79
   6   0   3   -0.05    4.95
   6   0   3    6.69    2.59
   6   0   3    5.29    3.01
   6   0   3    2.08    3.08
  -6   0  -3   10.84    2.46
  -6   0  -3    7.77    2.97
  -6   0  -3    5.78    2.24
  -6   0  -3    6.27    2.19
  -6   0  -3    8.56    2.74
  -8   0  -3    6.06    2.17
  -8   0  -3    9.86    2.62
   8   0   3   -4.83    6.19
   8   0   3    8.39    3.81
   8   0   3    7.45    1.54
  -8   0  -3    6.85    2.98
  -8   0  -3    5.64    3.03
   8   0   3    5.55    2.63
  -8   0  -3    8.67    2.87
   8   0   3    6.93    3.24
  -8   0  -3    5.15    2.62
 -10   0  -3   10.00    3.32
  10   0   3    9.96    4.45
 -10   0  -3    8.76    3.02
 -10   0  -3   11.80    3.06
  10   0   3    8.12    3.28
 -10   0  -3   10.40    2.73
 -10   0  -3   10.99    3.39
  10   0   3   12.40    2.54
  10   0   3    9.47    1.73
 -10   0  -3    9.11    3.07
  10   0   3    4.97    8.63
 -12   0  -3    1.90    3.53
 -12   0  -3   -1.88    2.85
  12   0   3   -3.83   10.23
 -12   0  -3   -0.71    2.80
 -12   0  -3    2.52    2.89
  12   0   3   -0.81    4.55
 -12   0  -3    2.14    2.70
 -14   0  -3   32.97    4.73
 -14   0  -3   29.37    3.88
  14   0   3   20.29    9.39
 -14   0  -3   31.23    4.45
  14   0   3   28.23   14.12
 -16   0  -3   -3.48    2.70
 -16   0  -3    8.42    4.29
 -16   0  -3   -1.36    3.83
  16   0   3  -15.48   16.33
  16   0   3   13.34   11.39
  18   0   3   76.78   17.62
  18   0   3   52.67   21.62
  20   0   3   14.58   16.17
 -21   1   3   19.87    9.17
 -19  -1   3    8.32    3.26
  19  -1  -3    1.74    2.81
  19  -1  -3  -10.15    6.22
  19  -1  -3   -5.95    6.95
  19   1  -3   -2.09    5.79
  19   1  -3   -4.26    3.37
 -19   1   3    4.55    7.49
 -19   1   3    5.21    3.32
 -17  -1   3    4.94    3.08
 -17  -1   3   10.68    6.33
  17  -1  -3    2.54    2.52
  17  -1  -3   -2.58    5.91
  17  -1  -3   -3.63    5.15
 -17   1   3    5.89    2.54
 -17   1   3    2.04    6.23
  17   1  -3   -3.25    4.23
  17   1  -3   -2.12    4.89
  17   1  -3   -1.94    2.98
 -17   1   3    2.22    3.15
  17   1  -3    1.26    1.82
 -15  -1   3    3.31    4.51
  15  -1  -3    1.59    4.58
  15  -1  -3   -1.10    5.02
  15  -1  -3    2.33    2.24
 -15  -1   3    3.11    2.92
 -15   1   3    6.67    2.63
  15   1  -3    5.81    1.67
 -15   1   3    2.10    5.00
  15   1  -3    3.06    2.81
  15   1  -3    4.44    1.70
  15   1  -3    2.01    3.69
 -15   1   3    6.03    3.03
  15   1  -3    3.37    4.22
 -15   1   3    6.48    2.51
 -13  -1   3    1.92    2.67
  13  -1  -3    1.31    4.15
  13  -1  -3    0.78    2.26
  13  -1  -3    0.39    4.54
  13  -1  -3    0.66    1.99
 -13  -1   3   -1.90    3.80
  13   1  -3    0.13    3.17
  13   1  -3   -0.15    3.63
 -13   1   3    2.07    4.33
  13   1  -3    1.52    1.46
 -13   1   3    1.23    2.48
 -13   1   3    0.42    2.58
 -13   1   3    1.87    2.94
  13   1  -3    2.00    1.45
 -13   1   3    2.57    2.10
  13   1  -3    0.05    2.31
  11  -1  -3   12.98    3.73
  11  -1  -3   13.49    2.14
  11  -1  -3   11.92    2.55
 -11  -1   3    5.83    3.57
 -11  -1   3   13.80    2.90
  11  -1  -3   10.94    4.08
 -11   1   3   15.78    2.72
  11   1  -3    7.17    3.22
 -11   1   3   15.69    2.41
  11   1  -3   14.69    1.58
 -11   1   3   20.46    3.37
  11   1  -3   17.99    1.78
 -11   1   3    9.16    4.16
  11   1  -3   13.29    2.49
 -11   1   3   14.37    2.86
  11   1  -3    8.20    2.90
  -9  -1   3  489.90   26.35
   9  -1  -3  509.03   19.45
  -9  -1   3  490.28   25.75
  -9  -1   3  506.14   24.94
  -9  -1   3  542.16   40.78
   9  -1  -3  526.36   26.12
  -9  -1   3  443.77   25.72
   9  -1  -3  509.87   34.58
   9   1  -3  522.34   21.99
  -9   1   3  502.02   34.57
   9   1  -3  530.84   34.33
   9   1  -3  526.24   25.95
  -9   1   3  483.68   40.95
  -9   1   3  487.78   37.96
  -9   1   3  495.41   26.33
  -9   1   3  485.27   26.09
   9   1  -3  507.85   25.76
   9   1  -3  507.00   22.49
  -9   1   3  491.82   26.01
   9   1  -3  516.14   19.09
  -9   1   3  518.10   25.12
   9   1  -3  520.13   37.63
  -7  -1   3    6.99    0.94
  -7  -1   3    7.49    1.92
  -7  -1   3    5.16    1.17
   7  -1  -3    5.94    1.38
   7  -1  -3    2.49    1.86
   7  -1  -3    5.19    1.12
  -7  -1   3    5.89    0.93
   7  -1  -3    4.29    2.22
  -7  -1   3    4.69    2.19
  -7  -1   3    5.73    1.96
   7  -1  -3    6.70    2.11
  -7  -1   3    5.68    1.51
   7  -1  -3    4.10    1.03
  -7  -1   3    3.44    2.37
  -7  -1   3    4.48    2.38
  -7   1   3    9.40    2.18
  -7   1   3    7.67    1.84
   7   1  -3   11.30    2.47
   7   1  -3    8.59    1.11
  -7   1   3    6.13    2.05
   7   1  -3    6.18    2.05
   7   1  -3   10.43    1.80
  -7   1   3    9.67    2.06
  -7   1   3    6.66    3.24
   7   1  -3    5.00    2.13
  -7   1   3    9.30    2.04
  -7   1   3    5.44    1.97
   5  -1  -3   34.49    3.36
  -5  -1   3   32.03    2.30
   5  -1  -3   33.80    3.62
  -5  -1   3   33.22    2.67
  -5  -1   3   26.86    3.23
  -5  -1   3   30.07    2.91
  -5  -1   3   31.33    4.95
   5  -1  -3   30.00    3.35
  -5  -1   3   24.37    3.52
  -5  -1   3   32.86    3.39
  -5  -1   3   28.51    1.74
   5  -1  -3   29.98    2.11
   5  -1  -3   30.00    2.75
  -5  -1   3   32.74    3.31
   5  -1  -3   28.05    1.67
  -5   1   3   26.66    4.92
   5   1  -3   43.01    2.23
  -5   1   3   37.91    2.18
   5   1  -3   38.39    3.00
  -5   1   3   36.34    1.87
  -5   1   3   36.76    3.03
   5   1  -3   32.25    3.26
   5   1  -3   46.96    4.09
  -5   1   3   33.83    3.78
   5   1  -3   38.19    4.62
   5   1  -3   37.26    2.94
  -5   1   3   35.11    4.14
  -5   1   3   32.62    3.26
   5   1  -3   26.39    3.26
  -3  -1   3    7.79    1.43
   3  -1  -3    9.00    1.37
   3  -1  -3    5.74    1.47
  -3  -1   3    8.78    2.07
   3  -1  -3   10.19    1.13
   3  -1  -3    8.42    1.33
  -3  -1   3   10.67    2.64
  -3  -1   3    6.28    1.64
   3  -1  -3   11.83    2.29
   3  -1  -3    7.64    1.65
  -3  -1   3   10.81    2.31
  -3  -1   3    5.89    1.64
   3   1  -3    7.47    1.94
   3   1  -3    8.47    2.08
  -3   1   3   10.86    3.07
  -3   1   3    9.12    1.33
   3   1  -3    8.22    2.25
   3   1  -3    9.24    1.87
  -3   1   3    7.93    2.10
   3   1  -3    9.81    2.78
  -3   1   3    6.28    1.56
  -3   1   3   10.01    1.28
   3   1  -3    6.88    1.57
   3   1  -3    6.81    2.15
  -3   1   3    7.70    1.96
  -3   1   3    7.41    1.89
   1  -1  -3   21.24    2.00
  -1  -1   3   27.02    3.12
  -1  -1   3   24.86    4.19
  -1  -1   3   23.38    3.31
   1  -1  -3   23.77    3.62
   1  -1  -3   22.96    3.14
   1  -1  -3   27.07    2.94
   1  -1  -3   18.74    2.58
  -1  -1   3   20.99    4.24
   1  -1  -3   22.52    1.84
  -1  -1   3   22.11    3.02
  -1  -1   3   19.00    2.18
  -1   1   3   17.46    1.92
   1   1  -3   20.45    2.69
   1   1  -3   20.47    3.09
   1   1  -3   20.22    2.45
   1   1  -3   21.82    2.40
  -1   1   3   18.67    2.01
   1   1  -3   18.54    2.44
  -1   1   3   16.91    2.50
  -1   1   3   20.84    4.00
  -1   1   3   19.85    2.66
   1  -1   3   20.62    3.03
  -1  -1  -3   20.98    2.66
   1  -1   3   19.17    2.24
  -1  -1  -3   19.01    1.92
  -1  -1  -3   18.94    3.33
   1  -1   3   21.27    2.78
   1  -1   3   20.00    3.62
   1  -1   3   15.84    3.60
   1  -1   3   22.02    2.39
  -1  -1  -3   19.56    2.54
   1  -1   3   21.84    2.82
  -1  -1  -3   21.91    2.87
  -1  -1  -3   18.55    2.18
   1  -1   3   13.99    3.00
   1   1   3   16.24    1.81
   1   1   3   21.35    2.55
   1   1   3   18.49    3.70
  -1   1  -3   17.13    2.53
  -1   1  -3   19.52    2.33
  -1   1  -3   20.95    2.38
   1   1   3   18.54    1.89
   1   1   3   21.81    2.83
   1   1   3   16.85    2.51
  -1   1  -3   16.58    2.08
  -1   1  -3   16.36    1.37
   1   1   3   17.36    2.71
  -1   1  -3   21.60    2.91
   1   1   3   17.46    2.13
   3  -1   3    3.30    3.38
  -3  -1  -3    0.81    1.89
   3  -1   3    3.45    3.71
   3  -1   3   -1.39    2.84
  -3  -1  -3    2.37    2.80
  -3  -1  -3    1.55    1.41
  -3  -1  -3    1.19    1.20
   3  -1   3    1.63    2.17
   3  -1   3    1.74    2.54
   3  -1   3    2.49    2.35
  -3  -1  -3    1.57    1.33
   3  -1   3    0.93    1.30
  -3  -1  -3    1.31    1.98
   3  -1   3    3.02    2.15
  -3  -1  -3    1.93    0.80
   3   1   3    5.58    2.93
  -3   1  -3    3.85    2.23
   3   1   3    5.14    1.91
   3   1   3    4.82    1.82
  -3   1  -3    7.90    2.02
   3   1   3    5.35    1.11
  -3   1  -3    5.99    1.99
   3   1   3    7.07    2.12
  -3   1  -3    6.89    1.63
  -3   1  -3    2.65    1.35
  -3   1  -3    3.66    2.08
  -3   1  -3    6.77    1.95
  -3   1  -3    7.85    2.48
   3   1   3    7.64    2.29
   5  -1   3   48.59    4.50
  -5  -1  -3   43.79    4.09
  -5  -1  -3   47.56    4.24
  -5  -1  -3   45.19    3.88
  -5  -1  -3   57.30    5.61
  -5  -1  -3   51.24    4.56
  -5  -1  -3   49.22    3.55
   5  -1   3   60.33   10.22
   5  -1   3   54.35    7.83
   5  -1   3   50.31    3.54
  -5  -1  -3   46.98    3.71
   5  -1   3   49.90    9.77
   5  -1   3   45.86    9.72
   5   1   3   48.51    5.52
  -5   1  -3   34.44    5.47
  -5   1  -3   48.32    4.12
  -5   1  -3   44.55    4.38
   5   1   3   52.25    6.31
   5   1   3   50.18    5.29
   5   1   3   52.66    3.87
  -5   1  -3   43.40    3.95
  -5   1  -3   47.40    2.99
  -5   1  -3   47.26    6.51
  -5   1  -3   47.90    3.43
  -5   1  -3   44.14    5.78
   5   1   3   46.64    2.78
  -7  -1  -3    0.66    2.31
  -7  -1  -3    0.94    1.96
   7  -1   3    3.26    3.05
  -7  -1  -3   -2.24    2.19
   7  -1   3    6.02    4.66
  -7  -1  -3    2.13    2.43
   7  -1   3   -6.27    4.25
  -7  -1  -3    1.38    3.83
  -7  -1  -3   -0.98    2.74
   7  -1   3    0.69    1.61
   7  -1   3    2.48    5.85
  -7  -1  -3    0.78    2.64
  -7   1  -3    2.46    2.40
   7   1   3    1.36    2.41
  -7   1  -3    0.21    2.48
  -7   1  -3   -0.26    4.32
  -7   1  -3    0.08    1.75
   7   1   3    0.79    1.68
  -7   1  -3   -0.37    2.28
  -7   1  -3   -2.31    2.13
  -7   1  -3   -1.82    2.26
   7   1   3   -4.52    3.71
   7   1   3   -0.30    1.17
  -9  -1  -3  404.02   17.87
  -9  -1  -3  395.94   20.14
   9  -1   3  371.19   30.54
  -9  -1  -3  363.04   19.55
  -9  -1  -3  344.68   17.54
  -9  -1  -3  371.03   17.30
  -9  -1  -3  353.97   14.89
   9  -1   3  371.90   31.94
  -9  -1  -3  359.33   17.05
  -9   1  -3  343.31   17.51
  -9   1  -3  369.59   30.17
   9   1   3  343.87   19.78
   9   1   3  366.38   19.86
   9   1   3  410.05   28.13
  -9   1  -3  330.99   19.47
  -9   1  -3  358.81   19.69
  -9   1  -3  342.19   17.44
  -9   1  -3  372.33   14.73
  11  -1   3    5.97    2.88
  11  -1   3    4.00    9.51
  11  -1   3    0.73    5.34
  11  -1   3    0.85    6.64
 -11  -1  -3   10.54    3.00
 -11  -1  -3    7.14    3.25
 -11  -1  -3    7.69    2.78
 -11  -1  -3    8.53    2.80
 -11  -1  -3    7.27    3.27
 -11  -1  -3    9.01    3.01
  11   1   3    6.99    8.79
 -11   1  -3    8.34    3.60
  11   1   3    8.61    3.13
 -11   1  -3    9.61    3.15
  11   1   3    8.16    2.16
 -11   1  -3    9.82    3.11
 -11   1  -3    7.09    3.60
  11   1   3    5.72    3.71
 -11   1  -3   11.17    3.17
  13  -1   3   -3.33   12.20
 -13  -1  -3    8.02    3.46
  13  -1   3    7.45    8.46
 -13  -1  -3    8.63    4.00
 -13  -1  -3    9.12    3.04
  13  -1   3   -0.87    5.52
 -13  -1  -3    5.51    2.98
 -13  -1  -3    6.27    3.00
 -13   1  -3    8.61    4.08
  13   1   3    5.08    2.26
 -13   1  -3    7.81    3.30
 -13   1  -3    9.25    3.32
  13   1   3   14.80   11.25
 -13   1  -3    8.99    4.24
  13   1   3   -0.77    3.94
  15  -1   3    4.06   10.90
  15  -1   3  -13.01   14.34
 -15  -1  -3   -4.56    2.41
 -15  -1  -3    5.99    3.85
 -15   1  -3    0.56    3.17
  15   1   3   21.70   14.62
 -15   1  -3    0.90    4.29
  15   1   3   -5.11    4.66
 -15   1  -3    2.05    3.52
  17  -1   3  -34.10   17.08
  17  -1   3   -8.88   13.26
 -17   1  -3    6.84    4.23
 -17   1  -3    7.61    4.62
 -17   1  -3    0.89    3.66
  17   1   3   23.49   16.90
  19   1   3   26.44   20.30
  19   1   3   40.02   13.75
  22  -2  -3    1.64    3.64
 -22   2   3   19.33    9.87
  20  -2  -3    6.91    3.39
  20  -2  -3    0.33    8.31
 -20   2   3    2.52    9.61
  20   2  -3   10.18    3.93
  18  -2  -3  169.64   22.85
 -18  -2   3  178.67   11.43
  18  -2  -3  173.67   17.65
  18  -2  -3  169.58    8.59
 -18   2   3  177.35   11.40
 -18   2   3  183.47   10.66
 -18   2   3  166.79   23.62
  18   2  -3  171.72   10.24
  18   2  -3  202.82   18.70
  16  -2  -3   -0.61    2.55
  16  -2  -3   -0.04    5.32
  16  -2  -3   -1.28    5.98
 -16  -2   3    5.87    3.04
  16   2  -3    6.74    2.17
 -16   2   3    3.04    3.03
  16   2  -3    6.17    3.94
 -16   2   3    6.65    3.21
 -16   2   3    0.03    6.39
  16   2  -3    2.05    3.01
 -16   2   3    7.10    2.64
  16   2  -3   10.55    4.01
  14  -2  -3   11.10    4.99
  14  -2  -3   13.21    2.67
 -14  -2   3   14.18    3.31
  14  -2  -3   15.78    3.23
 -14   2   3    8.13    5.64
  14   2  -3   19.29    4.28
 -14   2   3   18.29    3.48
  14   2  -3   14.06    3.07
  14   2  -3   13.99    1.46
 -14   2   3   17.24    3.25
 -14   2   3   16.32    3.25
  12  -2  -3    3.65    2.15
  12  -2  -3    2.22    2.80
 -12  -2   3    3.48    2.67
  12  -2  -3    5.16    4.24
 -12   2   3    4.54    2.60
 -12   2   3    2.36    4.30
 -12   2   3    2.88    2.57
  12   2  -3    2.78    1.60
 -12   2   3    1.90    3.83
  12   2  -3    5.01    2.73
 -12   2   3   -0.37    2.63
  10  -2  -3    3.53    1.93
 -10  -2   3    3.89    1.63
 -10  -2   3    5.18    2.01
  10  -2  -3    2.38    2.59
 -10  -2   3    3.70    1.85
 -10  -2   3    3.24    2.39
  10  -2  -3    3.52    3.56
 -10  -2   3    2.19    2.52
  10  -2  -3    2.88    1.23
 -10   2   3    3.92    2.56
  10   2  -3    8.01    2.57
 -10   2   3    5.86    4.43
 -10   2   3    4.45    4.21
  10   2  -3    3.95    2.09
 -10   2   3    3.94    2.37
 -10   2   3    5.55    2.44
  10   2  -3    4.39    1.68
  -8  -2   3    1.88    1.67
   8  -2  -3    1.85    1.15
   8  -2  -3    0.12    2.40
   8  -2  -3   -0.02    2.70
   8  -2  -3    3.70    1.68
  -8  -2   3    1.79    2.07
  -8  -2   3    3.59    1.76
  -8  -2   3    2.14    2.05
  -8  -2   3    2.43    1.38
  -8   2   3    3.50    1.12
   8   2  -3    3.14    2.09
  -8   2   3    2.44    2.25
   8   2  -3    2.22    1.92
  -8   2   3    3.93    2.15
  -8   2   3    2.98    1.67
   8   2  -3    2.46    2.39
  -8   2   3    0.74    2.64
   8   2  -3    3.77    1.67
  -8   2   3    3.21    2.26
  -8   2   3    0.02    4.06
  -6  -2   3    2.90    1.82
   6  -2  -3    6.04    2.14
   6  -2  -3    3.76    1.20
  -6  -2   3    3.67    1.83
   6  -2  -3    3.89    2.20
  -6  -2   3    3.84    1.64
   6  -2  -3    4.03    1.44
  -6  -2   3    4.63    2.02
   6   2  -3    2.32    1.63
   6   2  -3    2.76    1.89
   6   2  -3    1.66    1.75
  -6   2   3    1.30    2.30
   6   2  -3    2.35    1.31
   6   2  -3    4.63    2.37
  -6   2   3    4.25    2.10
  -6   2   3    3.36    1.46
   6   2  -3    5.02    2.24
  -6   2   3    0.50    1.91
  -6   2   3    2.42    1.38
  -4  -2   3   22.67    3.22
   4  -2  -3   19.33    2.70
  -4  -2   3   22.54    2.60
  -4  -2   3   23.67    2.37
   4  -2  -3   18.90    1.99
  -4  -2   3   20.69    2.96
   4  -2  -3   18.35    2.00
  -4  -2   3   16.15    1.73
  -4  -2   3   20.73    2.83
   4   2  -3   24.61    3.04
  -4   2   3   22.97    3.62
  -4   2   3   21.20    2.73
  -4   2   3   21.76    3.98
   4   2  -3   20.90    4.00
   4   2  -3   19.99    3.70
   4   2  -3   22.01    3.07
  -4   2   3   19.47    2.67
   4   2  -3   21.70    2.26
  -4   2   3   21.50    2.00
  -4   2   3   20.58    2.83
   4   2  -3   22.04    3.19
   4   2  -3   25.85    2.37
   2  -2  -3   15.24    2.23
   2  -2  -3   15.16    1.55
  -2  -2   3   13.85    2.46
   2  -2  -3   15.08    2.44
  -2  -2   3   17.43    2.74
  -2  -2   3   16.53    2.55
  -2  -2   3   13.29    2.75
   2  -2  -3   16.49    1.77
  -2  -2   3   14.45    1.67
   2  -2  -3   15.08    3.00
   2   2  -3   20.44    3.07
  -2   2   3   18.30    2.42
  -2   2   3   19.59    3.69
  -2   2   3   23.22    3.21
  -2   2   3   17.65    3.31
   2   2  -3   19.34    4.04
  -2   2   3   17.53    2.01
   2   2  -3   19.29    2.45
   2   2  -3   17.35    2.58
   2   2  -3   21.57    3.96
  -2   2   3   20.89    2.72
   0  -2   3  746.22   38.57
   0  -2   3  775.49   38.71
   0  -2   3  715.36   35.43
   0  -2  -3  786.13   28.50
   0  -2  -3  760.24   38.54
   0  -2  -3  759.99   38.51
   0  -2  -3  765.17   28.35
   0  -2   3  744.72   33.51
   0  -2   3  733.10   51.13
   0  -2   3  731.79   55.67
   0   2   3  778.71   38.59
   0   2  -3  726.75   38.50
   0   2  -3  770.25   38.77
   0   2  -3  729.51   51.03
   0   2   3  778.89   40.01
   0   2  -3  729.11   36.33
   0   2  -3  769.93   32.99
   0   2  -3  745.78   33.58
   0   2  -3  752.29   55.56
   0   2   3  703.06   32.83
   0   2   3  776.10   53.76
  -2  -2  -3   19.07    2.66
  -2  -2  -3   16.89    2.04
  -2  -2  -3   18.68    2.24
  -2  -2  -3   21.28    2.91
   2  -2   3   14.99    3.51
   2  -2   3   23.45    3.18
  -2  -2  -3   16.95    2.03
   2  -2   3   16.16    4.03
   2   2   3   23.35    3.04
   2   2   3   13.42    2.55
  -2   2  -3   19.44    2.65
  -2   2  -3   17.59    3.20
  -2   2  -3   27.77    3.47
  -2   2  -3   25.01    2.60
  -2   2  -3   21.93    2.80
  -2   2  -3   24.66    2.90
   2   2   3   25.22    3.04
  -2   2  -3   26.61    3.66
  -4  -2  -3    3.78    2.27
  -4  -2  -3    5.13    2.70
   4  -2   3    2.65    3.41
  -4  -2  -3    2.97    1.91
   4  -2   3    2.22    0.90
  -4  -2  -3    2.75    1.77
   4  -2   3    4.92    4.32
  -4   2  -3    1.07    1.98
  -4   2  -3    2.33    1.66
  -4   2  -3    1.48    2.10
  -4   2  -3    2.27    1.87
  -4   2  -3    1.43    1.95
   4   2   3    1.93    1.73
   4   2   3    1.80    1.84
  -4   2  -3    2.28    2.49
   4   2   3    2.71    2.53
  -4   2  -3    2.01    0.88
  -4   2  -3    1.75    1.08
   6  -2   3    9.25    5.87
  -6  -2  -3    2.69    3.13
  -6  -2  -3    3.36    2.45
  -6  -2  -3    3.53    2.34
   6  -2   3    3.84    1.35
  -6  -2  -3    3.25    2.91
   6  -2   3    5.50    3.02
   6  -2   3    2.54    4.43
  -6  -2  -3    3.39    1.93
   6   2   3    2.91    2.34
  -6   2  -3    3.47    2.57
  -6   2  -3    4.50    1.51
  -6   2  -3    4.10    1.99
  -6   2  -3    2.32    2.42
   6   2   3    4.81    3.17
  -6   2  -3    2.91    2.52
  -6   2  -3    3.40    2.36
   6   2   3    3.47    2.10
  -6   2  -3    2.00    5.55
  -8  -2  -3    3.80    4.11
   8  -2   3    3.61    5.30
  -8  -2  -3    1.64    2.25
   8  -2   3    3.34    1.71
  -8  -2  -3    6.53    2.14
   8  -2   3    6.53    7.25
  -8  -2  -3    2.68    2.51
   8  -2   3    3.55    3.12
  -8  -2  -3    6.64    3.40
  -8  -2  -3    4.35    2.62
   8   2   3    3.65    1.04
  -8   2  -3    4.67    2.71
   8   2   3    3.32    2.79
  -8   2  -3    5.68    2.81
  -8   2  -3    2.40    2.90
  -8   2  -3    5.78    2.71
  -8   2  -3    4.36    5.63
  -8   2  -3    4.11    2.73
   8   2   3    5.63    2.31
   8   2   3    5.19    4.04
 -10  -2  -3   -0.56    2.42
 -10  -2  -3    2.50    2.83
  10  -2   3    0.17    3.08
 -10  -2  -3    5.07    4.08
 -10  -2  -3    0.95    3.74
 -10  -2  -3   -0.91    2.38
 -10  -2  -3    2.46    1.97
  10  -2   3    7.12    8.44
  10  -2   3    3.09    6.21
  10   2   3    5.08    3.65
  10   2   3    1.57    2.36
 -10   2  -3    3.00    3.03
 -10   2  -3    1.01    5.57
 -10   2  -3    0.59    2.59
 -10   2  -3    3.82    2.84
 -10   2  -3    1.74    2.73
 -10   2  -3    0.76    3.22
  10   2   3    0.57    3.07
 -12  -2  -3    0.33    2.80
 -12  -2  -3    0.43    3.16
  12  -2   3    2.23    7.79
  12  -2   3   -1.72   10.79
 -12  -2  -3    2.31    2.53
 -12  -2  -3   -3.52    3.55
  12  -2   3    0.92    3.20
  12   2   3    2.00    2.47
 -12   2  -3    5.61    3.08
 -12   2  -3    3.47    3.96
 -12   2  -3    4.34    4.04
 -12   2  -3    2.67    3.33
  12   2   3    2.20    3.61
  14  -2   3   41.30   11.93
  14  -2   3   40.94   14.60
 -14  -2  -3   37.33    4.42
 -14  -2  -3   46.07    4.58
 -14  -2  -3   47.10    4.50
  14   2   3   28.21    6.04
 -14   2  -3   41.95    5.92
  14   2   3   48.74    5.23
 -14   2  -3   46.58    5.69
 -14   2  -3   55.77    6.38
  16  -2   3   -3.21   12.54
  16  -2   3  -13.92   15.10
 -16   2  -3   -0.04    3.67
 -16   2  -3    7.44    4.74
 -16   2  -3    0.53    3.83
  18  -2   3   54.08   16.79
  18  -2   3   45.85   18.82
 -18   2  -3   86.53    8.77
 -18   2  -3   74.32    7.89
  21  -3  -3    0.46    3.54
  21   3  -3   13.27    4.61
 -21   3   3    2.14   10.71
  19  -3  -3    1.76    3.30
  19  -3  -3   -1.69    6.60
 -19   3   3   -6.39    9.26
  19   3  -3   -1.94    4.37
 -19   3   3   12.66    4.10
  17  -3  -3   -1.95    2.82
  17  -3  -3    1.03    5.98
 -17   3   3   -5.24    7.97
 -17   3   3    6.29    2.80
  17   3  -3    2.17    3.92
 -17   3   3    5.17    3.75
  15  -3  -3    1.40    2.57
  15  -3  -3    2.34    5.32
 -15  -3   3    4.18    2.85
 -15   3   3    5.12    3.60
 -15   3   3   -1.04    6.39
 -15   3   3    2.76    2.53
 -15   3   3   -1.63    3.31
  15   3  -3    5.11    3.73
  13  -3  -3    2.73    2.37
  13  -3  -3    2.39    1.51
 -13  -3   3    3.68    2.73
  13  -3  -3    0.86    4.63
  13  -3  -3    5.01    3.19
  13   3  -3    3.18    3.51
 -13   3   3    5.70    3.31
 -13   3   3    0.72    5.37
 -13   3   3    5.53    2.48
 -13   3   3    1.66    4.45
 -11  -3   3    8.32    2.08
  11  -3  -3    7.45    4.32
  11  -3  -3    9.18    1.80
 -11  -3   3    6.82    2.12
 -11  -3   3    4.39    2.49
 -11  -3   3    6.39    2.50
 -11  -3   3    7.67    2.76
  11  -3  -3   12.69    3.41
  11  -3  -3    5.95    2.37
 -11   3   3   10.51    5.28
 -11   3   3   11.15    2.65
  11   3  -3   10.60    1.95
 -11   3   3    8.64    3.30
  11   3  -3   12.56    3.81
   9  -3  -3  411.56   21.91
   9  -3  -3  415.92   18.16
   9  -3  -3  404.27   18.57
  -9  -3   3  413.97   21.57
  -9  -3   3  405.79   21.35
  -9  -3   3  417.78   18.56
  -9  -3   3  416.80   21.71
   9  -3  -3  416.65   16.34
   9  -3  -3  427.73   29.21
  -9  -3   3  425.94   16.02
   9   3  -3  384.49   21.52
   9   3  -3  382.01   19.57
   9   3  -3  380.80   28.34
  -9   3   3  438.32   21.43
  -9   3   3  404.50   21.98
  -9   3   3  410.96   21.64
  -9   3   3  394.80   19.52
  -9   3   3  431.77   29.62
   7  -3  -3    9.17    1.90
  -7  -3   3    6.92    2.50
   7  -3  -3    9.00    1.99
   7  -3  -3    9.79    3.02
  -7  -3   3    8.93    2.28
  -7  -3   3    7.26    2.31
   7  -3  -3    5.24    3.25
  -7  -3   3    7.80    2.21
  -7   3   3   12.86    3.11
   7   3  -3   12.44    3.72
  -7   3   3   14.34    2.53
  -7   3   3   11.26    3.06
  -7   3   3   11.11    1.88
   7   3  -3   10.09    2.72
  -7   3   3    7.57    1.95
   7   3  -3   13.14    2.92
  -5  -3   3    8.89    2.09
  -5  -3   3    8.89    2.56
   5  -3  -3   12.03    2.99
  -5  -3   3    8.82    2.47
  -5  -3   3    8.19    2.47
   5  -3  -3    8.88    1.93
  -5  -3   3   10.06    2.36
   5  -3  -3    9.91    1.82
   5   3  -3   12.52    1.69
  -5   3   3   14.73    3.02
   5   3  -3   12.06    3.27
  -5   3   3   18.63    3.00
   5   3  -3   16.92    3.64
  -5   3   3    9.38    2.10
   5   3  -3   12.82    3.11
   5   3  -3   16.61    3.21
  -3  -3   3   10.51    2.40
  -3  -3   3   10.46    2.56
  -3  -3   3    9.73    2.61
  -3  -3   3    5.59    2.72
  -3  -3   3    9.78    1.78
  -3  -3   3    7.17    2.54
   3  -3  -3    7.84    1.89
   3  -3  -3   10.10    2.65
   3  -3  -3    9.86    1.79
  -3  -3   3    8.63    1.43
   3   3  -3    6.87    2.97
   3   3  -3    9.11    3.12
   3   3  -3   10.17    2.81
   3   3  -3   10.37    2.05
  -3   3   3    8.85    2.43
   3   3  -3    5.95    2.62
  -3   3   3    7.07    2.69
   1  -3  -3    7.25    1.94
  -1  -3   3    5.59    2.57
  -1  -3   3    5.00    1.51
   1  -3  -3    6.06    1.15
   1  -3  -3    5.01    1.62
  -1  -3   3    8.70    2.42
   1  -3  -3    4.52    2.41
  -1  -3   3    6.34    3.13
  -1  -3   3    4.80    2.53
   1  -3  -3    6.86    1.66
  -1   3   3    3.87    1.89
   1   3  -3    8.29    2.38
  -1   3   3    6.31    2.65
   1   3  -3    9.05    2.19
   1   3  -3    8.29    3.04
  -1   3   3    8.19    2.37
  -1  -3  -3    7.17    2.22
  -1  -3  -3    8.12    2.63
  -1  -3  -3    6.77    1.57
  -1  -3  -3    5.44    0.85
  -1  -3  -3    8.60    1.83
   1  -3   3    9.07    3.92
   1  -3   3    7.65    2.85
  -1  -3  -3    8.68    1.82
   1  -3   3    7.28    2.82
  -1   3  -3    5.21    1.68
   1   3   3    4.35    2.06
   1   3   3    6.55    2.25
  -1   3  -3    6.18    2.33
  -1   3  -3    7.56    2.28
  -1   3  -3    8.00    3.09
   1   3   3    4.22    2.75
   3  -3   3    5.58    3.87
   3  -3   3    4.72    4.33
  -3  -3  -3    5.04    2.25
  -3  -3  -3    4.58    2.09
   3  -3   3    3.98    3.06
  -3  -3  -3    5.04    2.65
  -3  -3  -3    4.37    2.02
  -3  -3  -3    3.51    1.86
   3  -3   3    6.58    3.16
   3   3   3    3.64    2.26
   3   3   3    9.56    2.82
  -3   3  -3    9.67    2.63
  -3   3  -3    9.30    1.72
  -3   3  -3   10.27    3.24
  -3   3  -3    8.12    2.66
   3   3   3   10.18    2.46
  -3   3  -3    7.81    2.34
  -5  -3  -3   27.89    3.63
   5  -3   3   29.66    6.72
  -5  -3  -3   28.75    3.66
   5  -3   3   27.13    4.10
  -5  -3  -3   29.44    3.92
   5  -3   3   19.27    5.54
   5  -3   3   29.44    2.52
   5  -3   3   28.04    4.14
  -5  -3  -3   26.42    3.35
  -5   3  -3   27.14    3.38
  -5   3  -3   32.84    4.28
   5   3   3   37.55    4.00
   5   3   3   19.91    3.74
  -5   3  -3   36.03    6.93
  -5   3  -3   32.07    2.71
  -5   3  -3   32.17    3.65
   5   3   3   27.75    4.09
  -5   3  -3   28.55    3.13
   7  -3   3   -0.44    1.41
  -7  -3  -3   -1.59    3.30
   7  -3   3    3.19    5.64
   7  -3   3    2.83    6.90
  -7  -3  -3    1.26    2.55
  -7  -3  -3   -2.60    3.33
  -7  -3  -3    3.44    2.60
   7  -3   3    2.80    3.47
  -7  -3  -3    0.12    2.23
  -7  -3  -3    0.80    2.13
   7  -3   3    1.67    3.69
  -7   3  -3    0.59    3.08
  -7   3  -3    0.61    3.08
  -7   3  -3    0.80    2.19
   7   3   3    3.62    3.09
   7   3   3    1.05    2.41
  -7   3  -3   -2.82    6.26
   7   3   3   -0.30    2.62
  -9  -3  -3  221.76   10.80
  -9  -3  -3  222.01   11.92
   9  -3   3  231.60   23.21
   9  -3   3  223.99   12.31
   9  -3   3  219.49   12.97
  -9  -3  -3  197.92   12.88
  -9  -3  -3  222.86   11.44
   9  -3   3  240.60   24.86
  -9  -3  -3  203.32    9.68
  -9   3  -3  206.76   12.94
  -9   3  -3  220.22   19.85
   9   3   3  218.60   18.30
   9   3   3  202.44   12.62
   9   3   3  210.91   13.13
  -9   3  -3  215.51   11.23
  -9   3  -3  194.79   16.68
  11  -3   3    8.78    4.11
  11  -3   3    7.71   10.67
 -11  -3  -3   19.83    4.65
  11  -3   3   14.99    3.93
  11  -3   3    8.87    8.64
 -11  -3  -3   15.84    3.28
 -11  -3  -3   15.03    4.64
 -11  -3  -3   14.06    2.72
  11   3   3   17.65    3.57
 -11   3  -3   23.46    6.90
 -11   3  -3   19.65    3.46
 -11   3  -3   14.10    4.85
  11   3   3   16.10    4.07
 -11   3  -3   17.63    4.05
  13  -3   3    4.49    3.96
  13  -3   3    1.16   12.45
 -13  -3  -3    8.50    2.59
  13  -3   3    3.26   10.30
 -13  -3  -3   -2.12    4.07
 -13  -3  -3   10.93    4.85
 -13  -3  -3    8.65    3.29
 -13   3  -3   10.48    5.57
  13   3   3    4.63    4.09
  13   3   3    8.61    3.36
 -13   3  -3    4.21    4.46
 -13   3  -3    8.07    3.26
 -13   3  -3   11.32    6.90
 -13   3  -3    5.64    3.92
  15  -3   3   -6.00   14.50
  15  -3   3   -7.81   12.60
 -15   3  -3    1.58    4.15
  15   3   3   -2.66    4.48
  15   3   3    1.06    3.44
 -15   3  -3    3.98    3.50
 -15   3  -3    7.84    6.32
 -15   3  -3   -2.31    4.68
 -17   3  -3   96.40   15.42
 -20   4   3   31.26    5.30
  20   4  -3   21.64    5.63
 -20   4   3    0.67   11.08
  18  -4  -3  141.28   15.56
  18  -4  -3  116.45    7.43
  18   4  -3  123.37   11.52
 -18   4   3  134.18   10.00
 -18   4   3  100.55   16.92
  16  -4  -3    3.16    3.07
  16  -4  -3    5.79    5.74
 -16   4   3    8.54    2.53
 -16   4   3   10.31    4.54
 -16   4   3   -3.99    8.33
  16   4  -3    4.03    4.38
  16   4  -3    4.20    4.80
  14  -4  -3   15.94    5.62
  14  -4  -3   19.84    3.27
 -14   4   3   19.65    2.93
 -14   4   3   23.01    4.58
  14   4  -3   17.09    4.54
 -14   4   3    9.20    5.35
  14   4  -3   10.14    4.64
 -14   4   3    4.64    7.21
  12  -4  -3    1.55    2.42
 -12  -4   3    2.76    2.27
 -12  -4   3    3.91    2.41
  12  -4  -3    4.49    3.46
  12  -4  -3    3.83    1.86
  12  -4  -3    1.64    4.53
 -12  -4   3    4.33    2.78
 -12  -4   3    5.67    2.57
 -12   4   3    2.81    5.15
 -12   4   3    3.49    2.14
 -12   4   3    2.95    2.21
  12   4  -3    2.06    4.15
 -12   4   3    6.33    3.70
 -10  -4   3    3.44    2.26
  10  -4  -3    4.85    1.95
  10  -4  -3    4.70    4.15
 -10  -4   3    2.68    2.43
  10  -4  -3    5.68    3.26
 -10  -4   3    2.24    2.62
 -10  -4   3   -0.42    2.14
  10  -4  -3    2.98    2.26
 -10   4   3    5.68    3.44
 -10   4   3    2.04    1.68
 -10   4   3    1.32    1.93
  10   4  -3    1.96    3.85
 -10   4   3    2.35    3.21
 -10   4   3    3.17    1.92
  -8  -4   3    2.04    2.50
  -8  -4   3   -0.20    2.49
  -8  -4   3    2.96    2.13
   8  -4  -3    4.67    2.16
   8  -4  -3    5.11    2.04
   8  -4  -3    2.18    3.17
  -8  -4   3    1.10    2.40
   8  -4  -3    1.71    3.61
  -8   4   3    1.91    1.86
  -8   4   3    3.32    1.62
  -8   4   3    3.34    2.00
  -8   4   3    5.22    3.37
   8   4  -3    3.95    3.76
  -8   4   3    5.10    3.43
   8   4  -3    5.39    2.85
   6  -4  -3    2.35    3.51
   6  -4  -3    5.35    3.42
  -6  -4   3    5.94    2.71
  -6  -4   3    2.73    2.62
   6  -4  -3    9.17    2.12
  -6  -4   3    6.88    2.00
   6  -4  -3    4.29    2.12
  -6  -4   3    5.35    2.58
  -6   4   3   13.17    1.47
   6   4  -3   14.52    3.69
   6   4  -3   11.19    3.51
  -6   4   3   11.98    3.66
  -6   4   3   11.09    3.79
  -6   4   3   11.05    2.37
  -6   4   3    8.76    2.34
  -4  -4   3    7.84    1.50
  -4  -4   3    8.88    1.81
   4  -4  -3   10.92    2.13
   4  -4  -3   13.96    3.52
  -4  -4   3   11.22    1.27
   4  -4  -3   10.24    2.46
  -4  -4   3   11.53    2.10
  -4  -4   3    9.58    2.79
  -4  -4   3    8.50    3.01
  -4  -4   3    9.82    2.95
  -4   4   3   13.69    3.77
   4   4  -3   10.67    2.71
  -4   4   3   14.52    3.25
   4   4  -3   13.31    3.56
  -4   4   3    6.69    2.44
   4   4  -3   14.79    3.32
  -2  -4   3    5.35    3.03
  -2  -4   3    4.31    1.29
  -2  -4   3    5.94    2.66
  -2  -4   3    0.28    3.30
  -2  -4   3    6.38    2.97
   2  -4  -3    3.84    2.29
   2  -4  -3    5.08    2.93
  -2  -4   3    6.54    1.72
   2  -4  -3    6.18    1.89
   2   4  -3    8.84    2.42
  -2   4   3    6.95    2.55
  -2   4   3   10.25    3.01
  -2   4   3    5.89    3.34
   2   4  -3   10.21    3.02
   2   4  -3    7.17    3.64
   0  -4  -3  378.05   14.64
   0  -4   3  362.97   17.23
   0  -4   3  361.85   18.52
   0  -4  -3  353.53   14.68
   0  -4  -3  353.95   19.97
   0  -4  -3  359.34   16.94
   0  -4   3  369.17   20.11
   0  -4   3  358.36   26.91
   0  -4   3  374.60   16.59
   0  -4  -3  370.06   16.26
   0   4  -3  378.90   20.41
   0   4   3  362.29   20.22
   0   4  -3  378.49   17.33
   0   4   3  370.00   27.99
   0   4   3  372.23   15.97
   0   4   3  362.02   20.83
   0   4  -3  387.97   20.67
   2  -4   3   13.78    5.31
  -2  -4  -3   13.88    2.47
   2  -4   3   16.45    3.36
  -2  -4  -3   15.98    2.36
  -2  -4  -3   14.32    3.32
   2  -4   3   15.06    3.81
  -2  -4  -3   15.90    2.94
   2  -4   3   13.43    3.71
   2   4   3   21.60    2.15
   2   4   3   24.06    3.48
  -2   4  -3   26.89    3.46
   2   4   3   12.41    3.28
   2   4   3   25.80    3.84
  -2   4  -3   21.67    2.73
  -2   4  -3   22.43    4.24
  -4  -4  -3    8.06    2.43
   4  -4   3    8.18    3.81
  -4  -4  -3   12.57    2.56
  -4  -4  -3    9.32    3.26
   4  -4   3   13.11    6.19
   4  -4   3   14.19    3.27
   4  -4   3    7.44    3.59
  -4   4  -3   16.27    3.99
   4   4   3   13.71    3.14
   4   4   3   14.38    3.48
  -4   4  -3   17.08    3.04
  -4   4  -3   14.73    2.32
   4   4   3   10.89    3.26
  -6  -4  -3    0.74    3.05
   6  -4   3    3.27    3.61
  -6  -4  -3    0.88    2.24
   6  -4   3   -0.58    6.74
   6  -4   3    3.35    3.55
  -6  -4  -3    2.93    3.57
  -6  -4  -3    3.14    2.66
  -6  -4  -3    0.99    2.54
   6   4   3    0.35    2.85
  -6   4  -3    1.17    3.36
  -6   4  -3    0.80    3.29
   6   4   3    4.44    2.90
  -6   4  -3   -1.78    1.77
   6   4   3    0.39    2.65
   8  -4   3    2.96    6.57
  -8  -4  -3    8.08    4.05
   8  -4   3    7.57    4.00
   8  -4   3    6.62    8.30
  -8  -4  -3    6.79    3.87
  -8  -4  -3    8.38    2.66
   8  -4   3    8.48    3.94
  -8  -4  -3    3.66    2.57
  -8   4  -3    2.70    3.84
   8   4   3    7.68    3.20
  -8   4  -3    4.43    2.60
  -8   4  -3    5.91    3.65
  -8   4  -3   -2.30    7.12
   8   4   3    4.22    3.42
  10  -4   3    0.83    3.75
 -10  -4  -3    2.34    2.22
 -10  -4  -3    2.84    3.97
  10  -4   3    4.43    3.86
  10  -4   3    2.86    9.79
  10  -4   3   -1.69    8.32
 -10  -4  -3    6.83    4.40
 -10  -4  -3    1.40    2.89
 -10   4  -3    0.56    3.58
 -10   4  -3    3.64    2.72
  10   4   3    1.60    3.72
 -10   4  -3    1.97    4.50
  10   4   3   -0.37    3.18
 -10   4  -3    2.50    6.65
  12  -4   3  -13.83   11.32
 -12  -4  -3   -2.26    4.37
 -12  -4  -3    3.29    4.95
 -12  -4  -3    3.07    3.26
  12  -4   3    2.25    3.79
  12  -4   3   -3.20    9.98
 -12   4  -3    6.69    4.14
  12   4   3    6.30    4.21
 -12   4  -3    5.49    5.39
 -12   4  -3    8.30    3.09
  12   4   3    5.88    3.64
 -12   4  -3    8.71    7.13
  14  -4   3   25.30   14.93
 -14  -4  -3   29.24    6.37
  14  -4   3    8.67   12.66
  14   4   3   23.62    5.67
 -14   4  -3   34.03    5.68
 -14   4  -3   26.90    7.56
 -14   4  -3   28.28    8.63
 -14   4  -3   29.13    5.55
  14   4   3   27.81    4.99
 -14   4  -3   34.14    4.45
  16  -4   3    5.17    3.71
  16  -4   3  -12.56   13.00
  16  -4   3  -20.65   14.87
  16   4   3   -4.04    4.93
 -16   4  -3   -2.00    5.11
 -16   4  -3   -0.44    4.89
  19  -5  -3   23.09    7.09
  19   5  -3   10.97    5.68
  17  -5  -3   -0.37    3.35
  17  -5  -3   10.83    6.29
 -17   5   3   12.40    5.14
  17   5  -3    7.97    5.15
  15  -5  -3    2.83    3.14
  15  -5  -3    6.21    5.89
 -15   5   3    8.41    4.97
 -15   5   3  -12.28    9.15
  15   5  -3    3.54    4.59
 -13  -5   3    5.24    2.82
  13  -5  -3    8.57    5.25
 -13  -5   3    9.91    3.51
 -13  -5   3    5.87    3.02
  13  -5  -3    1.82    4.03
  13  -5  -3    0.46    2.73
  13   5  -3    3.70    4.16
 -13   5   3   10.41    5.67
 -13   5   3   10.74    4.72
  13   5  -3    6.80    4.00
 -11  -5   3   15.34    3.50
  11  -5  -3   14.84    5.29
 -11  -5   3   14.76    3.27
 -11  -5   3   13.72    2.88
  11  -5  -3   16.84    2.66
  11  -5  -3   15.47    3.04
  11  -5  -3   13.94    4.18
 -11   5   3   19.06    4.53
 -11   5   3   27.52    5.14
  11   5  -3   14.01    4.22
  11   5  -3   20.87    4.16
   9  -5  -3  200.90    9.80
  -9  -5   3  205.44   11.61
   9  -5  -3  188.21    9.02
  -9  -5   3  198.89   10.42
   9  -5  -3  211.27   16.92
   9  -5  -3  200.53   12.49
  -9   5   3  183.15   13.56
   9   5  -3  180.45   12.96
   9   5  -3  201.20   11.05
  -9   5   3  190.58   12.84
  -9   5   3  190.97   10.85
  -9   5   3  199.95   15.79
   7  -5  -3   11.91    3.84
   7  -5  -3    7.64    2.37
   7  -5  -3   15.34    2.71
  -7  -5   3    8.58    2.93
  -7  -5   3   11.00    3.14
  -7   5   3   13.35    4.21
  -7   5   3    9.44    2.61
  -7   5   3   16.67    4.40
   7   5  -3    9.23    3.60
   7   5  -3    9.64    3.32
  -7   5   3   11.06    2.09
   7   5  -3   14.15    3.57
   5  -5  -3    8.28    2.49
  -5  -5   3    8.32    3.08
   5  -5  -3    8.90    2.30
  -5  -5   3    6.94    1.05
  -5  -5   3    8.55    2.97
  -5  -5   3    7.42    2.39
   5  -5  -3   10.26    3.72
   5   5  -3   10.68    3.34
  -5   5   3    7.68    2.72
  -5   5   3   10.10    3.40
   5   5  -3    8.81    3.79
  -5   5   3   13.11    4.27
   5   5  -3    9.36    2.95
   3  -5  -3    1.42    2.35
  -3  -5   3   -0.56    2.73
  -3  -5   3    1.97    2.64
  -3  -5   3   -0.03    1.21
   3  -5  -3   -0.40    1.85
  -3  -5   3   -0.45    1.86
   3  -5  -3    0.62    3.39
  -3   5   3   -0.49    2.91
  -3   5   3   -3.01    3.83
   3   5  -3   -0.38    2.39
  -3   5   3    0.40    2.51
   3   5  -3   -0.07    2.90
   3   5  -3   -1.44    3.45
  -1  -5   3    5.73    3.25
  -1  -5   3    5.87    1.81
  -1  -5   3    6.65    1.64
   1  -5  -3    4.91    2.58
  -1  -5   3    8.50    4.31
   1  -5  -3    7.14    3.42
   1  -5  -3    7.48    2.04
  -1  -5   3    8.37    3.39
  -1  -5   3    5.84    2.94
   1   5  -3    8.01    4.02
   1   5  -3    7.41    2.73
   1   5  -3    8.25    3.16
  -1   5   3    6.08    3.10
  -1   5   3    9.63    4.05
  -1   5   3    8.06    3.32
  -1  -5  -3    1.04    1.92
  -1  -5  -3    2.29    3.32
   1  -5   3    2.75    1.50
   1  -5   3    0.09    3.21
   1  -5   3   -2.01    4.26
  -1  -5  -3    0.02    2.46
   1  -5   3   -0.72    2.70
  -1  -5  -3    0.03    2.21
   1  -5   3    1.10    3.21
   1  -5   3   -0.67    1.64
   1   5   3    1.81    2.86
  -1   5  -3    0.32    3.77
   1   5   3    3.97    3.54
  -1   5  -3    0.81    2.29
  -1   5  -3    2.96    2.82
   1   5   3    0.01    2.92
   3  -5   3    1.17    2.93
  -3  -5  -3    3.51    3.41
  -3  -5  -3    2.05    2.04
   3  -5   3    5.96    5.64
   3  -5   3    4.67    3.66
   3  -5   3    0.89    1.93
  -3  -5  -3    4.68    2.45
   3  -5   3    3.63    3.54
  -3  -5  -3   -0.09    2.58
  -3   5  -3    5.57    3.84
   3   5   3    7.27    3.70
   3   5   3    9.75    3.75
  -3   5  -3    9.97    3.13
   3   5   3    6.06    3.14
  -3   5  -3    7.65    2.43
  -5  -5  -3   29.24    3.23
   5  -5   3   26.67    7.82
   5  -5   3   24.84    4.17
   5  -5   3   32.12    4.68
  -5  -5  -3   25.29    3.39
   5  -5   3   26.67    4.76
  -5  -5  -3   33.01    5.00
  -5  -5  -3   31.19    4.56
   5  -5   3   33.98    3.61
  -5   5  -3   30.03    4.23
   5   5   3   31.53    4.51
   5   5   3   37.92    5.50
   5   5   3   29.40    5.51
  -5   5  -3   41.51    5.51
  -7  -5  -3    3.49    3.83
   7  -5   3    9.67    7.89
  -7  -5  -3    4.12    2.82
   7  -5   3    1.36    3.50
  -7  -5  -3    2.39    2.59
   7  -5   3    1.04    3.74
  -7  -5  -3    3.98    2.90
   7  -5   3    2.38    3.91
  -7  -5  -3    4.95    4.11
   7  -5   3    3.53    2.55
  -7   5  -3    0.23    4.21
   7   5   3    1.90    4.04
   7   5   3    1.88    3.29
  -7   5  -3    4.42    3.80
  -7   5  -3    5.60    2.49
   9  -5   3  158.75   10.85
  -9  -5  -3  164.01   10.72
   9  -5   3  159.78   21.44
   9  -5   3  144.52    7.98
  -9  -5  -3  152.82   10.41
  -9  -5  -3  148.91    7.98
   9  -5   3  169.11   10.06
  -9   5  -3  148.04    8.51
  -9   5  -3  134.92   17.53
   9   5   3  142.54   11.10
  -9   5  -3  142.88   16.27
  -9   5  -3  142.55   10.78
   9   5   3  162.39   17.01
  11  -5   3   -1.82    4.10
 -11  -5  -3   10.21    5.29
  11  -5   3   17.74    4.30
  11  -5   3    7.61    4.64
 -11  -5  -3    9.96    3.55
  11  -5   3    7.13   11.74
  11  -5   3    7.42    3.40
 -11  -5  -3    6.94    4.75
 -11   5  -3   12.47    6.33
  11   5   3   11.43    5.23
  11   5   3   14.00    4.44
 -11   5  -3   15.99    4.92
 -11   5  -3   15.01    8.11
 -13  -5  -3    4.52    4.95
 -13  -5  -3    3.12    3.71
  13  -5   3  -10.12    4.28
  13  -5   3    5.95    3.58
  13  -5   3   -2.20   13.46
 -13  -5  -3    2.41    5.56
 -13   5  -3    3.94    7.45
 -13   5  -3    5.69    4.85
  13   5   3    2.46    5.09
  13   5   3    6.66    4.37
  15  -5   3    0.00    3.57
 -15   5  -3   -3.07    5.08
 -15   5  -3   -0.69    4.82
  15   5   3    0.19    4.95
  15   5   3   -3.94    4.36
  16  -6  -3   20.51    6.33
  16  -6  -3    4.37    3.63
  16   6  -3    4.88    5.56
 -16   6   3  -11.95   10.35
  14  -6  -3   26.00    6.83
  14  -6  -3   17.51    3.97
 -14  -6   3   15.56    3.93
 -14   6   3   30.11    6.15
  14   6  -3   19.33    5.73
 -14   6   3   -7.77   11.36
 -12  -6   3    3.17    3.48
  12  -6  -3    0.33    2.96
  12  -6  -3    3.34    4.65
 -12  -6   3    6.15    3.20
  12  -6  -3    8.19    5.67
 -12  -6   3    6.66    3.61
 -12   6   3    8.15    4.69
 -12   6   3    5.68    5.15
  12   6  -3    3.77    4.34
 -10  -6   3    2.82    2.98
  10  -6  -3    6.95    4.95
  10  -6  -3    6.53    4.38
  10  -6  -3    2.63    2.71
 -10  -6   3    7.14    3.39
  10  -6  -3    4.82    2.56
 -10  -6   3    2.73    3.43
 -10   6   3    5.38    4.43
 -10   6   3   10.27    4.94
  10   6  -3    5.05    4.01
  10   6  -3    2.33    3.33
   8  -6  -3    2.71    2.52
  -8  -6   3    0.97    3.27
   8  -6  -3    5.17    4.24
  -8  -6   3    2.52    3.00
   8  -6  -3    2.62    2.41
   8   6  -3   -0.07    3.37
   8   6  -3    2.95    3.26
  -8   6   3   -4.64    4.38
  -8   6   3    9.15    4.91
  -6  -6   3    0.58    2.81
   6  -6  -3   -2.03    3.76
   6  -6  -3    0.74    2.30
   6  -6  -3    1.57    2.55
  -6  -6   3    1.01    3.22
  -6  -6   3   -0.62    2.52
  -6   6   3    6.65    2.92
  -6   6   3    5.59    4.53
   6   6  -3    5.15    3.35
   6   6  -3    1.98    3.08
  -6   6   3   -2.22    3.60
  -4  -6   3    8.34    2.54
  -4  -6   3   12.94    3.84
   4  -6  -3   13.26    4.33
   4  -6  -3   17.47    3.24
  -4  -6   3   11.29    3.30
   4  -6  -3   11.22    2.58
  -4   6   3   20.04    5.25
  -4   6   3   17.71    4.14
   4   6  -3   11.22    4.61
  -4   6   3    9.76    4.06
   4   6  -3   13.04    3.54
   4   6  -3   18.76    3.69
  -2  -6   3    7.18    1.67
   2  -6  -3    6.22    2.81
   2  -6  -3    8.04    4.00
   2  -6  -3    7.29    2.28
  -2  -6   3    8.98    3.22
  -2  -6   3    5.97    3.51
  -2  -6   3    6.51    2.24
  -2   6   3    6.97    3.88
   2   6  -3    7.91    3.39
  -2   6   3    9.65    3.86
  -2   6   3   11.06    4.84
   2   6  -3   10.60    3.29
   2   6  -3    7.61    4.42
   0  -6   3  144.27    6.64
   0  -6   3  161.74   14.74
   0  -6   3  157.94   10.51
   0  -6  -3  147.32    6.97
   0  -6  -3  144.23    8.47
   0  -6  -3  150.47   10.20
   0  -6  -3  150.83    7.47
   0  -6   3  135.38    8.64
   0   6   3  135.58   10.92
   0   6   3  150.85   15.65
   0   6  -3  140.62   10.13
   0   6  -3  144.42    9.28
   0   6   3  141.47   10.72
   0   6  -3  143.64   10.84
  -2  -6  -3   19.63    3.23
   2  -6   3   15.24    2.54
  -2  -6  -3   20.23    2.74
  -2  -6  -3   17.90    3.51
   2  -6   3   21.80    6.40
  -2  -6  -3   16.91    2.65
   2  -6   3   19.59    3.80
  -2  -6  -3   18.81    4.67
   2  -6   3   22.25    4.71
   2   6   3   29.15    5.17
  -2   6  -3   22.79    5.12
   2   6   3   22.98    5.27
   2   6   3   16.42    4.25
  -2   6  -3   19.91    3.61
   4  -6   3    9.50    2.61
  -4  -6  -3    7.65    2.51
  -4  -6  -3    8.41    3.06
   4  -6   3   12.33    4.30
   4  -6   3    3.26    3.32
  -4  -6  -3    8.04    4.14
   4  -6   3   13.52    6.54
  -4  -6  -3    7.19    2.44
   4  -6   3    6.48    4.24
   4   6   3   16.08    4.29
  -4   6  -3    6.13    4.29
  -4   6  -3    6.66    3.02
   4   6   3   12.47    4.89
   4   6   3    5.63    3.88
   6  -6   3    0.76    4.08
   6  -6   3    0.58    4.31
   6  -6   3   -0.26    2.65
  -6  -6  -3    1.18    4.28
   6  -6   3    0.13    7.40
  -6  -6  -3   -0.53    4.43
  -6  -6  -3   -1.02    2.56
   6  -6   3    1.46    3.51
  -6  -6  -3    1.08    3.10
   6   6   3    1.74    4.79
   6   6   3   -3.78    3.51
  -6   6  -3    0.70    4.04
  -8  -6  -3    5.83    3.60
   8  -6   3    2.40    3.03
  -8  -6  -3    3.42    3.04
   8  -6   3    3.23    4.46
   8  -6   3    7.93    4.38
   8  -6   3    6.16    3.97
  -8  -6  -3    8.81    5.00
  -8  -6  -3    8.19    4.75
   8  -6   3    5.26    9.32
  -8   6  -3    2.71    4.38
   8   6   3    5.52    4.29
   8   6   3    3.15    5.41
 -10  -6  -3    1.64    3.39
  10  -6   3    0.17    4.66
  10  -6   3   12.80    4.35
  10  -6   3   -1.46   10.68
 -10  -6  -3    5.17    5.01
  10  -6   3   -3.20    3.14
 -10  -6  -3   -1.37    4.89
  10  -6   3   -3.06    4.01
  10   6   3    1.68    5.43
 -10   6  -3   -0.32    4.27
  10   6   3    0.71    4.25
 -10   6  -3   -7.62    8.53
 -12  -6  -3   -2.62    5.08
  12  -6   3    4.96    3.64
  12  -6   3   -7.47    4.26
 -12  -6  -3    2.27    5.62
  12   6   3    4.49    5.83
 -12   6  -3    6.58    8.50
  12   6   3    2.47    4.67
 -12   6  -3    3.10    4.94
  14  -6   3   -0.96    4.67
 -14   6  -3    4.07    5.71
  14   6   3    9.90    5.27
 -13  -7   3   10.00    4.17
 -13  -7   3    1.05    3.58
  13  -7  -3    1.99    3.38
 -13  -7   3   11.65    4.01
 -11  -7   3   14.78    3.63
 -11  -7   3   15.82    4.41
  11  -7  -3   12.54    3.52
  11  -7  -3   12.90    5.19
 -11  -7   3   12.36    4.02
 -11   7   3   29.39    6.30
  11   7  -3   18.00    5.31
   9  -7  -3  105.38    6.52
   9  -7  -3  100.80    9.75
  -9  -7   3  105.36    7.68
  -9  -7   3  100.91    8.64
  -9  -7   3  100.56    6.84
   9  -7  -3   99.23    6.86
  -9   7   3  106.70   10.80
   9   7  -3   90.68   10.03
   7  -7  -3   13.88    3.31
   7  -7  -3   12.32    3.25
  -7  -7   3   11.24    4.30
   7  -7  -3    7.16    5.04
  -7  -7   3   14.14    3.74
   7   7  -3    9.69    4.35
  -7   7   3   19.20    6.02
  -5  -7   3   17.83    4.65
  -5  -7   3   18.95    4.01
   5  -7  -3   29.66    5.73
   5  -7  -3   22.48    3.37
   5  -7  -3   23.00    3.90
  -5   7   3   13.38    5.03
   5   7  -3   24.09    4.18
   5   7  -3   21.98    4.66
  -5   7   3   38.44    6.73
   3  -7  -3   -2.23    4.19
  -3  -7   3    1.81    3.84
   3  -7  -3    2.46    3.02
   3  -7  -3   -0.41    2.40
  -3  -7   3    2.74    3.23
   3   7  -3    0.21    3.37
  -3   7   3   -4.50    4.16
   3   7  -3    2.27    4.75
  -3   7   3    7.39    4.00
   3   7  -3    2.16    3.50
  -3   7   3    1.89    4.87
   1  -7  -3    1.46    3.05
   1  -7  -3    3.94    4.55
  -1  -7   3    6.74    3.49
   1  -7  -3    2.70    2.31
  -1  -7   3    3.46    4.16
   1  -7  -3    1.89    3.09
  -1   7   3   10.23    4.58
  -1   7   3   12.11    5.32
  -1   7   3   -1.74    4.35
   1   7  -3    5.25    4.86
   1   7  -3    1.42    3.44
   1   7  -3    2.88    3.58
  -1  -7  -3    3.84    4.84
   1  -7   3    1.75    3.41
   1  -7   3    7.47    5.37
   1  -7   3   -0.41    4.19
  -1  -7  -3    2.61    3.15
   1  -7   3    0.53    2.05
  -1  -7  -3    3.07    2.98
  -1  -7  -3    5.21    2.44
   1   7   3    6.44    4.87
   1   7   3   -1.90    4.23
   1   7   3    8.76    5.26
  -1   7  -3   -1.71    3.30
  -1   7  -3   -0.96    4.54
   3  -7   3   13.50    6.57
   3  -7   3    7.95    4.75
   3  -7   3   10.25    3.86
  -3  -7  -3    6.62    3.61
   3  -7   3    7.07    2.68
  -3  -7  -3    7.04    4.92
  -3  -7  -3    7.02    2.58
  -3  -7  -3    7.06    3.38
   3   7   3   16.65    5.96
  -3   7  -3   12.56    5.49
   3   7   3    8.80    4.57
  -3   7  -3   10.67    4.04
  -5  -7  -3   23.49    5.65
   5  -7   3   20.96    4.42
   5  -7   3   15.45    5.33
   5  -7   3   30.14    8.14
   5  -7   3   17.64    3.33
  -5  -7  -3   13.97    3.17
  -5  -7  -3   16.26    3.93
  -5  -7  -3   22.67    5.61
  -5   7  -3   18.33    5.84
   5   7   3   13.23    5.05
   5   7   3   23.92    6.96
  -7  -7  -3   -0.46    3.66
  -7  -7  -3    1.76    4.94
   7  -7   3    2.96    3.84
   7  -7   3   11.11    7.91
   7  -7   3    0.08    4.49
  -7  -7  -3   -0.01    2.90
   7  -7   3    0.10    2.85
  -7  -7  -3    2.50    5.07
   7   7   3   -6.31    4.30
  -7   7  -3    2.88    4.81
   7   7   3    6.31    6.36
   9  -7   3   53.92    7.42
  -9  -7  -3   65.25    8.23
  -9  -7  -3   63.62    7.97
  -9  -7  -3   49.39    5.54
   9  -7   3   54.97    5.52
   9  -7   3   64.72    6.93
   9   7   3   45.41    7.26
  -9   7  -3   45.64   12.89
  -9   7  -3   56.48    8.65
  11  -7   3    9.94    4.68
 -11  -7  -3   11.96    5.70
   8  -8  -3    3.46    3.08
  -8  -8   3    1.45    3.54
   8  -8  -3    6.39    3.21
  -6   8   3   26.17    6.78
  -4  -8   3    6.58    4.60
  -4  -8   3   11.20    3.64
   4  -8  -3   12.68    5.44
   4  -8  -3    9.95    3.50
   4  -8  -3    7.77    2.91
   4   8  -3    9.17    4.49
  -4   8   3   -4.69    5.13
  -4   8   3   20.62    6.29
  -2  -8   3    9.93    4.75
  -2  -8   3   12.40    3.97
   2  -8  -3   12.70    3.80
   2  -8  -3    9.50    3.68
   2  -8  -3   10.74    5.35
  -2   8   3   24.72    6.50
  -2   8   3   -0.83    5.23
   2   8  -3    6.95    4.32
   0  -8  -3   84.44    6.58
   0  -8  -3   84.48    7.07
   0  -8  -3   93.08    9.76
   0  -8   3   85.29    8.62
   0  -8   3   93.41    7.22
   0   8   3  109.02   15.09
   0   8   3   64.16    8.67
   0   8  -3   66.10    9.00
   0   8  -3   75.87   10.17
  -2  -8  -3   25.82    5.82
  -2  -8  -3   19.60    4.40
  -2  -8  -3   12.40    3.86
   2  -8   3   20.88    6.16
   2  -8   3   14.17    4.13
  -2   8  -3   23.73    6.54
   2   8   3   10.24    5.86
   2   8   3   28.31    7.28
  -4  -8  -3   10.20    5.43
  -4   8  -3   13.13    5.74
  24   0  -4   69.39    8.22
 -22   0   4   15.51    4.03
 -20   0   4   18.38    4.25
 -20   0   4   25.43    9.62
  20   0  -4    6.73    2.78
 -18   0   4    4.37    6.68
  18   0  -4    3.62    2.30
 -18   0   4    3.73    3.61
  18   0  -4   -4.06    5.30
 -16   0   4    1.61    5.36
 -16   0   4    0.79    3.08
  16   0  -4    4.41    2.04
  16   0  -4   -2.00    3.67
  16   0  -4   -1.99    4.48
  14   0  -4    2.87    1.90
  14   0  -4    0.81    3.95
 -14   0   4    2.10    1.80
  14   0  -4    1.19    3.19
 -14   0   4   -1.99    4.50
 -14   0   4    1.80    3.09
 -14   0   4    2.48    3.19
 -14   0   4    3.63    3.03
  12   0  -4    0.03    2.16
  12   0  -4    1.24    1.73
 -12   0   4    0.92    3.95
 -12   0   4   -2.30    3.16
 -12   0   4    0.67    1.25
 -12   0   4    0.20    3.59
 -12   0   4   -0.23    2.66
  12   0  -4    0.23    3.24
  12   0  -4    2.69    3.19
  12   0  -4    1.28    2.43
  10   0  -4    0.33    2.21
 -10   0   4    0.02    2.44
  10   0  -4    1.09    3.28
 -10   0   4   -0.69    3.45
 -10   0   4    2.44    3.65
 -10   0   4   -0.61    3.22
  10   0  -4    2.78    1.56
  10   0  -4    1.24    1.48
 -10   0   4    1.25    1.81
   8   0  -4    7.85    1.49
  -8   0   4    6.55    2.07
  -8   0   4    6.49    2.41
   8   0  -4    6.20    1.75
  -8   0   4    6.39    2.96
   8   0  -4    5.21    2.27
  -8   0   4    8.97    3.45
   8   0  -4    8.97    3.27
  -8   0   4    6.32    1.36
  -8   0   4    6.34    3.30
   6   0  -4  699.24   52.04
   6   0  -4  729.83   31.68
  -6   0   4  714.95   53.00
  -6   0   4  669.26   35.52
  -6   0   4  744.30   37.29
   6   0  -4  748.42   27.43
  -6   0   4  727.26   56.95
  -6   0   4  704.51   27.36
  -6   0   4  788.95   52.26
  -4   0   4    4.55    2.94
  -4   0   4    3.47    3.47
   4   0  -4   -0.47    1.95
   4   0  -4    3.18    1.42
  -4   0   4    3.97    1.24
   4   0  -4    2.26    1.39
   4   0  -4    3.04    2.06
   4   0  -4    5.79    3.35
  -4   0   4    0.91    2.87
  -4   0   4    4.21    2.53
   2   0  -4    0.08    2.65
  -2   0   4    1.89    1.44
   2   0  -4    2.65    1.49
   2   0  -4    2.79    3.22
   2   0  -4    0.96    2.06
   2   0  -4    1.94    2.04
  -2   0   4    1.69    2.89
  -2   0   4    1.68    2.64
  -2   0   4    1.83    3.27
  -2   0   4    0.80    1.50
  -2   0   4    0.99    2.88
   2   0  -4    2.93    1.81
   0   0   4   15.41    3.28
   0   0  -4   20.53    3.92
   0   0   4   23.06    3.67
   0   0  -4   15.56    2.63
   0   0   4   13.99    3.67
   0   0   4   14.08    1.85
   0   0  -4   14.17    2.72
   0   0   4   15.95    3.62
   0   0  -4   13.28    1.99
   2   0   4    3.02    3.30
   2   0   4    4.60    3.08
   2   0   4   -2.64    3.67
  -2   0  -4    2.14    1.54
  -2   0  -4    4.38    2.41
  -2   0  -4    3.19    3.62
   2   0   4    2.22    1.41
  -2   0  -4    3.44    2.30
  -2   0  -4    3.02    2.76
  -2   0  -4    1.23    1.81
   2   0   4    2.26    3.70
   2   0   4    1.60    1.89
   4   0   4   -5.46    4.46
   4   0   4    5.19    3.26
  -4   0  -4    2.46    2.72
  -4   0  -4    2.27    1.53
  -4   0  -4    1.51    1.34
  -4   0  -4    1.81    2.46
   4   0   4    1.82    2.46
  -4   0  -4   -1.17    3.27
   4   0   4    5.09    3.29
   4   0   4    2.43    1.44
  -4   0  -4    4.33    2.30
   4   0   4   -3.89    3.80
  -4   0  -4    4.32    3.78
   6   0   4    8.45    3.95
   6   0   4    2.96    5.92
  -6   0  -4    7.37    3.02
  -6   0  -4    6.15    1.38
   6   0   4    9.30    3.48
   6   0   4    2.57    4.39
  -6   0  -4    4.04    3.96
  -6   0  -4    6.86    3.00
  -6   0  -4    7.82    3.06
  -8   0  -4   66.58    6.63
  -8   0  -4   60.13    5.69
   8   0   4   77.83   11.72
  -8   0  -4   68.27    6.32
  -8   0  -4   65.45    4.44
  -8   0  -4   66.64    6.14
   8   0   4   67.57    5.50
  -8   0  -4   62.07    5.70
   8   0   4   54.14   10.25
   8   0   4   64.07    6.74
 -10   0  -4   -0.91    3.54
 -10   0  -4    0.70    3.05
  10   0   4   -3.64    3.65
  10   0   4    2.81    4.71
 -10   0  -4   -1.63    3.67
 -10   0  -4    4.15    2.76
  10   0   4   -3.25    2.83
 -10   0  -4   -0.42    3.01
  10   0   4   -1.37    8.94
 -12   0  -4  162.18    8.20
  12   0   4  179.07   24.24
  12   0   4  164.91   18.20
 -12   0  -4  172.34   10.29
 -12   0  -4  151.20    9.77
 -12   0  -4  160.95   10.41
 -12   0  -4  156.12    9.69
  14   0   4   13.14   15.29
 -14   0  -4    3.16    3.50
  14   0   4   14.34   10.25
 -14   0  -4    5.81    3.82
 -14   0  -4   13.43    4.81
 -14   0  -4    8.91    3.88
  16   0   4   22.49   13.46
 -16   0  -4    8.92    5.34
  16   0   4   -5.62   17.78
 -16   0  -4   10.31    4.60
 -16   0  -4    3.33    3.50
  18   0   4  -36.58   20.41
  18   0   4   23.46   16.02
 -23   1   4   88.61   19.14
 -21  -1   4   16.15    4.15
 -21   1   4    7.57    9.18
 -21   1   4   15.78    4.21
 -19  -1   4    4.01    3.55
  19  -1  -4    3.07    2.68
 -19  -1   4   21.17    7.85
  19  -1  -4   -4.28    5.80
  19   1  -4    1.67    3.54
 -19   1   4    1.79    8.22
 -19   1   4    3.75    3.74
 -17  -1   4    9.94    6.66
 -17  -1   4    8.49    3.57
  17  -1  -4    1.22    5.15
  17  -1  -4    4.31    2.50
  17  -1  -4   -0.42    4.26
  17   1  -4    3.60    3.27
 -17   1   4    5.26    6.76
  17   1  -4    2.19    4.60
 -17   1   4    7.34    3.51
 -17   1   4   13.80    3.45
  17   1  -4    7.18    1.92
 -17   1   4    8.83    3.12
  15  -1  -4  286.66   11.44
 -15  -1   4  308.81   26.74
 -15  -1   4  275.96   15.92
  15  -1  -4  260.23   20.34
  15   1  -4  271.55   13.58
  15   1  -4  272.63   22.90
 -15   1   4  269.67   27.01
 -15   1   4  262.14   14.44
  15   1  -4  255.09   19.93
  15   1  -4  262.35   10.89
 -15   1   4  279.67   14.97
 -15   1   4  288.80   15.98
 -13  -1   4    0.60    1.42
  13  -1  -4    0.68    2.01
  13  -1  -4   -0.07    3.13
  13  -1  -4    1.62    2.65
 -13  -1   4    0.82    2.85
 -13  -1   4    1.91    1.78
 -13  -1   4    1.80    4.40
 -13   1   4    0.49    3.47
  13   1  -4    2.78    2.50
 -13   1   4    3.67    3.04
 -13   1   4    4.15    4.86
  13   1  -4   -0.69    1.77
  13   1  -4    1.36    2.72
  13   1  -4   -3.02    2.67
 -13   1   4    2.95    2.30
 -13   1   4    0.61    2.79
  13   1  -4    1.19    3.22
  13   1  -4    3.67    1.56
 -11  -1   4    1.58    3.76
  11  -1  -4    5.59    1.95
  11  -1  -4    4.39    2.71
 -11  -1   4    7.00    2.39
 -11  -1   4    2.21    1.22
  11  -1  -4    4.93    2.64
 -11  -1   4    5.06    3.16
 -11  -1   4    7.18    2.83
  11   1  -4    5.70    2.65
 -11   1   4    8.05    2.61
  11   1  -4    6.22    2.91
 -11   1   4    8.42    2.92
 -11   1   4    5.33    2.74
  11   1  -4    5.11    2.55
  11   1  -4    5.56    2.07
 -11   1   4    8.22    2.35
  11   1  -4    7.54    1.52
  11   1  -4    5.02    2.38
 -11   1   4    4.75    4.34
 -11   1   4    7.96    4.12
  -9  -1   4    9.65    3.55
   9  -1  -4    8.43    1.61
   9  -1  -4   12.44    1.89
  -9  -1   4   12.79    1.46
  -9  -1   4   12.53    3.39
  -9  -1   4    9.55    2.53
  -9  -1   4   10.43    1.98
  -9  -1   4   14.22    2.84
  -9  -1   4   10.23    1.34
   9  -1  -4   11.92    2.94
   9  -1  -4    8.87    2.21
  -9  -1   4   13.07    2.90
   9   1  -4   12.85    1.58
  -9   1   4    8.15    2.55
  -9   1   4    9.03    4.09
   9   1  -4    8.39    2.85
  -9   1   4   12.89    2.46
  -9   1   4    8.84    2.41
  -9   1   4   15.83    4.28
   9   1  -4   11.52    2.35
  -9   1   4   11.54    2.69
  -9   1   4   14.38    2.95
   9   1  -4   13.14    3.36
  -7  -1   4    8.45    2.39
  -7  -1   4   10.80    2.89
   7  -1  -4   11.17    2.70
  -7  -1   4   10.16    3.28
   7  -1  -4    6.15    1.68
  -7  -1   4    9.37    1.48
  -7  -1   4   10.68    2.12
  -7  -1   4    7.18    1.13
   7  -1  -4    9.36    1.60
  -7  -1   4    6.67    2.72
  -7  -1   4    7.15    2.80
   7   1  -4    9.67    1.55
  -7   1   4    4.64    1.96
  -7   1   4    9.81    3.85
   7   1  -4   11.18    3.57
   7   1  -4    7.18    2.00
  -7   1   4    3.16    2.16
  -7   1   4    7.01    2.36
  -7   1   4    8.44    2.14
   7   1  -4    4.67    2.43
  -7   1   4    6.75    2.81
  -5  -1   4   15.59    1.68
  -5  -1   4   17.00    3.15
  -5  -1   4   11.98    2.64
   5  -1  -4   10.14    2.10
   5  -1  -4   17.11    2.88
  -5  -1   4   15.24    3.49
  -5  -1   4    8.18    2.76
   5  -1  -4   15.22    1.74
  -5  -1   4   11.28    1.83
  -5   1   4   13.54    3.00
  -5   1   4   17.42    1.61
   5   1  -4   23.65    4.08
   5   1  -4    9.58    2.66
  -5   1   4   24.14    4.24
  -5   1   4   16.16    2.65
  -5   1   4   15.69    2.39
  -5   1   4   19.19    2.94
   5   1  -4   18.35    2.34
  -3  -1   4    1.19    2.74
  -3  -1   4   -0.71    1.47
   3  -1  -4    1.43    1.73
   3  -1  -4    0.75    2.48
  -3  -1   4    1.31    2.40
  -3  -1   4    2.08    1.36
   3  -1  -4    0.39    1.39
  -3  -1   4    1.91    2.69
   3  -1  -4    0.88    1.60
   3  -1  -4    1.59    1.17
  -3  -1   4    0.75    1.30
  -3  -1   4    2.65    1.95
   3   1  -4    7.13    2.11
  -3   1   4    6.77    3.40
  -3   1   4    5.83    1.27
   3   1  -4    7.47    3.47
  -3   1   4    4.74    2.34
   3   1  -4    4.08    2.25
   3   1  -4    8.16    2.30
  -3   1   4    5.30    2.17
  -3   1   4    4.74    2.23
  -1  -1   4   16.47    3.93
  -1  -1   4   13.33    2.88
  -1  -1   4   18.55    3.42
  -1  -1   4   15.82    2.87
  -1  -1   4   13.94    1.98
   1  -1  -4   16.41    1.70
   1  -1  -4   19.56    2.70
  -1  -1   4   17.86    3.44
   1  -1  -4   17.75    2.11
   1  -1  -4   21.82    3.27
  -1  -1   4   20.91    3.74
   1  -1  -4   10.59    2.44
   1   1  -4   25.65    3.94
   1   1  -4   18.74    2.75
   1   1  -4   15.75    2.65
  -1   1   4   22.08    2.29
  -1   1   4   14.46    2.86
  -1   1   4   24.67    3.63
  -1   1   4   18.68    2.94
  -1   1   4   24.53    3.21
   1   1  -4   15.54    2.49
   1   1  -4   21.03    2.50
   1  -1   4    3.02    3.70
   1  -1   4   -1.06    3.05
  -1  -1  -4    1.54    2.12
  -1  -1  -4    0.45    2.84
   1  -1   4   -3.47    2.87
   1  -1   4    1.47    3.67
   1  -1   4    2.05    1.54
  -1  -1  -4   -0.14    1.25
   1  -1   4    1.07    2.86
  -1  -1  -4    0.07    1.68
  -1   1  -4    2.21    2.91
   1   1   4   -0.37    1.29
   1   1   4   -1.92    2.79
  -1   1  -4   -1.49    1.81
  -1   1  -4   -0.04    1.94
   1   1   4    0.56    1.99
  -1   1  -4    0.52    2.14
  -1   1  -4   -0.16    2.10
   3  -1   4  571.98   40.80
  -3  -1  -4  507.80   22.37
  -3  -1  -4  438.09   26.94
  -3  -1  -4  533.81   27.63
   3  -1   4  499.87   40.06
   3  -1   4  552.27   25.52
   3  -1   4  450.51   36.77
  -3  -1  -4  507.95   23.71
   3  -1   4  559.01   27.25
  -3   1  -4  440.20   25.16
  -3   1  -4  476.58   26.87
  -3   1  -4  503.25   22.92
  -3   1  -4  553.13   23.00
  -3   1  -4  527.13   23.75
  -3   1  -4  535.40   27.30
   3   1   4  536.13   22.43
   3   1   4  545.16   37.88
  -5  -1  -4   17.05    2.82
  -5  -1  -4   20.91    4.55
   5  -1   4   10.54    6.30
  -5  -1  -4   13.52    3.45
  -5  -1  -4   17.97    3.52
   5  -1   4   10.72    3.85
   5  -1   4   20.41    3.41
  -5  -1  -4   15.35    2.97
   5  -1   4   10.42    5.34
  -5  -1  -4   19.95    2.69
   5  -1   4   23.43    4.19
  -5  -1  -4   13.59    3.20
   5   1   4   16.85    1.77
  -5   1  -4   19.40    3.25
  -5   1  -4   20.62    5.18
   5   1   4   25.70    3.69
  -5   1  -4   20.06    3.74
   5   1   4   22.61    4.85
   5   1   4   14.56    3.47
  -5   1  -4   18.97    3.09
  -5   1  -4   17.48    2.41
  -7  -1  -4   15.87    4.73
  -7  -1  -4    3.45    3.27
  -7  -1  -4   10.24    3.67
   7  -1   4    9.64    2.63
   7  -1   4    7.74    5.66
   7  -1   4    3.01    5.82
   7  -1   4    1.77    7.40
  -7  -1  -4   12.37    3.34
  -7  -1  -4    8.51    3.00
  -7  -1  -4   10.18    3.17
   7  -1   4   15.54    4.31
   7   1   4    9.77    3.61
  -7   1  -4   15.10    2.38
   7   1   4   12.36    1.71
   7   1   4   14.43    2.55
  -7   1  -4   12.45    3.51
   7   1   4   15.99    4.74
  -7   1  -4    6.59    5.01
  -7   1  -4   11.27    3.20
  -7   1  -4   11.51    3.19
  -9  -1  -4    2.44    2.52
  -9  -1  -4    2.05    3.07
  -9  -1  -4    0.78    2.89
   9  -1   4   -2.40    5.85
  -9  -1  -4    1.83    3.39
  -9  -1  -4    5.82    3.89
  -9  -1  -4   -1.86    4.41
   9  -1   4   -2.55    3.76
   9  -1   4   -5.46    8.95
   9  -1   4   -8.04    6.04
  -9  -1  -4    0.54    3.15
   9   1   4    2.01    3.79
   9   1   4    2.82    2.28
  -9   1  -4    1.34    3.23
  -9   1  -4    1.18    2.36
  -9   1  -4    4.43    3.13
  -9   1  -4    4.85    3.12
   9   1   4    0.71    4.44
  -9   1  -4    2.40    2.92
  11  -1   4    0.31    6.11
 -11  -1  -4   10.76    3.06
  11  -1   4   -1.27    7.76
 -11  -1  -4    2.74    3.75
 -11  -1  -4    5.90    4.09
 -11  -1  -4    7.89    3.38
  11  -1   4   -2.27   10.79
 -11  -1  -4    3.95    3.23
 -11   1  -4   10.01    3.53
 -11   1  -4    9.42    2.82
 -11   1  -4    9.80    4.10
  11   1   4    5.80    2.44
  11   1   4    1.74    4.20
  11   1   4   18.81    9.81
 -11   1  -4    4.52    3.31
  11   1   4   13.27    3.42
 -11   1  -4    5.51    3.57
 -13  -1  -4    3.37    4.27
 -13  -1  -4    0.53    3.58
 -13  -1  -4    2.84    3.35
  13  -1   4   -7.90    6.28
  13  -1   4   11.85   10.55
 -13  -1  -4    6.85    3.36
 -13  -1  -4    4.68    3.65
  13  -1   4  -11.30   13.86
 -13   1  -4    0.20    3.38
 -13   1  -4   -1.31    3.46
  13   1   4   -5.31    4.55
  13   1   4   20.29   13.10
 -13   1  -4    1.21    4.35
 -13   1  -4    1.31    3.63
  15  -1   4   -1.47   12.67
 -15  -1  -4    2.80    4.15
 -15  -1  -4    2.64    3.55
  15  -1   4  -19.34   16.72
 -15  -1  -4   -6.95    3.21
 -15   1  -4    1.95    3.80
  15   1   4   -9.42    5.42
 -15   1  -4    3.58    4.81
 -15   1  -4    4.45    3.91
  15   1   4   34.53   16.31
  17  -1   4  -15.02   19.87
  17  -1   4   29.79   16.40
  17   1   4   78.17   19.71
 -17   1  -4   37.66    5.71
 -17   1  -4   38.23    6.55
 -17   1  -4   34.58    5.10
  19   1   4  197.42   37.81
  22  -2  -4    2.51    3.33
  22   2  -4   -2.61    4.06
 -22   2   4    1.76   10.65
 -20  -2   4   24.43    4.42
  20  -2  -4   15.81    3.62
  20   2  -4   18.62    4.36
 -20   2   4   27.74    4.60
 -20   2   4   15.98   10.38
  18  -2  -4    1.44    2.83
 -18  -2   4    8.28    3.57
  18   2  -4    4.68    3.54
 -18   2   4    7.31    3.41
 -18   2   4   -2.39    8.48
 -18   2   4    7.70    3.73
 -16  -2   4    4.74    3.27
  16  -2  -4    2.07    4.19
  16  -2  -4    0.96    2.52
 -16   2   4    2.56    3.26
 -16   2   4    6.86    3.43
  16   2  -4    5.99    3.84
  16   2  -4    2.74    3.17
 -16   2   4    5.39    3.33
 -16   2   4   -3.47    6.46
  14  -2  -4    7.42    3.17
 -14  -2   4   12.45    5.41
  14  -2  -4    4.77    3.74
  14  -2  -4    5.68    2.46
 -14  -2   4    5.79    3.11
  14   2  -4    5.73    3.06
  14   2  -4    7.72    2.83
 -14   2   4    5.39    3.07
 -14   2   4    4.12    4.00
 -14   2   4    2.34    5.79
 -14   2   4    8.25    3.31
  14   2  -4    7.74    3.21
 -12  -2   4    2.21    1.84
 -12  -2   4    2.54    2.78
 -12  -2   4   -1.57    4.28
 -12  -2   4    2.94    1.97
  12  -2  -4    3.51    3.09
  12  -2  -4    0.58    3.25
  12  -2  -4   -0.49    2.11
 -12   2   4    0.35    2.63
 -12   2   4    3.86    4.90
  12   2  -4    5.84    1.80
  12   2  -4    4.23    2.84
 -12   2   4    7.46    3.16
 -12   2   4    2.67    2.95
 -12   2   4    2.17    5.00
  12   2  -4    1.13    1.98
 -10  -2   4   -2.15    3.60
 -10  -2   4    2.77    1.87
 -10  -2   4    3.18    2.62
  10  -2  -4    0.27    2.81
 -10  -2   4    0.62    2.91
  10  -2  -4    4.13    3.00
  10  -2  -4    2.12    1.96
 -10  -2   4    3.59    1.54
 -10   2   4    4.38    1.14
 -10   2   4    4.50    2.94
 -10   2   4    4.02    2.75
 -10   2   4    4.65    2.60
 -10   2   4    3.40    2.56
 -10   2   4    1.59    3.03
  10   2  -4    3.58    1.80
  10   2  -4    5.24    2.78
 -10   2   4   -0.46    4.97
  10   2  -4    1.13    2.52
   8  -2  -4   10.54    3.19
   8  -2  -4    6.48    2.62
  -8  -2   4   10.97    2.50
  -8  -2   4    7.48    2.80
  -8  -2   4    9.40    1.02
  -8  -2   4   16.10    2.76
  -8  -2   4   10.27    2.05
  -8  -2   4   10.74    2.67
   8  -2  -4    9.86    1.96
  -8   2   4    7.88    2.63
   8   2  -4   12.17    2.48
   8   2  -4   13.23    2.98
  -8   2   4   14.02    3.01
   8   2  -4   11.60    3.08
  -8   2   4   11.03    4.97
  -8   2   4   13.84    2.84
  -8   2   4   14.66    3.16
  -8   2   4    7.70    3.06
   8   2  -4    9.46    2.21
   6  -2  -4  507.34   19.06
  -6  -2   4  501.68   18.58
  -6  -2   4  503.69   21.74
  -6  -2   4  481.08   25.60
   6  -2  -4  502.89   25.79
   6  -2  -4  498.21   35.31
  -6  -2   4  493.84   23.60
  -6  -2   4  487.82   25.72
  -6  -2   4  489.75   25.59
   6  -2  -4  513.63   18.62
  -6   2   4  472.27   25.76
  -6   2   4  477.82   33.89
  -6   2   4  492.62   21.47
  -6   2   4  506.26   24.93
   6   2  -4  463.46   33.38
   6   2  -4  447.80   22.38
   6   2  -4  475.36   38.69
  -6   2   4  534.30   35.73
   6   2  -4  464.52   22.28
   6   2  -4  521.31   26.00
  -6   2   4  486.89   25.73
  -4  -2   4    3.97    2.07
  -4  -2   4    7.75    2.41
   4  -2  -4    5.48    1.36
  -4  -2   4    5.32    2.64
  -4  -2   4    7.56    1.57
   4  -2  -4    5.34    1.59
   4  -2  -4    4.46    1.43
   4  -2  -4    5.87    2.63
  -4  -2   4    8.16    2.13
  -4  -2   4    4.56    2.39
  -4  -2   4    6.87    2.52
  -4   2   4    6.73    1.92
   4   2  -4    7.31    2.21
  -4   2   4    9.01    2.59
   4   2  -4   12.21    2.26
  -4   2   4    6.00    2.15
   4   2  -4    8.18    2.90
   4   2  -4    4.82    1.41
   4   2  -4    5.71    1.68
   4   2  -4    7.52    1.79
   4   2  -4    9.57    2.66
  -4   2   4    7.84    1.50
   2  -2  -4    4.70    2.38
  -2  -2   4    7.81    2.75
  -2  -2   4    5.01    2.36
   2  -2  -4    5.03    1.19
  -2  -2   4    5.92    2.55
  -2  -2   4    4.51    2.64
   2  -2  -4    5.80    1.53
   2  -2  -4    6.59    1.69
  -2  -2   4    5.67    2.80
   2   2  -4    5.10    2.26
   2   2  -4    8.77    1.25
  -2   2   4    5.99    2.00
   2   2  -4    8.12    2.17
   2   2  -4    9.14    2.50
  -2   2   4    8.74    2.75
   2   2  -4   12.17    3.06
   0  -2  -4    4.62    2.82
   0  -2  -4    9.66    1.93
   0  -2  -4    6.11    1.07
   0  -2  -4    6.58    2.04
   0  -2   4    6.17    2.97
   0  -2  -4    6.07    0.95
   0  -2   4    7.98    2.63
   0  -2   4    9.88    3.02
   0  -2   4    8.54    3.58
   0   2   4    4.02    2.03
   0   2  -4    2.78    2.40
   0   2   4    2.71    2.83
   0   2  -4    3.89    2.20
   0   2  -4    5.33    2.92
   0   2   4    7.41    2.24
   0   2  -4    6.74    2.27
   0   2   4    4.97    1.14
   2  -2   4   12.27    4.64
   2  -2   4    8.30    3.67
  -2  -2  -4    8.80    1.58
  -2  -2  -4    7.18    0.93
  -2  -2  -4   12.31    3.14
   2  -2   4   12.32    2.80
  -2  -2  -4   11.59    2.62
   2  -2   4   14.52    3.45
  -2   2  -4   10.99    2.43
  -2   2  -4    5.60    1.37
  -2   2  -4   12.48    2.63
  -2   2  -4    8.28    2.53
   2   2   4    9.87    2.46
   2   2   4   11.16    2.01
   2   2   4    5.24    2.29
   2   2   4   11.72    3.19
  -2   2  -4   14.34    3.24
   4  -2   4    9.94    5.96
  -4  -2  -4    9.94    2.54
  -4  -2  -4   10.01    2.82
   4  -2   4   16.98    3.93
  -4  -2  -4   10.02    3.56
   4  -2   4   10.48    4.69
  -4  -2  -4   13.03    2.95
  -4  -2  -4   10.69    2.20
  -4   2  -4   11.60    2.92
  -4   2  -4   11.70    3.29
   4   2   4   14.40    3.85
  -4   2  -4   10.35    2.59
   4   2   4   14.59    2.78
   4   2   4   14.06    2.78
  -4   2  -4    6.26    2.00
   4   2   4    7.93    2.77
  -4   2  -4   10.77    2.72
  -6  -2  -4    2.10    2.67
  -6  -2  -4    1.87    2.90
  -6  -2  -4    2.05    2.58
  -6  -2  -4    4.63    2.83
  -6  -2  -4    2.64    3.98
   6  -2   4    5.06    7.69
   6  -2   4    5.15    5.46
  -6  -2  -4    2.28    3.61
  -6   2  -4   14.91    6.22
  -6   2  -4    3.97    2.33
  -6   2  -4    7.33    3.22
   6   2   4   -0.05    4.00
  -6   2  -4    7.95    1.86
  -6   2  -4   10.25    2.45
  -6   2  -4    4.14    2.47
   6   2   4    8.54    2.66
  -6   2  -4    7.46    2.98
   6   2   4    5.63    2.91
  -8  -2  -4   39.31    5.12
   8  -2   4   22.62    7.90
  -8  -2  -4   43.53    4.82
  -8  -2  -4   36.75    4.28
  -8  -2  -4   37.83    3.78
   8  -2   4   44.42   10.59
   8  -2   4   34.00    5.05
  -8  -2  -4   36.29    4.18
  -8  -2  -4   47.80    5.01
  -8  -2  -4   39.66    5.66
   8   2   4   46.52    5.70
  -8   2  -4   41.49    4.46
  -8   2  -4   39.54    4.83
   8   2   4   43.90    4.82
  -8   2  -4   40.48    7.19
  -8   2  -4   34.26    3.35
   8   2   4   52.65    8.53
  -8   2  -4   38.93    7.09
  -8   2  -4   38.99    5.35
 -10  -2  -4    3.71    4.67
  10  -2   4   -0.46    7.57
 -10  -2  -4   -1.39    4.21
  10  -2   4    1.63    3.31
 -10  -2  -4   -0.69    2.96
 -10  -2  -4    1.55    2.81
  10  -2   4    2.93   10.91
 -10  -2  -4    0.90    2.99
 -10   2  -4    1.87    3.10
 -10   2  -4    2.71    3.27
 -10   2  -4    2.81    5.71
  10   2   4    1.86    2.56
 -10   2  -4   -2.25    3.38
 -10   2  -4    4.28    3.17
  10   2   4   -1.24    3.46
 -12  -2  -4  168.29   10.26
  12  -2   4  171.19   24.62
  12  -2   4  197.32   28.03
 -12  -2  -4  142.87   11.37
 -12  -2  -4  179.33    8.74
 -12  -2  -4  179.50    9.61
 -12  -2  -4  168.65   11.14
 -12   2  -4  162.95   11.03
 -12   2  -4  170.62   10.15
 -12   2  -4  196.53   17.48
  12   2   4  159.30   10.74
 -12   2  -4  158.32   10.62
  12   2   4  163.64   17.12
 -14  -2  -4   18.75    4.54
 -14  -2  -4   15.48    3.60
  14  -2   4  -13.82   15.52
 -14  -2  -4   13.52    3.94
 -14  -2  -4    0.91    3.76
  14  -2   4   -2.03   12.01
  14   2   4    3.51    5.10
 -14   2  -4   15.08    4.03
 -14   2  -4   10.87    4.36
 -14   2  -4   11.74    4.99
  16  -2   4  -21.17   17.36
  16  -2   4   -8.57   14.44
 -16   2  -4    9.93    5.29
 -16   2  -4    6.92    4.20
  18  -2   4  -23.90   15.40
 -18   2  -4    2.42    5.43
 -18   2  -4   -0.39    4.40
 -18   2  -4   -8.50    4.43
 -21   3   4   -3.01   11.48
 -21   3   4   19.85    4.81
  19  -3  -4    7.27    3.40
 -19  -3   4   17.16    3.80
  19   3  -4    2.54    4.51
 -19   3   4   13.93    4.36
 -19   3   4    8.62    3.53
 -19   3   4   -0.89   10.59
  17  -3  -4   15.26    5.18
  17  -3  -4   12.32    3.32
 -17  -3   4   22.10    3.99
 -17   3   4   20.55    3.91
 -17   3   4   26.40    4.63
 -17   3   4   10.20    9.19
  17   3  -4   16.03    4.46
  15  -3  -4  195.76   16.32
  15  -3  -4  191.35    9.04
 -15  -3   4  189.37   12.16
 -15   3   4  199.87   12.25
 -15   3   4  195.25   12.03
 -15   3   4  195.41   24.88
  15   3  -4  197.25   11.61
 -15   3   4  193.36   11.98
 -13  -3   4    5.05    1.88
 -13  -3   4    3.02    2.83
  13  -3  -4    3.52    3.40
  13  -3  -4    4.12    3.76
 -13  -3   4    5.82    2.50
  13  -3  -4    2.95    2.34
 -13   3   4   -2.22    5.21
 -13   3   4    0.79    6.18
 -13   3   4    4.96    2.79
 -13   3   4    5.25    3.65
  13   3  -4    4.05    3.74
  11  -3  -4    9.29    3.75
 -11  -3   4   11.14    2.99
 -11  -3   4   10.10    2.03
  11  -3  -4    9.86    3.55
  11  -3  -4   11.20    1.66
 -11  -3   4   12.67    2.52
 -11  -3   4   12.35    2.55
 -11  -3   4    4.83    2.96
  11  -3  -4   13.66    2.57
  11   3  -4   13.40    2.96
 -11   3   4   15.44    5.73
  11   3  -4   12.38    2.74
 -11   3   4   14.72    3.06
 -11   3   4   15.35    3.63
 -11   3   4   11.37    1.81
  11   3  -4   14.58    4.03
  -9  -3   4    2.63    2.54
  -9  -3   4    1.30    2.54
   9  -3  -4    2.41    1.54
  -9  -3   4   -0.17    2.58
   9  -3  -4    2.37    2.04
   9  -3  -4    0.86    3.13
   9  -3  -4    1.12    3.18
  -9  -3   4    4.55    2.53
  -9  -3   4    2.01    2.26
  -9   3   4    2.20    2.62
  -9   3   4    1.57    4.91
  -9   3   4    1.50    1.47
  -9   3   4    1.27    1.94
   9   3  -4    0.23    3.70
  -9   3   4   -2.94    2.74
   9   3  -4    1.36    2.89
   9   3  -4   -1.59    2.57
  -7  -3   4    6.28    2.68
  -7  -3   4    7.24    2.47
   7  -3  -4    7.85    3.14
  -7  -3   4    7.14    2.62
   7  -3  -4    4.56    1.87
  -7  -3   4    6.80    2.48
  -7  -3   4    4.73    2.79
   7  -3  -4    4.99    1.78
  -7   3   4    0.64    2.82
  -7   3   4    4.13    2.04
   7   3  -4    7.68    3.23
   7   3  -4    6.17    3.67
   7   3  -4    6.00    1.77
   7   3  -4    2.24    2.82
  -5  -3   4    6.29    2.86
  -5  -3   4    2.93    2.50
  -5  -3   4    9.54    2.32
  -5  -3   4    7.98    1.54
  -5  -3   4    7.66    2.70
   5  -3  -4    7.53    3.24
   5  -3  -4    6.95    1.91
  -5  -3   4    9.81    2.90
  -5  -3   4   11.68    2.58
   5  -3  -4    6.66    1.89
   5   3  -4    6.83    2.08
  -5   3   4    4.43    2.01
   5   3  -4    3.24    2.97
  -5   3   4    1.90    3.21
   5   3  -4    2.82    2.48
   5   3  -4    9.91    3.41
  -5   3   4    4.35    2.12
   5   3  -4   10.04    3.47
  -3  -3   4    2.05    1.58
  -3  -3   4    1.82    2.98
  -3  -3   4    5.01    2.81
  -3  -3   4    3.95    2.48
  -3  -3   4    5.89    2.08
   3  -3  -4    3.86    2.92
  -3  -3   4    7.48    2.69
   3  -3  -4    1.86    1.69
   3  -3  -4    4.47    1.82
   3   3  -4    9.23    2.36
   3   3  -4   10.21    3.48
  -3   3   4    8.59    3.23
   3   3  -4    4.29    1.33
   3   3  -4    6.23    2.54
   3   3  -4    6.26    3.10
  -3   3   4    4.97    2.21
   3   3  -4    6.59    3.04
  -1  -3   4   47.14    8.02
   1  -3  -4   42.52    3.40
   1  -3  -4   44.67    3.41
  -1  -3   4   40.96    5.14
   1  -3  -4   39.50    4.74
  -1  -3   4   41.75    4.80
   1   3  -4   53.67    6.00
  -1   3   4   48.79    5.23
   1   3  -4   48.24    5.07
   1   3  -4   44.57    4.28
  -1   3   4   45.26    5.23
  -1   3   4   49.47    6.53
   1  -3   4    8.85    3.22
  -1  -3  -4    6.26    2.91
   1  -3   4   10.91    3.37
   1  -3   4   11.04    4.67
  -1  -3  -4    3.79    2.09
  -1  -3  -4    7.75    2.02
  -1  -3  -4    4.66    2.10
   1   3   4    5.74    2.45
   1   3   4   10.38    2.89
  -1   3  -4    8.16    1.92
   1   3   4    9.56    3.30
  -1   3  -4    9.00    2.84
  -1   3  -4   12.54    3.62
  -1   3  -4   10.28    2.85
   3  -3   4  383.78   18.89
  -3  -3  -4  306.29   14.87
   3  -3   4  368.15   20.13
  -3  -3  -4  373.75   19.96
  -3  -3  -4  370.52   17.22
   3  -3   4  374.59   28.43
   3  -3   4  381.56   30.53
  -3   3  -4  361.77   20.41
   3   3   4  386.12   28.16
  -3   3  -4  391.09   19.89
  -3   3  -4  379.58   17.50
  -3   3  -4  344.08   17.47
  -3   3  -4  365.48   29.26
   3   3   4  364.62   19.94
   3   3   4  371.34   20.81
   5  -3   4    8.16    3.79
  -5  -3  -4   11.64    3.85
   5  -3   4    9.68    7.28
  -5  -3  -4   10.36    2.65
   5  -3   4   13.46    4.18
  -5  -3  -4    6.40    2.66
  -5  -3  -4    7.49    3.10
   5  -3   4    8.39    5.98
  -5   3  -4    9.67    2.77
   5   3   4    8.94    3.18
  -5   3  -4   14.64    3.59
   5   3   4   12.96    3.07
  -5   3  -4   12.34    1.58
   5   3   4   12.70    3.78
  -5   3  -4   13.94    3.25
  -5   3  -4    8.45    2.72
  -7  -3  -4    4.17    3.10
  -7  -3  -4    4.14    4.00
   7  -3   4    5.15    6.85
  -7  -3  -4    5.51    2.79
  -7  -3  -4    6.24    2.64
   7  -3   4    8.27    4.36
   7  -3   4    6.00    8.47
   7  -3   4    3.25    3.73
  -7  -3  -4    3.61    3.87
   7   3   4    3.31    3.16
  -7   3  -4    4.63    3.49
  -7   3  -4    4.80    2.76
  -7   3  -4    7.94    3.19
   7   3   4    7.66    2.98
   7   3   4   13.39    4.00
  -7   3  -4    3.69    6.60
  -9  -3  -4    4.14    3.12
  -9  -3  -4    8.16    4.30
   9  -3   4    1.04    3.46
   9  -3   4    2.59    8.35
  -9  -3  -4   -0.65    4.42
   9  -3   4    2.52    4.37
  -9  -3  -4    2.12    3.07
   9  -3   4    7.05   10.80
  -9  -3  -4    2.91    2.80
   9   3   4    1.09    3.42
  -9   3  -4    3.27    3.52
  -9   3  -4    1.64    6.41
  -9   3  -4    1.03    3.05
  -9   3  -4    2.66    3.03
   9   3   4    3.32    2.95
  11  -3   4    3.60   12.96
 -11  -3  -4    6.72    4.79
 -11  -3  -4    4.72    3.67
 -11  -3  -4    3.83    4.48
  11  -3   4    6.48    3.84
 -11  -3  -4    9.99    3.35
  11  -3   4    0.31    4.47
  11  -3   4    5.19   10.55
 -11  -3  -4    9.02    3.11
 -11   3  -4    5.35    3.30
 -11   3  -4    9.10    3.82
  11   3   4    2.58    3.19
 -11   3  -4    6.61    6.68
 -11   3  -4    5.23    3.77
  11   3   4    2.00    4.14
 -13  -3  -4   -4.26    4.64
  13  -3   4   -5.21   14.99
 -13  -3  -4    1.78    3.51
  13  -3   4   -4.96    4.57
 -13  -3  -4   -1.73    5.38
 -13  -3  -4    2.34    2.95
  13  -3   4   -1.62   12.50
  13   3   4   -4.50    4.38
 -13   3  -4   10.95    4.60
 -13   3  -4   11.72    7.35
 -13   3  -4    0.80    4.10
 -13   3  -4   -7.32    4.92
 -13   3  -4    0.84    3.43
  13   3   4   -0.91    3.31
  15  -3   4   -4.88   14.58
 -15  -3  -4   -3.41    3.89
 -15   3  -4    4.07    4.50
 -15   3  -4    9.68    5.59
 -15   3  -4    3.38    3.88
  15   3   4   -6.26    5.12
  20  -4  -4   13.57    4.00
  20   4  -4   20.66    5.79
 -20   4   4    2.40   12.16
 -20   4   4   29.76    5.32
  18  -4  -4   12.85    5.55
  18  -4  -4    1.09    3.27
  18   4  -4    4.08    5.60
 -18   4   4   12.83    5.07
 -18   4   4  -10.09   10.19
  16  -4  -4    6.32    3.12
 -16  -4   4    9.93    3.19
  16  -4  -4    7.80    4.84
 -16   4   4   -7.57    9.18
  16   4  -4    2.16    5.01
 -16   4   4    9.09    4.52
 -16   4   4    5.61    2.84
 -14  -4   4    7.93    3.00
  14  -4  -4    4.23    4.44
 -14  -4   4    0.39    2.58
 -14  -4   4    2.04    2.08
  14  -4  -4    2.51    2.72
 -14  -4   4    5.18    3.00
 -14   4   4    7.16    4.03
 -14   4   4    2.76    2.53
  14   4  -4    1.72    4.79
 -14   4   4   -4.90    7.54
 -14   4   4   -5.68    5.76
 -12  -4   4    2.34    2.65
 -12  -4   4    2.21    2.48
 -12  -4   4    1.23    2.23
  12  -4  -4    0.59    3.61
  12  -4  -4    3.34    3.93
  12  -4  -4    0.56    2.39
  12  -4  -4    2.10    1.65
 -12  -4   4    2.96    2.75
  12   4  -4    1.84    4.42
 -12   4   4    4.25    3.92
 -12   4   4    1.64    2.39
 -12   4   4    1.31    5.53
  10  -4  -4    6.12    3.80
 -10  -4   4    6.35    2.59
  10  -4  -4    6.76    2.39
 -10  -4   4    7.91    2.81
 -10  -4   4    8.29    2.74
  10  -4  -4   13.19    3.87
  10  -4  -4    6.26    1.92
 -10   4   4   16.50    5.19
 -10   4   4    4.53    2.13
 -10   4   4   11.34    3.94
  10   4  -4    9.20    4.52
 -10   4   4    8.35    2.67
   8  -4  -4   10.18    2.20
   8  -4  -4   12.13    3.69
  -8  -4   4   10.10    2.70
  -8  -4   4   10.31    2.55
   8  -4  -4    9.95    2.35
  -8  -4   4   10.15    2.99
  -8  -4   4    5.24    3.19
  -8   4   4   12.60    3.10
  -8   4   4   14.95    3.96
   8   4  -4   11.44    4.34
   8   4  -4   11.03    3.64
  -8   4   4   11.40    2.82
  -8   4   4    9.15    2.47
   6  -4  -4  309.37   12.54
  -6  -4   4  310.50   16.79
  -6  -4   4  287.39   16.85
  -6  -4   4  307.92   16.18
   6  -4  -4  309.75   17.10
  -6  -4   4  296.90   14.38
  -6  -4   4  304.69   15.66
   6  -4  -4  321.67   14.11
   6   4  -4  269.01   15.52
  -6   4   4  292.30   18.40
   6   4  -4  307.55   17.44
  -6   4   4  320.59   23.27
  -6   4   4  296.31   17.28
   4  -4  -4   20.92    2.89
   4  -4  -4   15.02    2.44
  -4  -4   4   21.01    3.68
  -4  -4   4   16.86    3.28
  -4  -4   4   19.50    2.44
  -4  -4   4   15.09    3.54
   4  -4  -4   19.64    4.03
  -4  -4   4   14.51    3.71
   4   4  -4   23.24    4.18
  -4   4   4   29.35    4.41
  -4   4   4   16.21    3.30
   4   4  -4   18.37    2.00
  -4   4   4   19.24    3.73
   4   4  -4   24.40    4.53
  -2  -4   4    2.88    3.89
   2  -4  -4    3.18    3.42
  -2  -4   4   -0.41    2.95
   2  -4  -4    4.13    2.45
   2  -4  -4    2.27    1.95
  -2  -4   4    4.52    1.67
  -2  -4   4    0.37    3.17
   2  -4  -4    1.82    1.42
  -2  -4   4    2.94    2.79
   2  -4  -4    2.82    1.95
   2   4  -4    5.76    0.96
   2   4  -4    8.65    3.96
   2   4  -4    9.71    3.47
  -2   4   4    3.90    2.64
  -2   4   4    7.71    3.99
  -2   4   4    8.82    3.14
   0  -4  -4    1.46    1.53
   0  -4  -4    2.76    2.06
   0  -4  -4    1.36    1.13
   0  -4   4    2.66    2.81
   0  -4   4    0.19    3.12
   0  -4  -4    0.17    1.99
   0  -4  -4   -2.02    3.08
   0  -4   4    2.22    3.31
   0  -4   4    0.67    4.79
   0  -4   4    0.68    1.57
   0   4  -4    0.03    2.05
   0   4   4    4.29    3.04
   0   4   4    2.97    3.60
   0   4  -4    2.09    3.79
   0   4   4    0.57    2.54
   0   4  -4    2.85    3.04
  -2  -4  -4   11.48    2.51
   2  -4   4   12.64    4.02
   2  -4   4   12.91    3.34
  -2  -4  -4   11.36    3.46
  -2  -4  -4   13.68    2.62
   2  -4   4   15.01    6.14
   2  -4   4    9.77    3.64
  -2  -4  -4   10.27    2.15
   2   4   4   14.14    3.80
  -2   4  -4   11.15    2.38
  -2   4  -4   16.26    3.44
   2   4   4   14.22    3.42
   2   4   4    7.81    3.18
  -2   4  -4   11.91    3.96
  -4  -4  -4    3.97    3.50
  -4  -4  -4    5.20    2.33
   4  -4   4    2.06    3.54
   4  -4   4    3.57    3.88
   4  -4   4    1.94    6.72
  -4  -4  -4    1.21    2.54
  -4   4  -4    3.30    2.82
   4   4   4    3.27    2.94
  -4   4  -4    1.92    2.73
   4   4   4    3.72    3.40
  -4   4  -4    3.65    3.58
  -4   4  -4    2.08    1.80
   4   4   4    2.18    3.00
  -6  -4  -4    0.66    4.12
   6  -4   4    1.41    3.92
   6  -4   4    5.64    8.21
   6  -4   4    5.98    4.21
  -6  -4  -4    4.26    2.68
  -6  -4  -4    6.08    3.18
   6  -4   4    6.42    6.83
  -6  -4  -4    5.25    3.81
   6   4   4    9.72    3.33
   6   4   4    8.49    3.62
  -6   4  -4    9.63    3.78
   6   4   4   10.99    3.73
  -6   4  -4    6.30    3.24
  -6   4  -4    5.21    1.89
   8  -4   4   27.45    9.81
   8  -4   4   33.23    5.23
   8  -4   4   37.13    5.43
  -8  -4  -4   27.97    4.13
   8  -4   4   40.90   11.84
  -8  -4  -4   38.51    4.05
  -8  -4  -4   43.13    5.91
  -8  -4  -4   33.60    5.32
  -8   4  -4   42.80    4.51
   8   4   4   36.93    4.87
   8   4   4   52.31   10.08
  -8   4  -4   38.81    5.71
  -8   4  -4   41.17    9.20
  -8   4  -4   37.77    8.44
  10  -4   4   -2.37   10.60
 -10  -4  -4    0.88    3.09
  10  -4   4   -1.72   12.08
  10  -4   4   -1.53    3.71
  10  -4   4   -1.27    4.42
 -10  -4  -4    2.14    4.89
 -10  -4  -4   -1.28    4.64
 -10  -4  -4    1.30    2.90
  10   4   4   -1.33    3.31
 -10   4  -4    0.73    6.99
 -10   4  -4   -0.69    3.00
 -10   4  -4   -0.79    3.64
 -10   4  -4   -2.12    3.66
  10   4   4   -0.47    3.91
 -12  -4  -4  118.15    7.50
  12  -4   4  125.07   20.02
  12  -4   4  105.91   18.92
  12  -4   4  121.10    9.31
 -12  -4  -4  118.26    9.82
 -12  -4  -4  113.57    9.89
  12   4   4  114.12   15.32
 -12   4  -4  135.26   15.40
 -12   4  -4  117.49    8.22
  12   4   4  111.47    9.71
 -12   4  -4  132.67   14.98
 -12   4  -4  114.94    9.85
 -14  -4  -4   10.18    4.13
 -14  -4  -4   -7.21    5.68
  14  -4   4  -13.47   14.93
  14  -4   4  -26.33   16.38
  14   4   4    1.69    4.35
 -14   4  -4   -2.84    5.66
  14   4   4    2.89    5.24
 -14   4  -4   24.93    8.76
 -14   4  -4   10.14    3.97
 -14   4  -4    8.03    4.92
  16  -4   4  -22.48   14.84
 -16   4  -4    3.17    5.45
  16   4   4   -9.92    5.46
 -16   4  -4    2.42    4.06
 -16   4  -4   -1.82    4.95
 -19   5   4  -15.02   11.07
  19   5  -4   13.44    5.78
  17  -5  -4   17.24    5.65
  17  -5  -4    5.23    3.58
 -17   5   4   24.94    5.73
  17   5  -4   11.45    5.43
 -17   5   4   -4.64   10.96
  15  -5  -4  160.51   14.46
 -15  -5   4  136.46    7.62
  15  -5  -4  137.97    7.57
  15   5  -4  110.00   10.65
 -15   5   4  145.67   10.98
 -15   5   4  103.43   17.33
  15   5  -4  124.42   11.94
 -13  -5   4    5.71    2.95
  13  -5  -4    5.76    2.91
 -13  -5   4    6.39    2.91
  13  -5  -4    7.52    4.39
  13  -5  -4   12.54    4.88
 -13  -5   4    5.99    3.28
  13   5  -4    5.82    4.18
 -13   5   4    9.87    6.38
 -13   5   4   10.32    4.87
  13   5  -4   10.31    4.86
  11  -5  -4   19.59    3.21
 -11  -5   4   17.89    3.02
  11  -5  -4   19.82    5.12
 -11  -5   4   18.86    3.61
  11  -5  -4   20.33    2.73
  11  -5  -4   22.33    4.74
 -11  -5   4   19.61    3.59
 -11   5   4   30.64    5.42
  11   5  -4   20.61    5.00
  11   5  -4   18.91    4.45
  -9  -5   4    6.98    2.12
   9  -5  -4    5.06    2.25
  -9  -5   4    2.85    3.02
   9  -5  -4    4.01    3.96
   9  -5  -4    2.85    2.43
  -9  -5   4    6.15    2.85
   9   5  -4   -0.02    3.00
  -9   5   4    2.61    3.09
  -9   5   4   -0.58    2.08
   9   5  -4    5.34    4.29
  -9   5   4    1.19    2.32
  -9   5   4    5.70    4.38
  -7  -5   4    3.56    3.05
  -7  -5   4    6.86    1.88
   7  -5  -4    3.11    2.29
   7  -5  -4    2.89    3.82
   7  -5  -4    2.73    2.29
  -7  -5   4    6.45    2.89
   7   5  -4    4.06    4.12
  -7   5   4    3.68    2.58
  -7   5   4    7.49    4.32
  -7   5   4    3.02    3.20
   7   5  -4    3.18    3.03
  -7   5   4    0.69    2.28
   7   5  -4    1.22    3.89
   5  -5  -4    5.35    2.48
  -5  -5   4    2.70    3.13
   5  -5  -4    0.81    2.11
  -5  -5   4    4.73    1.51
  -5  -5   4    4.31    3.28
  -5  -5   4    2.91    2.87
  -5  -5   4    2.85    1.06
   5  -5  -4    3.65    3.74
  -5   5   4    2.48    2.74
   5   5  -4    3.82    3.75
   5   5  -4    3.99    2.72
   5   5  -4    5.57    4.11
  -5   5   4    4.73    4.23
  -3  -5   4    3.85    3.07
   3  -5  -4    4.13    3.77
  -3  -5   4    2.22    2.84
   3  -5  -4    4.40    2.20
  -3  -5   4    2.61    3.55
   3  -5  -4    0.72    2.30
  -3  -5   4    1.00    3.22
   3  -5  -4    1.94    2.61
  -3  -5   4    1.29    1.34
  -3   5   4    5.77    3.49
   3   5  -4    7.82    3.63
   3   5  -4    4.08    2.59
  -3   5   4   11.60    4.57
  -3   5   4    6.50    3.13
   3   5  -4    9.05    4.14
   1  -5  -4   12.81    4.05
   1  -5  -4   10.75    3.01
  -1  -5   4   14.66    3.36
  -1  -5   4   13.65    2.03
  -1  -5   4   11.92    3.84
  -1  -5   4   14.93    3.79
   1  -5  -4   14.43    2.54
   1  -5  -4   12.01    2.45
  -1  -5   4   14.31    5.15
   1   5  -4   13.00    3.00
   1   5  -4   15.07    3.81
  -1   5   4   13.13    3.81
   1   5  -4   10.37    4.25
  -1   5   4   27.61    4.96
  -1   5   4   11.76    3.70
   1  -5   4    4.42    5.36
  -1  -5  -4    1.96    2.18
  -1  -5  -4    1.45    3.71
  -1  -5  -4    1.79    2.36
   1  -5   4    2.81    3.01
   1  -5   4    2.03    3.68
   1  -5   4    2.54    3.59
  -1   5  -4    2.71    3.37
  -1   5  -4    2.87    3.91
   1   5   4    5.22    3.45
  -1   5  -4    4.22    2.42
   1   5   4    3.99    4.14
   1   5   4    3.70    3.44
  -3  -5  -4  171.90    8.15
   3  -5   4  155.01    9.70
   3  -5   4  174.43   17.79
  -3  -5  -4  166.66    8.18
   3  -5   4  173.48   11.56
   3  -5   4  175.13   10.87
  -3  -5  -4  169.67   11.10
   3   5   4  163.32   11.12
  -3   5  -4  166.86   10.02
   3   5   4  172.59   16.82
  -3   5  -4  179.98   10.59
  -3   5  -4  168.21   11.89
   3   5   4  161.15   11.66
   5  -5   4   29.58    5.18
  -5  -5  -4   27.14    3.55
  -5  -5  -4   21.38    3.49
   5  -5   4   27.29    8.87
   5  -5   4   21.17    4.82
   5  -5   4   18.18    4.21
  -5  -5  -4   28.43    4.77
   5   5   4   35.31    4.69
  -5   5  -4   26.15    3.99
   5   5   4   26.26    5.44
  -5   5  -4   28.67    5.19
   5   5   4   26.01    4.46
  -5   5  -4   16.31    4.52
  -7  -5  -4    9.40    4.45
   7  -5   4    5.48   10.37
  -7  -5  -4    7.58    3.33
  -7  -5  -4    8.87    4.72
   7  -5   4    9.55    4.43
  -7  -5  -4    4.12    3.09
   7  -5   4    3.01    4.15
   7  -5   4   -1.32    3.75
  -7   5  -4    2.27    4.01
   7   5   4    5.55    3.81
   7   5   4    5.12    4.53
  -9  -5  -4    2.84    4.89
   9  -5   4   -5.74   12.10
   9  -5   4   -5.73    4.13
   9  -5   4    0.42    4.27
  -9  -5  -4    0.87    4.89
   9  -5   4    5.86    4.38
  -9  -5  -4   -1.35    3.20
  -9   5  -4  -12.74    7.33
  -9   5  -4   -1.78    4.02
  -9   5  -4    1.62    3.03
   9   5   4    0.43    3.80
   9   5   4    1.30    4.72
 -11  -5  -4    1.14    5.40
  11  -5   4    1.72    4.37
 -11  -5  -4    5.41    3.76
  11  -5   4   -8.12   13.98
 -11  -5  -4    8.05    5.67
 -11   5  -4    1.67    7.95
  11   5   4    1.31    4.93
 -11   5  -4   -0.53    4.17
  11   5   4   -2.44    4.20
 -13  -5  -4    0.39    6.20
  13  -5   4   -1.94    3.36
 -13  -5  -4   -5.06    5.30
  13  -5   4  -28.11   15.34
 -13  -5  -4   -1.07    3.86
  13   5   4   -4.54    4.46
 -13   5  -4    4.93    8.00
  13   5   4   -1.96    5.08
 -13   5  -4   -1.65    4.64
  15   5   4   -5.27    5.56
  16  -6  -4    2.73    3.43
  16   6  -4    9.26    5.50
  14  -6  -4    4.73    3.27
 -14  -6   4    7.93    3.80
 -14  -6   4    3.73    3.29
  14  -6  -4   16.77    5.18
 -14  -6   4   -1.41    3.41
  14   6  -4    7.20    4.97
 -12  -6   4    4.65    3.17
  12  -6  -4    2.25    4.59
 -12  -6   4    6.36    3.64
 -12  -6   4    4.79    3.52
  12  -6  -4   -0.60    2.91
  12   6  -4    2.06    4.34
  12   6  -4    7.74    4.58
 -12   6   4    9.59    5.39
  10  -6  -4    7.10    2.94
 -10  -6   4    4.09    3.04
 -10  -6   4    3.70    3.56
 -10  -6   4    5.09    3.28
  10  -6  -4    4.56    4.61
  10  -6  -4    3.20    2.51
  10   6  -4    7.61    4.25
 -10   6   4    9.23    5.30
  10   6  -4    2.96    3.92
  -8  -6   4    7.44    3.65
  -8  -6   4   11.27    3.31
   8  -6  -4    7.37    2.71
   8  -6  -4    7.99    2.85
   8  -6  -4    5.33    4.55
   8   6  -4    7.13    3.60
   8   6  -4   11.07    4.15
  -8   6   4    7.25    3.18
  -8   6   4   15.27    5.26
   6  -6  -4  159.74   11.36
  -6  -6   4  152.13   10.51
   6  -6  -4  161.56    8.77
  -6  -6   4  156.35    9.09
   6  -6  -4  162.96    7.86
   6   6  -4  142.15   11.21
  -6   6   4  152.46   12.19
   6   6  -4  162.78   10.09
  -6   6   4  165.25   15.46
   4  -6  -4   17.96    3.14
  -4  -6   4   16.62    3.67
  -4  -6   4   14.35    4.06
   4  -6  -4   11.18    3.12
   4  -6  -4   17.20    4.89
   4  -6  -4   13.66    2.78
   4   6  -4   14.57    3.68
  -4   6   4   16.56    4.40
  -4   6   4   11.31    4.45
  -4   6   4   31.76    5.93
   4   6  -4   20.16    4.28
   4   6  -4   19.87    5.13
  -2  -6   4   10.40    3.46
  -2  -6   4   12.98    4.11
   2  -6  -4   16.03    4.82
   2  -6  -4   18.15    3.47
  -2  -6   4   18.53    5.17
  -2  -6   4   12.22    1.94
   2  -6  -4   13.45    2.92
   2  -6  -4   13.90    2.80
   2   6  -4   18.79    3.76
   2   6  -4   26.83    4.59
  -2   6   4   24.94    5.66
   2   6  -4   13.66    4.91
  -2   6   4   15.97    4.65
  -2   6   4   16.56    4.68
   0  -6  -4   -1.19    2.84
   0  -6  -4    6.32    4.25
   0  -6   4    1.55    3.68
   0  -6   4    5.70    5.43
   0  -6  -4    1.82    2.53
   0  -6   4   -0.91    3.00
   0  -6  -4    2.38    2.32
   0  -6   4    4.41    3.95
   0  -6   4    2.40    1.86
   0   6   4    4.61    4.25
   0   6  -4   -1.34    3.63
   0   6  -4    0.54    4.22
   0   6   4   -4.37    3.63
   0   6  -4    3.43    2.97
   0   6   4    5.55    4.55
  -2  -6  -4    4.69    2.88
   2  -6   4    4.04    2.24
   2  -6   4    2.78    3.35
  -2  -6  -4    2.19    2.42
  -2  -6  -4    6.30    4.56
   2  -6   4    2.82    4.15
   2  -6   4    6.16    6.16
   2  -6   4    8.74    4.21
   2   6   4    8.29    4.70
  -2   6  -4    3.19    4.40
  -2   6  -4    3.33    2.90
  -2   6  -4    8.84    3.91
   2   6   4    7.79    4.78
   2   6   4    2.94    3.96
  -4  -6  -4   -0.76    2.62
  -4  -6  -4    4.53    4.47
   4  -6   4    4.78    4.34
  -4  -6  -4   -0.49    3.01
  -4  -6  -4    3.67    2.80
   4  -6   4    2.87    2.56
   4  -6   4   -1.19    3.35
   4  -6   4    8.46    7.43
   4  -6   4    1.19    4.24
   4   6   4    3.20    5.01
   4   6   4    1.49    4.00
  -4   6  -4    3.52    4.46
  -6  -6  -4    3.55    4.78
  -6  -6  -4    6.19    3.54
   6  -6   4    9.56    4.74
   6  -6   4    5.43    4.49
   6  -6   4    7.89    9.20
   6  -6   4    2.81    2.94
  -6  -6  -4    5.28    3.04
  -6  -6  -4    4.10    5.31
   6  -6   4   -3.45    3.75
  -6   6  -4    8.86    4.76
   6   6   4    5.80    5.34
   6   6   4   11.90    4.60
   8  -6   4   27.37    5.41
   8  -6   4   18.54    5.44
  -8  -6  -4   14.86    6.01
  -8  -6  -4   26.63    4.12
   8  -6   4   11.74    4.91
   8  -6   4   34.89   11.96
   8  -6   4   17.76    3.72
  -8  -6  -4   29.19    5.98
  -8   6  -4   22.68    5.71
   8   6   4   27.47    6.87
   8   6   4   22.49    5.36
  10  -6   4    1.66    3.42
  10  -6   4   -7.30    4.48
  10  -6   4   -7.42   12.13
 -10  -6  -4   -1.44    5.36
 -10  -6  -4    7.10    5.96
 -10  -6  -4    5.91    3.66
  10  -6   4    8.25    4.55
  10  -6   4   -2.65    4.68
  10   6   4   -6.88    4.39
 -10   6  -4   -4.84    8.99
  10   6   4   -1.15    5.62
 -10   6  -4   -1.57    4.72
 -12  -6  -4   40.47    6.97
  12  -6   4   37.21    5.01
  12  -6   4   25.66    6.24
 -12  -6  -4   53.98    5.46
  12   6   4   32.09    6.49
 -13  -7   4    7.79    3.98
 -13  -7   4    6.84    3.68
 -13  -7   4    8.40    3.98
 -11  -7   4   14.09    4.14
  11  -7  -4   12.75    5.28
  11  -7  -4   11.50    3.50
 -11  -7   4    8.20    4.21
 -11  -7   4    9.33    3.65
  11   7  -4   13.65    5.11
 -11   7   4   23.43    6.27
  -9  -7   4    1.33    4.02
  -9  -7   4    5.24    3.51
   9  -7  -4    3.31    2.93
   9  -7  -4    4.59    5.06
   9  -7  -4    4.67    3.04
  -9   7   4   10.43    5.60
   9   7  -4    1.94    4.18
   7  -7  -4    6.69    4.97
   7  -7  -4    7.35    2.96
  -7  -7   4    5.12    4.07
  -7  -7   4    5.57    3.32
   7  -7  -4    9.19    3.16
   7   7  -4    8.97    4.05
  -7   7   4    5.36    3.92
  -7   7   4   15.63    5.97
   7   7  -4    7.50    4.14
   5  -7  -4    5.90    5.13
  -5  -7   4   -0.50    3.78
  -5  -7   4    4.38    3.44
   5  -7  -4    3.28    3.05
   5  -7  -4   -0.23    2.66
   5  -7  -4    0.48    2.97
   5   7  -4    2.96    3.68
  -5   7   4    5.88    5.61
   5   7  -4   -0.64    3.94
  -5   7   4    3.77    4.23
   3  -7  -4    6.93    5.34
   3  -7  -4    6.91    2.76
  -3  -7   4    5.76    4.30
   3  -7  -4    6.23    3.44
  -3  -7   4    9.08    3.73
   3  -7  -4    8.74    3.08
  -3   7   4   12.53    5.08
  -3   7   4    2.44    4.91
  -3   7   4   22.29    6.28
   3   7  -4   14.46    4.46
   3   7  -4   10.44    5.41
   3   7  -4   16.15    4.17
   1  -7  -4   12.98    3.07
  -1  -7   4   20.41    4.29
   1  -7  -4   14.61    3.92
   1  -7  -4   18.92    3.49
  -1  -7   4   14.33    4.85
   1  -7  -4   21.09    5.64
   1   7  -4   17.57    4.21
  -1   7   4   30.63    6.43
   1   7  -4   23.81    4.75
   1   7  -4   16.00    5.77
  -1   7   4   21.39    6.08
  -1   7   4   15.45    5.44
   1  -7   4   13.24    6.07
  -1  -7  -4    4.83    3.17
  -1  -7  -4    7.17    4.99
   1  -7   4    4.74    3.72
  -1  -7  -4    8.34    2.90
  -1  -7  -4    7.91    2.70
   1  -7   4    6.76    4.61
   1   7   4   -0.81    4.76
   1   7   4    8.88    5.74
  -1   7  -4    4.97    3.78
  -1   7  -4    7.02    5.23
   1   7   4   13.69    5.45
   3  -7   4   89.09    7.42
   3  -7   4   90.82    9.37
  -3  -7  -4   89.02    5.88
   3  -7   4  114.94   15.41
   3  -7   4   88.18    5.63
  -3  -7  -4   89.84    9.29
  -3  -7  -4   87.88    6.91
   3   7   4   77.34   10.23
  -3   7  -4   87.28    9.99
   3   7   4  103.50   16.62
  -5  -7  -4   10.86    3.95
  -5  -7  -4   18.60    5.61
   5  -7   4   20.92    8.35
   5  -7   4   12.14    3.28
  -5  -7  -4    9.91    3.30
  -5  -7  -4   16.66    6.14
   5  -7   4   14.10    4.38
   5  -7   4    5.32    5.00
   5   7   4   16.62    6.70
  -5   7  -4   14.27    5.41
   5   7   4   10.70    5.40
   7  -7   4   -1.49    4.83
  -7  -7  -4   16.42    6.22
   7  -7   4    6.18    3.27
  -7  -7  -4    2.83    3.43
  -7  -7  -4   13.47    5.65
   7  -7   4    6.48    4.24
   7   7   4    7.70    6.57
  -7   7  -4    5.12    5.00
   7   7   4   -2.90    4.87
  -9  -7  -4   -2.13    3.47
   9  -7   4    0.45    3.27
   9  -7   4   -0.05    4.81
   8  -8  -4   10.69    3.70
   8  -8  -4   13.12    3.44
   6  -8  -4   68.62    5.39
   6  -8  -4   68.73    6.25
   6  -8  -4   60.23    5.81
   6   8  -4   46.37    6.88
   4  -8  -4    8.48    3.35
   4  -8  -4    9.16    3.09
   4  -8  -4   11.52    3.89
  -4  -8   4   11.92    4.18
  -4   8   4   26.36    6.99
   4   8  -4    8.86    4.83
  -4   8   4   16.51    5.46
   4   8  -4   14.96    4.75
   2  -8  -4   11.49    3.50
   2  -8  -4    9.36    3.84
  -2  -8   4   14.02    4.04
  -2   8   4   -2.51    5.53
  -2   8   4   18.32    6.38
  -2   8   4   29.60    6.91
   2   8  -4    5.75    4.41
   0  -8  -4   -3.02    3.27
   0   8  -4    1.95    5.86
  -2  -8  -4   11.06    5.72
  -2   8  -4    1.89    5.30
  22   0  -5   -2.45    4.17
 -22   0   5   12.75    4.38
 -22   0   5   31.69   10.74
 -20   0   5    1.87    4.12
  20   0  -5    1.84    3.96
 -20   0   5   21.23    9.78
 -18   0   5    3.04    3.72
  18   0  -5    0.56    3.38
  18   0  -5   -2.76    2.17
 -18   0   5    4.54    7.48
  16   0  -5   -1.55    2.04
  16   0  -5    1.75    3.03
 -16   0   5    1.34    3.38
 -16   0   5    0.93    6.42
 -16   0   5    4.95    3.64
 -16   0   5    0.35    3.00
 -14   0   5    5.08    1.73
 -14   0   5    9.58    4.02
 -14   0   5    9.82    3.98
 -14   0   5   10.40    3.58
 -14   0   5    4.94    5.40
  14   0  -5   10.60    2.17
  14   0  -5    8.64    2.86
 -12   0   5  376.84   20.86
 -12   0   5  370.39   19.93
 -12   0   5  407.50   33.47
  12   0  -5  363.52   20.83
  12   0  -5  385.64   14.98
 -12   0   5  358.08   19.92
 -12   0   5  390.10   20.87
  12   0  -5  393.94   17.81
  10   0  -5    1.40    2.55
 -10   0   5    9.59    4.27
 -10   0   5    4.70    2.40
 -10   0   5    5.48    1.93
  10   0  -5    6.25    2.29
  10   0  -5    6.46    1.85
 -10   0   5    7.57    4.46
 -10   0   5    8.05    3.04
 -10   0   5    2.72    3.94
  10   0  -5    4.62    4.03
  -8   0   5    3.20    2.62
  -8   0   5    0.68    4.17
  -8   0   5   -0.28    3.53
  -8   0   5   -1.05    2.56
   8   0  -5   -0.97    1.68
  -8   0   5    4.37    3.77
   8   0  -5    1.42    2.41
   8   0  -5   -2.07    3.80
   8   0  -5   -0.09    1.82
   6   0  -5   11.74    3.93
   6   0  -5   11.59    2.01
  -6   0   5    9.42    3.63
  -6   0   5    8.46    2.99
  -6   0   5    8.58    3.74
  -6   0   5   11.02    3.50
   6   0  -5   11.44    2.09
  -6   0   5    7.26    3.86
  -6   0   5   11.52    1.21
  -4   0   5   11.13    3.48
  -4   0   5   12.60    4.33
  -4   0   5    6.52    3.63
   4   0  -5   13.41    2.20
   4   0  -5    9.56    2.01
   4   0  -5   14.25    4.02
  -4   0   5    4.14    2.98
  -2   0   5    5.56    3.48
   2   0  -5   13.47    3.98
   2   0  -5    5.52    1.93
  -2   0   5    5.45    3.70
  -2   0   5   10.25    3.53
   0   0   5    8.30    3.85
   0   0  -5    5.13    2.48
   0   0   5    5.19    3.76
   0   0   5    6.28    3.60
   0   0  -5    4.75    1.93
   0   0  -5    8.25    4.02
   0   0   5   -0.29    3.69
   2   0   5   52.50    6.77
  -2   0  -5   48.40    5.15
  -2   0  -5   42.31    4.64
  -2   0  -5   62.42    6.87
   2   0   5   39.43    6.55
   2   0   5   59.29    6.13
  -2   0  -5   40.86    4.15
  -2   0  -5   52.73    6.14
   2   0   5   56.64    6.95
   2   0   5   56.23    9.95
  -4   0  -5   -0.10    3.83
   4   0   5   -6.36    5.50
  -4   0  -5    2.64    4.80
   4   0   5    2.24    3.88
  -4   0  -5   -0.91    2.01
  -4   0  -5    1.63    3.09
  -4   0  -5    0.78    1.80
   4   0   5    5.19    4.15
  -4   0  -5   -0.55    2.83
   4   0   5    3.39    5.29
  -6   0  -5  329.20   15.65
   6   0   5  272.19   18.75
  -6   0  -5  329.74   17.32
   6   0   5  337.79   16.75
  -6   0  -5  306.17   17.91
  -6   0  -5  313.45   15.99
   6   0   5  333.54   27.20
   6   0   5  370.30   26.88
  -6   0  -5  273.09   18.61
   8   0   5   11.81    5.24
   8   0   5   16.29    3.97
  -8   0  -5   18.11    3.79
  -8   0  -5    6.51    4.52
  -8   0  -5   13.68    4.39
  -8   0  -5   18.57    4.13
  -8   0  -5   16.97    3.15
  -8   0  -5   13.56    3.80
   8   0   5   14.55    5.36
   8   0   5   12.65    9.36
  -8   0  -5   14.24    3.98
 -10   0  -5    4.13    3.70
 -10   0  -5    9.58    4.48
 -10   0  -5    7.01    3.17
  10   0   5   12.43   11.34
  10   0   5    3.43    5.36
 -10   0  -5    6.25    4.43
 -10   0  -5    5.39    3.78
  10   0   5    3.13    4.66
 -12   0  -5   -1.22    4.69
 -12   0  -5    2.63    3.99
 -12   0  -5    1.53    4.39
  12   0   5   -3.56    5.87
 -12   0  -5    1.71    3.80
  12   0   5    3.85   13.12
 -12   0  -5    0.18    3.37
  14   0   5    4.00   16.61
 -14   0  -5    5.05    5.34
  14   0   5  -11.52    6.47
 -14   0  -5    4.22    3.89
  14   0   5   19.09   11.94
 -14   0  -5    6.48    4.29
 -14   0  -5    3.57    4.27
 -14   0  -5   -3.18    4.37
 -16   0  -5   12.23    5.98
  16   0   5  -18.85   19.02
 -16   0  -5   -9.14    4.07
  16   0   5   33.38   14.58
 -16   0  -5    3.22    4.73
 -23   1   5  118.67   21.37
  21  -1  -5  111.05    6.93
 -21  -1   5  141.24   10.36
 -21   1   5  139.14   10.64
  21   1  -5  117.97    9.11
 -21   1   5  133.15   21.18
 -19  -1   5   25.56    9.04
 -19  -1   5    4.30    3.86
  19  -1  -5    1.16    2.68
 -19   1   5    6.86    4.12
 -19   1   5   -2.55    9.05
 -19   1   5    8.15    4.28
  19   1  -5    3.53    3.58
 -17  -1   5    5.48    3.73
 -17  -1   5   10.82    7.74
  17  -1  -5    6.39    2.54
 -17   1   5   11.38    3.81
 -17   1   5    4.54    8.07
 -17   1   5   10.11    4.08
 -17   1   5   16.40    4.16
  17   1  -5   10.54    2.15
  17   1  -5    4.76    3.32
 -15  -1   5   12.89    6.47
  15  -1  -5    8.74    2.70
 -15  -1   5    5.09    2.14
 -15  -1   5   11.09    3.69
  15  -1  -5    8.14    2.50
 -15   1   5    6.58    3.54
  15   1  -5    3.45    3.00
  15   1  -5    7.92    1.97
 -15   1   5   11.09    3.83
  15   1  -5    0.85    3.23
 -15   1   5   11.13    4.17
 -15   1   5    4.03    6.50
  13  -1  -5    6.34    3.27
  13  -1  -5    7.70    2.34
 -13  -1   5    6.19    3.25
 -13  -1   5    3.12    1.28
 -13  -1   5    0.28    4.80
  13  -1  -5    5.50    2.24
 -13  -1   5    7.22    2.83
 -13  -1   5    7.24    3.66
 -13   1   5    8.53    4.55
  13   1  -5    7.98    2.84
  13   1  -5    0.05    2.82
 -13   1   5    6.33    3.25
 -13   1   5    1.14    5.45
 -13   1   5    3.30    2.48
  13   1  -5    7.21    1.82
 -13   1   5    4.33    3.42
  11  -1  -5   10.77    3.47
  11  -1  -5    6.74    1.80
 -11  -1   5   10.93    2.75
  11  -1  -5    8.65    2.24
 -11  -1   5   11.60    4.90
 -11  -1   5   11.16    2.21
 -11  -1   5   11.46    4.12
 -11  -1   5   18.84    3.80
 -11  -1   5   15.03    3.40
 -11   1   5    7.47    5.09
 -11   1   5   16.19    5.38
 -11   1   5    9.89    3.37
 -11   1   5   10.19    2.72
  11   1  -5   10.26    1.92
  11   1  -5    6.82    2.57
  11   1  -5    7.66    3.83
 -11   1   5    8.49    3.41
 -11   1   5   11.73    2.52
  -9  -1   5    0.68    3.56
  -9  -1   5   -0.10    3.92
  -9  -1   5    1.30    3.84
  -9  -1   5    3.60    2.78
  -9  -1   5    3.59    1.30
   9  -1  -5    3.92    3.28
   9  -1  -5    1.94    1.82
  -9  -1   5    1.67    1.42
   9  -1  -5    0.62    1.82
  -9  -1   5    0.31    2.88
  -9  -1   5    0.84    2.24
  -9   1   5    1.48    2.93
  -9   1   5   -0.47    5.01
  -9   1   5    3.42    2.97
  -9   1   5   -1.31    2.16
  -9   1   5    6.33    4.78
  -9   1   5    1.92    2.38
   9   1  -5    2.87    2.28
  -9   1   5    2.60    3.29
   9   1  -5    0.36    1.73
  -9   1   5    0.99    2.40
   9   1  -5    0.05    4.31
   7  -1  -5   15.59    2.13
   7  -1  -5   17.15    3.57
  -7  -1   5   17.17    2.15
  -7  -1   5   17.29    3.10
  -7  -1   5   22.17    4.58
  -7  -1   5   12.89    3.44
   7  -1  -5   10.21    2.59
  -7  -1   5   14.27    1.64
  -7  -1   5   13.22    3.61
  -7  -1   5   13.41    3.95
   7  -1  -5   15.93    2.17
  -7   1   5   11.38    2.41
  -7   1   5   18.20    1.62
  -7   1   5   18.85    4.72
  -7   1   5   16.26    3.30
  -7   1   5   11.36    3.87
   7   1  -5   17.61    2.64
   7   1  -5   19.61    5.04
   7   1  -5   17.94    2.37
  -7   1   5   15.31    2.91
  -5  -1   5    5.90    3.96
  -5  -1   5    3.11    3.63
   5  -1  -5    7.35    3.28
   5  -1  -5    6.06    1.72
  -5  -1   5    3.86    2.93
   5  -1  -5    4.23    1.78
  -5  -1   5    6.74    1.66
  -5  -1   5    3.82    2.47
  -5  -1   5    3.90    1.78
   5   1  -5    8.76    4.37
  -5   1   5    6.74    2.99
  -5   1   5    5.38    2.59
  -5   1   5    4.23    1.76
  -5   1   5    5.94    3.25
  -5   1   5   13.44    4.51
   5   1  -5    7.46    2.21
   3  -1  -5  556.27   21.38
  -3  -1   5  548.31   42.71
   3  -1  -5  554.99   29.09
   3  -1  -5  556.55   24.26
  -3  -1   5  570.62   40.91
  -3  -1   5  553.77   27.86
  -3  -1   5  559.47   37.78
   3   1  -5  523.03   24.74
  -3   1   5  513.81   28.96
  -3   1   5  613.02   21.07
   3   1  -5  454.57   29.61
   3   1  -5  608.82   25.54
   1  -1  -5    8.48    3.72
  -1  -1   5    0.97    3.01
   1  -1  -5    5.65    1.69
  -1  -1   5    9.25    4.42
   1  -1  -5    5.95    2.23
  -1  -1   5    4.44    3.77
  -1  -1   5   11.14    4.35
  -1  -1   5    6.79    3.90
  -1   1   5    7.32    3.35
   1   1  -5    9.84    2.36
  -1   1   5    4.53    2.83
  -1   1   5    5.92    3.73
   1   1  -5    9.62    4.34
   1   1  -5    6.98    2.81
   1  -1   5   -0.29    4.00
  -1  -1  -5    3.31    3.99
  -1  -1  -5    5.84    2.82
   1  -1   5    2.47    4.94
   1  -1   5    2.20    1.98
  -1  -1  -5    2.14    1.69
   1  -1   5   -3.89    3.85
   1  -1   5   -0.62    4.45
   1  -1   5    7.16    4.90
  -1   1  -5    9.12    4.23
   1   1   5    1.04    3.86
   1   1   5    5.66    3.89
  -1   1  -5    5.60    2.44
   1   1   5    6.08    1.67
  -1   1  -5    3.83    2.93
   1   1   5    5.29    2.98
   3  -1   5   10.77    5.42
   3  -1   5    0.00    2.84
  -3  -1  -5    3.81    2.78
   3  -1   5    1.85    4.46
   3  -1   5    0.61    4.47
  -3  -1  -5    2.45    1.63
   3  -1   5    0.06    5.90
  -3  -1  -5    3.47    4.27
  -3   1  -5    1.53    2.13
   3   1   5    4.26    3.17
  -3   1  -5    8.01    4.12
  -3   1  -5    5.10    2.14
  -3   1  -5    0.87    2.36
  -3   1  -5    0.10    3.05
   3   1   5    4.11    1.56
   3   1   5    2.50    4.75
   3   1   5    3.77    4.24
   5  -1   5   -1.21    7.16
  -5  -1  -5    8.51    3.66
  -5  -1  -5   13.62    3.30
   5  -1   5   10.53    4.94
   5  -1   5   10.23    5.92
  -5  -1  -5    8.03    3.45
   5  -1   5   -4.75    5.52
  -5  -1  -5   15.26    4.74
   5  -1   5    3.85    4.09
  -5  -1  -5   10.69    3.84
  -5   1  -5    5.16    1.54
   5   1   5    7.34    1.71
  -5   1  -5    8.85    4.36
  -5   1  -5    6.76    2.46
  -5   1  -5    5.99    5.01
   5   1   5    5.32    3.60
   5   1   5   11.07    5.06
  -5   1  -5   13.05    3.68
   5   1   5   12.91    4.48
  -7  -1  -5    5.35    3.83
  -7  -1  -5    5.83    4.97
  -7  -1  -5    4.13    3.33
  -7  -1  -5    1.73    3.50
  -7  -1  -5    5.61    3.90
   7  -1   5   -0.33    6.57
   7  -1   5    5.49    6.13
   7  -1   5    6.66    4.81
  -7  -1  -5    9.13    3.84
   7  -1   5    4.84    3.64
   7  -1   5    6.13    8.51
  -7   1  -5   -0.96    5.02
   7   1   5    5.87    5.17
  -7   1  -5    4.07    2.61
  -7   1  -5    4.95    4.16
   7   1   5    3.99    4.05
  -7   1  -5    7.00    3.62
   7   1   5    5.24    4.26
   7   1   5    4.85    1.73
   9  -1   5   -5.07    4.61
   9  -1   5   -3.09   10.28
  -9  -1  -5   -1.33    4.21
   9  -1   5   -2.48    6.18
  -9  -1  -5    1.28    3.71
  -9  -1  -5    1.81    3.80
  -9  -1  -5    1.79    2.89
  -9  -1  -5    3.38    5.04
   9  -1   5   -3.23    7.29
  -9  -1  -5    2.11    3.41
   9   1   5    5.35    4.05
  -9   1  -5    7.79    3.82
   9   1   5    5.57    5.20
   9   1   5   12.12    8.36
  -9   1  -5    4.01    3.56
  -9   1  -5    3.24    4.10
   9   1   5    0.39    4.29
  -9   1  -5    5.38    2.77
  11  -1   5   30.32    8.34
 -11  -1  -5   50.51    6.21
  11  -1   5   31.41   10.94
 -11  -1  -5   59.70    6.34
 -11  -1  -5   56.03    5.30
 -11  -1  -5   59.87    6.46
 -11  -1  -5   30.51    5.91
  11  -1   5   47.73   14.66
 -11   1  -5   40.53    5.87
  11   1   5   76.35   13.38
 -11   1  -5   48.39    4.86
 -11   1  -5   54.67    6.43
 -11   1  -5   49.63    6.36
 -11   1  -5   46.64    6.21
  13  -1   5    1.48   11.92
 -13  -1  -5   -2.17    4.36
  13  -1   5  -13.13   15.42
 -13  -1  -5    1.51    3.66
 -13  -1  -5   -1.92    3.91
 -13  -1  -5    0.51    3.94
  13  -1   5   -9.06    6.99
 -13  -1  -5    2.74    4.72
  13   1   5   -7.49    5.33
  13   1   5   27.69   13.54
 -13   1  -5   -1.23    4.09
 -13   1  -5   -2.49    4.83
 -13   1  -5   -3.04    4.35
 -13   1  -5    4.08    4.01
 -15  -1  -5   92.95    7.40
 -15  -1  -5   98.63    7.87
 -15  -1  -5  101.05    8.89
  15  -1   5   76.92   18.33
  15  -1   5  103.47   21.66
 -15  -1  -5   73.26    8.25
 -15   1  -5   93.98    9.23
 -15   1  -5   81.47    8.63
  15   1   5  151.49   24.99
 -15   1  -5   91.08    8.63
  17  -1   5    0.25   16.27
 -17   1  -5   10.75    5.95
  24   2  -5    4.13    4.72
  22  -2  -5    1.17    3.28
 -22   2   5    1.65   11.51
 -22   2   5   14.59    4.17
  22   2  -5   -1.28    4.31
  20  -2  -5    5.26    3.16
 -20  -2   5    8.86    3.95
  20   2  -5   -2.25    3.98
 -20   2   5   20.42    4.51
 -20   2   5    8.94    4.25
 -20   2   5   -5.70   11.07
  18  -2  -5    1.08    2.77
 -18  -2   5    5.50    3.80
 -18   2   5   -3.14    9.46
 -18   2   5    1.75    3.80
  18   2  -5   -2.38    3.55
 -18   2   5    8.13    3.77
 -16  -2   5    1.82    3.47
  16  -2  -5    6.18    3.25
  16  -2  -5    2.36    2.63
  16   2  -5    2.96    3.44
 -16   2   5    7.80    3.78
 -16   2   5   -5.80    7.16
 -16   2   5    1.35    4.20
 -16   2   5    0.44    3.37
  14  -2  -5    7.29    3.03
  14  -2  -5    7.33    2.65
 -14  -2   5    5.82    2.05
 -14  -2   5    6.84    3.37
  14  -2  -5    5.18    3.46
 -14  -2   5   13.19    5.85
 -14   2   5    3.27    6.93
 -14   2   5   14.69    3.86
  14   2  -5    9.84    3.31
 -14   2   5    9.51    3.62
 -14   2   5    7.52    5.14
 -12  -2   5  293.31   26.69
  12  -2  -5  304.49   16.30
 -12  -2   5  278.50   13.15
  12  -2  -5  309.72   12.22
 -12  -2   5  289.79   16.57
  12  -2  -5  285.50   20.69
 -12   2   5  278.86   16.30
 -12   2   5  297.43   21.35
 -12   2   5  312.07   29.18
  12   2  -5  292.28   14.51
  12   2  -5  250.95   15.80
 -12   2   5  294.01   16.07
 -12   2   5  306.65   16.68
 -10  -2   5    1.38    1.03
 -10  -2   5    2.67    1.90
 -10  -2   5    2.81    3.04
 -10  -2   5   -0.11    2.36
  10  -2  -5    1.81    1.02
 -10  -2   5    0.64    3.11
 -10  -2   5   -3.65    3.80
 -10  -2   5    2.74    2.93
  10  -2  -5   -0.09    3.30
 -10  -2   5    1.08    1.37
  10  -2  -5   -1.08    1.99
 -10   2   5    3.73    5.32
  10   2  -5    4.86    3.04
 -10   2   5   -1.19    3.28
 -10   2   5    1.86    3.21
 -10   2   5    5.01    3.22
 -10   2   5    4.39    2.74
  10   2  -5    3.35    3.23
 -10   2   5   -3.25    2.99
   8  -2  -5    3.16    3.37
  -8  -2   5    2.72    1.14
   8  -2  -5    2.69    1.91
  -8  -2   5    2.16    3.21
  -8  -2   5    1.96    2.60
  -8  -2   5   -0.23    3.35
  -8  -2   5   -0.33    2.00
   8  -2  -5    1.85    1.04
  -8  -2   5    1.56    3.02
   8  -2  -5    0.72    1.19
   8  -2  -5    1.99    1.36
  -8  -2   5    0.64    2.60
  -8   2   5    1.28    5.00
  -8   2   5    4.04    3.20
  -8   2   5    1.30    2.84
  -8   2   5    5.03    1.55
   8   2  -5    2.03    1.68
  -8   2   5    3.50    3.08
   8   2  -5    5.44    2.88
   8   2  -5    3.25    2.75
   8   2  -5    5.91    3.67
  -6  -2   5    7.87    2.43
  -6  -2   5    7.02    3.33
  -6  -2   5    6.63    2.82
   6  -2  -5    3.89    0.86
   6  -2  -5    4.98    1.91
  -6  -2   5    4.59    1.55
   6  -2  -5    5.29    1.48
  -6  -2   5    1.38    3.46
  -6  -2   5    2.12    2.86
  -6  -2   5    5.04    2.69
   6  -2  -5    3.88    3.33
   6   2  -5    6.13    3.88
   6   2  -5    2.85    1.99
  -6   2   5    5.82    1.54
  -6   2   5    5.56    2.65
  -6   2   5    2.57    3.08
   6   2  -5    3.52    2.98
  -6   2   5    5.68    2.73
  -6   2   5    7.44    4.65
   6   2  -5    1.13    2.84
  -4  -2   5    9.70    2.94
  -4  -2   5    8.56    3.98
  -4  -2   5   13.34    3.01
   4  -2  -5    7.83    2.05
  -4  -2   5    5.59    2.87
   4  -2  -5    9.79    3.46
  -4  -2   5    8.90    1.94
  -4  -2   5    9.96    3.59
   4  -2  -5    7.25    1.70
  -4   2   5    8.39    2.50
  -4   2   5   10.97    4.46
   4   2  -5   12.22    3.07
   4   2  -5   11.26    4.19
   4   2  -5    7.38    2.37
   4   2  -5    7.54    2.98
  -4   2   5    9.95    3.42
  -4   2   5    9.53    2.76
   2  -2  -5   10.38    2.24
   2  -2  -5   12.68    3.66
   2  -2  -5    9.78    1.59
  -2  -2   5   12.30    3.82
  -2  -2   5    8.32    3.06
  -2  -2   5   13.66    4.02
  -2  -2   5   10.02    3.76
   2   2  -5   10.65    3.98
  -2   2   5   11.66    3.49
   2   2  -5    9.30    1.40
   2   2  -5    5.77    2.59
  -2   2   5    6.20    2.55
   2   2  -5    8.75    2.80
   2   2  -5   10.30    3.05
   0  -2  -5    8.74    1.53
   0  -2  -5    9.22    3.79
   0  -2   5   10.59    4.92
   0  -2   5    8.66    4.09
   0  -2  -5    7.04    1.60
   0  -2   5    9.19    4.15
   0  -2   5    7.63    3.88
   0  -2  -5    6.81    2.39
   0   2  -5   17.54    3.08
   0   2   5   15.32    3.98
   0   2  -5   18.59    4.32
   0   2  -5   22.50    3.52
   0   2   5   11.66    2.91
  -2  -2  -5   37.31    5.58
   2  -2   5   40.61    5.46
  -2  -2  -5   47.53    3.58
   2  -2   5   28.15    6.18
  -2  -2  -5   37.32    2.77
   2  -2   5   38.32    7.24
   2  -2   5   46.43    5.68
  -2   2  -5   43.08    4.78
   2   2   5   52.59    7.67
   2   2   5   39.83    5.93
  -2   2  -5   47.94    5.88
  -2   2  -5   41.50    4.84
   4  -2   5    7.61    7.48
   4  -2   5    0.54    5.35
  -4  -2  -5    3.82    3.11
  -4  -2  -5    1.35    2.99
  -4  -2  -5    3.45    4.25
  -4  -2  -5    4.98    2.51
   4  -2   5    0.27    3.22
   4  -2   5    4.39    4.67
   4   2   5    5.53    4.57
  -4   2  -5    4.43    3.21
   4   2   5    5.14    3.14
  -4   2  -5    6.67    3.78
  -4   2  -5    3.39    2.81
   4   2   5    6.57    2.92
   4   2   5    0.92    2.95
   6  -2   5  248.34   26.08
   6  -2   5  259.29   26.44
  -6  -2  -5  253.24   13.10
  -6  -2  -5  209.67   13.14
  -6  -2  -5  265.74   12.31
  -6  -2  -5  215.05   15.11
  -6  -2  -5  267.75   14.71
  -6  -2  -5  250.06   13.15
   6  -2   5  255.96   15.44
  -6   2  -5  272.73   18.30
  -6   2  -5  243.91   12.99
   6   2   5  251.79   14.79
   6   2   5  273.62   21.19
  -6   2  -5  258.82   10.46
   6   2   5  225.08   15.22
  -6   2  -5  238.06   15.00
  -6   2  -5  256.75   12.69
  -8  -2  -5    9.18    3.90
  -8  -2  -5   11.35    4.46
  -8  -2  -5   14.89    3.73
   8  -2   5   -1.12   10.77
  -8  -2  -5    9.72    4.89
  -8  -2  -5   14.85    3.71
  -8  -2  -5   10.58    3.33
   8  -2   5    4.30    8.14
  -8   2  -5   11.09    4.21
  -8   2  -5   15.47    2.57
   8   2   5   14.20    3.34
  -8   2  -5   15.80    6.39
   8   2   5    8.27    4.22
   8   2   5   19.57    5.05
  -8   2  -5   17.28    3.94
 -10  -2  -5    5.66    5.25
  10  -2   5   -4.08   13.66
 -10  -2  -5    8.27    3.95
  10  -2   5   -6.72    9.83
  10  -2   5    5.57    4.07
 -10  -2  -5    5.40    3.27
 -10  -2  -5    2.53    4.93
 -10  -2  -5   10.21    3.79
  10   2   5    4.06    4.59
 -10   2  -5    8.55    3.86
 -10   2  -5    6.56    2.72
  10   2   5   -0.57    3.06
 -10   2  -5    6.03    4.01
 -10   2  -5    8.38    6.25
 -10   2  -5    3.86    4.15
 -12  -2  -5   -3.89    5.25
  12  -2   5  -22.86   15.36
 -12  -2  -5    0.95    3.97
 -12  -2  -5   -0.84    3.51
 -12  -2  -5   -6.09    4.85
 -12  -2  -5    1.05    3.73
  12  -2   5   -7.41   11.72
  12   2   5   -1.95    4.91
 -12   2  -5    2.19    4.19
 -12   2  -5   -5.19    4.16
 -12   2  -5   -9.95    5.07
 -12   2  -5    0.22    3.80
 -14  -2  -5    5.91    4.23
  14  -2   5  -12.44   13.58
 -14  -2  -5    8.64    4.06
 -14  -2  -5    7.51    4.92
 -14  -2  -5   -1.03    4.66
  14  -2   5  -19.86   16.58
 -14   2  -5    5.56    5.56
 -14   2  -5    4.69    4.65
  14   2   5   -8.15    5.53
 -14   2  -5    4.21    4.24
 -18   2  -5   -6.25    4.59
 -23   3   5   86.59    7.32
 -21  -3   5  142.64    9.59
  21  -3  -5  103.43    7.21
 -21   3   5  141.46    9.41
  21   3  -5   99.03   10.26
 -21   3   5  127.38    9.77
 -21   3   5   85.79   17.79
 -19  -3   5   13.65    3.95
  19  -3  -5    3.73    3.25
 -19   3   5   -6.82   10.41
  19   3  -5    4.35    4.70
 -19   3   5    6.12    3.83
 -17  -3   5   13.74    4.03
  17  -3  -5    9.22    3.14
 -17   3   5   16.23    4.59
 -17   3   5    0.48    9.74
 -17   3   5   12.17    4.06
  17   3  -5   10.19    4.44
 -15  -3   5    6.45    3.52
  15  -3  -5    7.66    3.54
  15  -3  -5    2.58    2.72
 -15   3   5    3.31    4.11
 -15   3   5    1.78    5.57
 -15   3   5    0.04    7.67
  15   3  -5    1.20    3.96
 -15   3   5    1.09    3.24
 -13  -3   5    3.26    2.09
  13  -3  -5    1.71    2.49
 -13  -3   5    1.00    3.15
  13  -3  -5    5.25    3.33
 -13  -3   5    3.41    2.41
  13  -3  -5    5.35    3.73
 -13  -3   5    4.84    2.38
 -13   3   5    3.69    3.20
 -13   3   5    0.91    5.99
  13   3  -5    7.43    4.05
 -13   3   5   -1.17    7.25
 -13   3   5   12.23    4.10
 -11  -3   5    5.04    2.30
 -11  -3   5    6.31    2.72
 -11  -3   5    4.41    3.08
  11  -3  -5    3.94    3.65
  11  -3  -5    8.90    2.43
 -11  -3   5    7.35    1.83
  11   3  -5    4.21    3.93
 -11   3   5   -0.02    2.91
 -11   3   5    7.64    3.91
 -11   3   5    5.99    5.60
 -11   3   5    6.69    3.24
  11   3  -5    0.68    3.19
  -9  -3   5    1.53    2.78
  -9  -3   5    0.60    2.84
   9  -3  -5    2.86    2.15
  -9  -3   5    3.74    2.87
  -9  -3   5    2.16    2.76
  -9  -3   5    4.69    2.34
   9  -3  -5    2.64    3.66
  -9   3   5    6.22    3.36
   9   3  -5    4.66    3.48
  -9   3   5    3.65    3.73
  -9   3   5    6.69    5.32
   9   3  -5    4.89    2.19
   9   3  -5   -0.30    2.67
   9   3  -5    5.14    3.96
  -9   3   5    3.58    2.62
  -7  -3   5    2.83    2.90
  -7  -3   5    5.38    1.32
  -7  -3   5    3.90    2.98
   7  -3  -5    4.07    2.09
   7  -3  -5    4.33    1.61
  -7  -3   5    3.33    2.57
  -7  -3   5    3.61    2.48
   7  -3  -5    5.56    3.59
   7   3  -5    0.37    2.75
   7   3  -5    4.44    3.72
   7   3  -5    7.26    2.50
   7   3  -5    2.91    1.95
   7   3  -5    9.43    3.82
  -7   3   5    5.71    3.81
  -7   3   5    4.90    4.84
  -7   3   5    5.12    2.58
   7   3  -5    0.00    1.98
   5  -3  -5    2.11    1.94
  -5  -3   5    2.97    2.57
  -5  -3   5    5.79    2.76
   5  -3  -5    5.38    3.48
  -5  -3   5    2.73    1.70
   5  -3  -5    2.91    1.68
  -5  -3   5    0.41    2.70
  -5  -3   5    4.32    3.08
   5   3  -5    4.39    3.47
   5   3  -5    4.02    2.07
   5   3  -5    5.67    2.58
   5   3  -5    7.62    4.00
   5   3  -5    0.69    1.49
   5   3  -5    7.11    2.31
   5   3  -5    1.74    2.83
  -5   3   5    1.63    3.48
  -5   3   5    3.30    2.40
  -3  -3   5  345.01   18.14
   3  -3  -5  369.16   14.16
  -3  -3   5  345.84   16.67
  -3  -3   5  364.27   25.68
   3  -3  -5  355.58   19.56
   3  -3  -5  357.11   14.42
  -3   3   5  372.55   27.20
   3   3  -5  361.68   16.95
   3   3  -5  348.38   27.34
   3   3  -5  366.27   20.29
   3   3  -5  355.30   17.54
  -3   3   5  343.98   19.65
   1  -3  -5   16.14    2.51
   1  -3  -5   17.47    4.07
   1  -3  -5   20.90    2.80
   1  -3  -5   19.91    2.27
  -1  -3   5   24.13    4.11
  -1  -3   5   19.02    5.37
   1   3  -5   22.07    4.51
  -1   3   5   25.36    4.36
   1   3  -5   22.02    3.83
   1   3  -5   30.90    3.69
  -1   3   5   18.06    3.54
  -1  -3  -5    5.31    2.56
  -1  -3  -5    6.19    3.74
   1  -3   5    6.02    5.78
   1  -3   5    3.31    4.50
  -1  -3  -5    6.71    2.62
   1  -3   5   10.68    3.92
   1   3   5    8.43    1.77
  -1   3  -5    7.49    3.22
   1   3   5    9.79    3.93
  -1   3  -5    8.92    3.19
   1   3   5    9.14    3.26
  -1   3  -5   10.94    3.95
   1   3   5    6.31    2.93
   3  -3   5    4.45    5.61
   3  -3   5    5.02    7.13
  -3  -3  -5    1.15    2.67
  -3  -3  -5    4.94    3.97
   3  -3   5    6.37    4.21
   3   3   5    1.65    4.03
  -3   3  -5    2.62    1.38
   3   3   5    0.75    3.03
  -3   3  -5    3.11    2.93
  -3   3  -5   -0.25    3.13
  -3   3  -5    4.51    3.91
   3   3   5    1.83    2.84
   3   3   5    3.12    2.26
  -5  -3  -5   10.83    3.46
   5  -3   5   10.45    7.25
  -5  -3  -5   11.76    4.37
   5  -3   5    8.25    3.99
  -5  -3  -5   13.00    3.12
   5  -3   5    9.28    8.96
  -5   3  -5   11.13    3.94
   5   3   5    8.32    3.57
   5   3   5   14.23    4.48
  -5   3  -5   11.06    1.73
  -5   3  -5   10.52    3.58
  -5   3  -5    7.46    3.04
  -5   3  -5    9.05    2.20
   5   3   5   14.50    3.55
  -7  -3  -5    4.67    4.45
  -7  -3  -5    2.15    4.45
  -7  -3  -5    7.46    3.28
   7  -3   5    4.53    3.93
   7  -3   5    8.06    8.84
   7  -3   5   -1.21   10.86
  -7  -3  -5    3.26    3.57
   7   3   5    8.39    4.43
   7   3   5    3.08    3.74
  -7   3  -5    3.83    3.70
   7   3   5    2.51    3.37
  -7   3  -5    5.26    3.56
  -7   3  -5    6.27    2.32
  -7   3  -5    4.25    6.88
  -9  -3  -5   -1.16    3.65
  -9  -3  -5   -0.19    4.78
  -9  -3  -5    3.56    3.53
   9  -3   5   -7.78   13.14
   9  -3   5   -0.61    4.08
   9  -3   5    3.56   10.79
  -9  -3  -5    1.92    4.86
  -9  -3  -5   -0.48    3.07
  -9   3  -5    3.35    3.70
  -9   3  -5    3.06    6.41
   9   3   5    2.94    4.28
  -9   3  -5    3.46    4.12
  -9   3  -5    6.17    3.96
   9   3   5    3.49    3.56
  11  -3   5   30.04    6.78
 -11  -3  -5   41.22    4.91
 -11  -3  -5   32.78    6.03
 -11  -3  -5   38.91    6.68
 -11  -3  -5   49.62    5.02
  11  -3   5   31.58   14.17
  11  -3   5   22.06   16.42
 -11  -3  -5   45.24    5.36
  11   3   5   34.52    5.19
  11   3   5   26.17    6.44
 -11   3  -5   34.49    5.72
 -11   3  -5   43.07    5.23
 -11   3  -5   49.32    8.68
 -13  -3  -5    1.68    3.98
  13  -3   5  -16.11   14.64
 -13  -3  -5    4.78    4.64
  13  -3   5  -22.57   16.70
 -13  -3  -5   -1.46    3.73
 -13  -3  -5  -11.01    5.03
 -13  -3  -5   -4.35    5.68
 -13   3  -5   -3.48    5.47
  13   3   5   -4.87    5.30
 -13   3  -5    3.52    4.09
 -13   3  -5   -1.19    4.49
 -15  -3  -5   62.55    6.64
  15  -3   5   12.63   19.56
  15  -3   5   26.01   18.06
 -15   3  -5   42.55    7.54
 -15   3  -5   77.77    7.62
 -15   3  -5   49.14    6.97
 -17   3  -5    8.73    4.83
  20  -4  -5    1.35    3.46
 -20   4   5  -15.78   11.67
 -18  -4   5   10.78    3.51
  18  -4  -5    4.55    3.33
 -18   4   5    3.08    3.43
 -18   4   5  -13.03   11.02
  18   4  -5    0.42    5.38
 -18   4   5   13.37    5.17
  16  -4  -5    1.66    3.03
 -16  -4   5   11.74    3.56
  16  -4  -5    9.35    4.31
 -16   4   5   -9.37    9.69
 -16   4   5    1.25    3.10
 -16   4   5    3.75    4.90
 -16   4   5   -6.36    6.92
  16   4  -5    2.21    5.27
 -14  -4   5    9.62    2.68
 -14  -4   5   11.26    3.14
 -14  -4   5    7.60    2.54
  14  -4  -5    9.66    3.92
  14  -4  -5    5.44    2.87
 -14  -4   5    8.91    3.43
 -14   4   5    9.60    6.63
  14   4  -5   13.00    5.10
 -14   4   5    8.44    3.31
 -14   4   5   23.00    5.19
 -14   4   5    1.98    8.99
 -12  -4   5  200.70   11.59
 -12  -4   5  209.45    8.83
 -12  -4   5  199.98   10.24
  12  -4  -5  197.66    9.38
 -12  -4   5  211.90   12.19
  12  -4  -5  195.77   12.65
  12   4  -5  206.54   12.75
 -12   4   5  190.75   13.02
 -12   4   5  190.55   12.08
  10  -4  -5    8.25    3.93
 -10  -4   5    9.09    2.80
  10  -4  -5    6.61    2.52
 -10  -4   5    6.06    2.84
 -10  -4   5    7.18    3.05
 -10   4   5    9.48    5.65
 -10   4   5   12.35    4.28
  10   4  -5   11.93    4.87
 -10   4   5    4.32    2.54
 -10   4   5    8.36    3.20
  -8  -4   5    8.02    3.25
   8  -4  -5    9.45    4.10
  -8  -4   5    9.11    2.84
  -8  -4   5    7.08    2.68
  -8  -4   5    8.29    3.26
   8  -4  -5    9.39    2.45
   8   4  -5   11.11    3.98
   8   4  -5   10.25    4.61
  -8   4   5    8.60    2.81
  -8   4   5   17.61    4.57
   6  -4  -5    6.01    4.03
  -6  -4   5    3.95    2.73
  -6  -4   5    0.52    3.03
   6  -4  -5    1.90    1.88
  -6  -4   5    4.22    2.32
   6  -4  -5    3.20    2.14
  -6  -4   5    4.39    3.16
   6   4  -5   -1.01    3.56
  -6   4   5    2.51    2.58
   6   4  -5    2.12    2.44
  -6   4   5    4.20    3.90
   6   4  -5    3.91    4.03
  -4  -4   5    9.68    3.51
  -4  -4   5    6.78    2.27
   4  -4  -5    8.02    2.08
   4  -4  -5    6.61    2.22
  -4  -4   5    6.51    3.43
  -4  -4   5    5.25    3.54
   4  -4  -5    8.82    4.01
  -4  -4   5    8.11    3.09
   4   4  -5    5.62    3.86
  -4   4   5    8.68    1.88
   4   4  -5    9.16    2.93
  -4   4   5    7.49    4.02
   4   4  -5    7.84    4.10
  -4   4   5    6.12    2.88
  -2  -4   5    8.38    3.64
   2  -4  -5    9.05    2.48
  -2  -4   5    7.65    3.43
   2  -4  -5    8.92    1.78
  -2  -4   5   10.62    3.20
  -2  -4   5    5.34    4.51
   2  -4  -5   10.74    3.74
  -2  -4   5    9.91    2.28
   2  -4  -5    9.13    2.31
  -2   4   5   10.35    3.71
   2   4  -5    9.84    3.79
   2   4  -5    7.99    3.10
   2   4  -5    8.02    4.19
  -2   4   5   11.53    4.43
  -2   4   5    7.94    3.17
   0  -4  -5    4.51    1.93
   0  -4   5    5.55    3.13
   0  -4  -5    1.48    3.42
   0  -4  -5    5.79    2.39
   0  -4  -5    1.83    1.25
   0  -4   5    5.59    5.37
   0  -4   5    3.47    3.44
   0  -4  -5    3.34    1.05
   0  -4   5    5.78    3.80
   0  -4  -5    4.49    2.50
   0   4  -5    8.50    3.73
   0   4   5    5.31    3.05
   0   4  -5    3.69    1.71
   0   4  -5   11.78    3.34
   0   4  -5   11.66    4.27
   0   4   5    9.84    3.54
   0   4   5   11.52    4.07
   2  -4   5   34.29    5.16
   2  -4   5   25.33    4.73
  -2  -4  -5   31.56    3.68
  -2  -4  -5   32.22    3.32
  -2  -4  -5   29.66    3.62
   2  -4   5   37.97    8.19
  -2  -4  -5   27.61    4.80
   2   4   5   31.70    4.58
  -2   4  -5   26.61    4.71
  -2   4  -5   40.12    4.46
   2   4   5   41.61    5.12
  -2   4  -5   37.21    3.94
  -2   4  -5   28.49    4.92
  -2   4  -5   35.39    4.62
   2   4   5   23.49    4.64
   4  -4   5    0.10    4.35
  -4  -4  -5    2.28    2.50
  -4  -4  -5    2.79    3.99
   4  -4   5    0.73    3.84
   4  -4   5   -5.43    7.98
   4   4   5    1.62    3.47
  -4   4  -5    2.37    1.77
  -4   4  -5    0.89    3.44
   4   4   5    1.79    3.44
  -4   4  -5    0.21    2.06
  -4   4  -5   -0.08    3.72
  -4   4  -5   -0.12    3.20
   4   4   5    0.74    3.82
   6  -4   5  183.70   12.14
   6  -4   5  175.21   11.98
  -6  -4  -5  203.62   10.52
  -6  -4  -5  181.79   12.11
   6  -4   5  169.70   23.36
  -6  -4  -5  159.59   11.34
   6  -4   5  193.78   26.54
  -6  -4  -5  179.48    9.95
   6   4   5  179.18   17.61
  -6   4  -5  171.94   12.02
   6   4   5  175.95   12.41
  -6   4  -5  183.77   10.72
   6   4   5  185.08   11.79
   8  -4   5   11.87    5.36
   8  -4   5    3.71   13.09
  -8  -4  -5   12.29    5.39
   8  -4   5   10.31   11.69
  -8  -4  -5   14.78    5.37
  -8  -4  -5   19.02    3.85
  -8  -4  -5   17.34    3.79
  -8  -4  -5   14.95    4.06
   8  -4   5   16.33    4.91
  -8   4  -5   14.88    4.74
  -8   4  -5   15.89    8.03
   8   4   5   17.36    4.41
   8   4   5   11.29    4.80
  10  -4   5    4.07   13.91
  10  -4   5  -11.35   15.39
 -10  -4  -5    9.24    3.86
 -10  -4  -5    2.20    5.36
 -10  -4  -5    8.95    5.47
 -10  -4  -5    2.93    3.72
  10  -4   5    6.97    5.61
  10  -4   5    3.91    4.62
 -10   4  -5   12.27    7.67
  10   4   5    4.70    4.91
 -10   4  -5   13.61    4.11
 -10   4  -5    5.74    4.23
  10   4   5    2.67    4.20
 -12  -4  -5   -3.97    5.12
 -12  -4  -5   -0.96    6.17
  12  -4   5   -0.94    5.39
 -12  -4  -5   -2.19    3.93
  12  -4   5  -13.75   15.83
  12  -4   5  -22.93   17.38
 -12   4  -5    3.66    7.69
 -12   4  -5    0.21    4.67
 -12   4  -5   -2.19    3.69
  12   4   5   -7.59    4.22
  12   4   5   -2.11    5.23
 -14  -4  -5   -7.85    6.55
  14  -4   5  -18.63   16.88
 -14  -4  -5    3.29    4.38
 -14   4  -5   19.99    8.08
 -14   4  -5    4.71    4.18
  14   4   5   -8.72    5.55
 -14   4  -5    4.00    5.20
 -14   4  -5   -9.89    5.74
 -16   4  -5    3.25    4.49
  17  -5  -5   17.35    4.01
 -17   5   5   33.87    6.51
  17   5  -5   22.76    5.96
 -15  -5   5    8.82    3.70
  15  -5  -5    2.17    3.07
 -15   5   5    7.28    5.47
  15   5  -5   -0.49    5.59
  15   5  -5   10.48    4.91
 -13  -5   5    1.78    3.29
 -13  -5   5    4.63    3.06
 -13  -5   5    9.58    2.84
  13  -5  -5    1.98    4.56
  13  -5  -5    1.42    2.88
 -13  -5   5    3.55    2.77
 -13   5   5   -0.27    6.45
  13   5  -5    0.85    5.16
 -13   5   5    8.61    4.79
 -11  -5   5    1.79    3.18
  11  -5  -5    3.36    2.73
  11  -5  -5    5.52    4.30
 -11  -5   5    7.24    2.67
 -11  -5   5    1.74    2.53
 -11  -5   5    5.33    2.90
 -11   5   5    0.35    2.59
 -11   5   5    3.60    5.85
  11   5  -5   -2.46    4.72
 -11   5   5    4.65    4.75
   9  -5  -5    4.16    4.20
   9  -5  -5    3.92    2.55
   9  -5  -5    6.29    2.34
  -9  -5   5    8.47    2.92
  -9  -5   5    5.90    2.39
  -9  -5   5    2.26    3.12
  -9   5   5    3.99    2.84
   9   5  -5    4.96    4.92
  -9   5   5   18.09    5.04
  -9   5   5    6.62    2.90
   7  -5  -5   18.14    2.82
  -7  -5   5   15.84    3.79
   7  -5  -5   20.11    3.09
  -7  -5   5   20.10    4.16
   7  -5  -5   19.74    4.69
  -7  -5   5   18.86    2.70
   7  -5  -5   18.75    2.98
  -7  -5   5   20.67    3.61
  -7   5   5   15.99    3.77
  -7   5   5   30.51    5.60
   7   5  -5   13.76    4.75
   7   5  -5   17.33    5.09
  -5  -5   5   14.63    3.95
  -5  -5   5    8.07    2.00
  -5  -5   5    8.63    3.23
  -5  -5   5    8.99    1.39
   5  -5  -5    9.65    2.56
  -5  -5   5    8.32    3.71
   5  -5  -5   11.60    4.46
   5  -5  -5    6.55    2.35
  -5   5   5    7.19    3.15
   5   5  -5   11.64    3.25
  -5   5   5   18.11    5.12
   5   5  -5   10.07    4.60
   5   5  -5    7.89    4.61
   3  -5  -5  186.52   12.17
  -3  -5   5  182.35   11.31
  -3  -5   5  181.02   10.19
   3  -5  -5  190.86    8.57
   3  -5  -5  192.60    8.67
  -3  -5   5  187.89   11.82
  -3  -5   5  194.28   16.17
  -3   5   5  179.65   12.64
   3   5  -5  177.46   12.64
   3   5  -5  193.44   11.81
  -3   5   5  182.90   13.07
   3   5  -5  182.96   11.96
  -3   5   5  191.56   17.20
   1  -5  -5   13.58    2.88
  -1  -5   5   17.95    4.30
  -1  -5   5   11.87    3.51
   1  -5  -5   17.24    4.52
   1  -5  -5   10.35    2.71
  -1  -5   5   10.79    4.10
  -1  -5   5   16.53    5.68
  -1   5   5    8.95    3.95
  -1   5   5   13.91    4.18
   1   5  -5   16.65    3.10
   1   5  -5   16.63    4.83
   1   5  -5   21.19    4.62
  -1   5   5   20.96    5.04
   1  -5   5    5.45    6.35
  -1  -5  -5    9.69    4.14
   1  -5   5    7.70    4.10
   1  -5   5    4.41    3.45
  -1  -5  -5    9.26    2.83
   1  -5   5    7.57    4.31
  -1  -5  -5    5.56    2.79
   1   5   5   16.55    4.49
   1   5   5    8.20    4.10
   1   5   5    5.29    3.92
  -1   5  -5    9.83    4.21
  -1   5  -5   11.99    2.85
  -1   5  -5   11.58    4.60
  -3  -5  -5    1.54    2.80
   3  -5   5    6.01    4.49
   3  -5   5    1.78    3.60
   3  -5   5    0.19    7.61
  -3  -5  -5    2.11    4.19
  -3  -5  -5    3.55    2.95
   3  -5   5    0.19    4.20
   3   5   5    0.02    3.75
   3   5   5   -0.22    3.85
  -3   5  -5    0.25    3.99
  -3   5  -5   -1.22    3.72
  -3   5  -5    0.96    2.28
   3   5   5    6.29    4.12
   5  -5   5   11.68   10.80
   5  -5   5   11.40    5.01
  -5  -5  -5    8.40    4.71
   5  -5   5    7.36    4.44
   5  -5   5    5.16    4.09
  -5  -5  -5    9.92    3.89
   5   5   5    9.39    4.25
  -5   5  -5    6.38    3.98
  -5   5  -5    5.00    4.25
   5   5   5    6.62    4.62
   7  -5   5   -4.63   12.40
  -7  -5  -5   -0.10    3.67
  -7  -5  -5    0.49    3.39
  -7  -5  -5    2.80    5.21
  -7  -5  -5    0.56    5.11
   7  -5   5   -2.53    4.44
   7  -5   5    0.79    5.00
   7   5   5   -1.24    4.07
   7   5   5    2.86    4.75
  -7   5  -5   -1.45    4.10
  -9  -5  -5    3.45    3.81
   9  -5   5   -1.60    4.42
  -9  -5  -5    2.38    5.52
   9  -5   5   -3.94   14.30
  -9  -5  -5    2.64    5.86
   9  -5   5    5.82    5.23
  -9   5  -5    7.47    3.96
   9   5   5    3.08    5.24
  -9   5  -5    5.07    8.45
  -9   5  -5    2.06    4.68
   9   5   5    3.65    4.62
 -11  -5  -5   14.44    6.24
  11  -5   5    6.14   16.90
  11  -5   5   26.18    5.80
 -11  -5  -5   25.11    4.83
 -11  -5  -5   26.82    7.18
  11   5   5   10.67    6.02
 -11   5  -5   24.26    8.88
  11   5   5   11.66    5.50
 -11   5  -5   20.74    5.57
 -13  -5  -5  -10.14    6.55
 -13  -5  -5   -7.03    5.45
 -13  -5  -5   -2.17    4.28
  13   5   5   -6.74    5.52
 -13   5  -5    2.62    8.55
 -14  -6   5    9.85    3.63
 -14  -6   5   14.28    4.09
  14  -6  -5    7.72    3.47
 -14   6   5   19.86    5.85
  14   6  -5   12.99    5.28
 -12  -6   5  120.06    7.05
  12  -6  -5  116.97    7.11
 -12  -6   5  119.86    7.98
  12  -6  -5  108.31   10.16
 -12  -6   5  109.91    8.52
  12   6  -5  101.08   10.66
 -12   6   5  127.34   11.07
  12   6  -5  106.77   10.28
 -12   6   5  112.20   10.43
  10  -6  -5   11.71    5.30
  10  -6  -5   12.38    3.35
 -10  -6   5   10.96    3.97
 -10  -6   5   12.69    3.65
 -10   6   5   19.21    6.12
  10   6  -5   17.00    4.66
  10   6  -5   17.33    5.31
  -8  -6   5   12.11    4.14
   8  -6  -5   14.05    3.17
   8  -6  -5    7.81    4.86
   8  -6  -5   10.33    2.99
  -8  -6   5   16.24    3.67
   8   6  -5   21.11    5.41
   8   6  -5   10.19    3.95
  -8   6   5   10.55    3.71
  -8   6   5   21.53    6.00
   6  -6  -5    1.54    2.49
   6  -6  -5    1.35    2.65
   6  -6  -5   -2.14    2.63
   6  -6  -5   -0.23    4.83
  -6  -6   5    2.72    3.20
  -6  -6   5    0.50    3.59
  -6   6   5    6.10    5.24
  -6   6   5    1.12    3.26
   6   6  -5   -0.41    3.13
   6   6  -5   -0.27    4.58
   4  -6  -5    5.58    2.67
  -4  -6   5    6.41    3.47
   4  -6  -5    7.90    4.88
  -4  -6   5    3.37    3.65
   4  -6  -5    4.98    2.65
  -4  -6   5    8.97    4.24
   4   6  -5    6.82    3.20
   4   6  -5    6.54    4.97
  -4   6   5    5.19    4.08
  -4   6   5    8.61    5.39
   4   6  -5    3.36    4.48
  -2  -6   5    3.74    3.26
  -2  -6   5    4.02    4.12
   2  -6  -5    2.74    2.65
   2  -6  -5    5.45    4.99
   2  -6  -5    2.14    2.71
  -2  -6   5   -0.96    3.91
  -2  -6   5    9.57    5.16
  -2   6   5   -1.58    4.26
   2   6  -5    1.07    4.40
   2   6  -5   -0.64    4.42
  -2   6   5    9.76    5.51
   2   6  -5    4.42    3.18
  -2   6   5    0.19    3.94
   0  -6  -5    5.80    2.85
   0  -6   5   12.85    4.61
   0  -6   5   16.32    6.55
   0  -6   5    5.75    2.17
   0  -6   5    5.65    4.11
   0  -6  -5    3.61    2.96
   0  -6   5    4.64    3.55
   0  -6  -5    6.49    4.99
   0   6  -5   10.39    4.67
   0   6   5   12.56    5.36
   0   6  -5   11.09    5.07
   0   6   5   13.10    5.08
   0   6   5    8.61    4.50
   0   6  -5   14.87    3.56
  -2  -6  -5   16.55    3.41
  -2  -6  -5   18.98    3.59
   2  -6   5   22.12    5.24
   2  -6   5   17.56    4.27
   2  -6   5   14.64    4.91
   2  -6   5   19.09    2.98
   2  -6   5   27.15    8.20
  -2  -6  -5   26.85    5.59
   2   6   5   23.02    6.09
   2   6   5   30.88    5.56
  -2   6  -5   20.18    5.60
  -2   6  -5   28.35    5.29
  -2   6  -5   24.85    3.91
   2   6   5   20.81    5.38
  -4  -6  -5   -0.37    3.34
   4  -6   5   -0.90    4.66
   4  -6   5    4.37    4.74
   4  -6   5    4.14    8.55
   4  -6   5    0.14    2.51
  -4  -6  -5    6.10    3.35
  -4  -6  -5   -1.92    4.75
   4  -6   5   -1.50    3.87
   4   6   5    4.98    5.38
   4   6   5   -3.91    4.49
  -4   6  -5   -0.52    4.72
   6  -6   5   95.10    9.64
   6  -6   5  106.75    9.42
  -6  -6  -5  100.43    9.94
   6  -6   5   88.65    6.25
   6  -6   5   78.64    8.29
  -6  -6  -5  100.39    7.10
  -6  -6  -5   93.40   10.15
   6  -6   5  116.91   20.56
  -6   6  -5   91.36    9.40
   6   6   5   77.26    9.93
   6   6   5  106.04   16.87
   8  -6   5    3.98    3.32
   8  -6   5    0.64   11.86
  -8  -6  -5    5.83    5.78
   8  -6   5    6.53    5.21
  -8  -6  -5   10.33    4.01
   8  -6   5   21.19    5.28
   8  -6   5   -0.63    4.85
  -8  -6  -5    6.81    6.18
   8   6   5   14.85    6.39
  -8   6  -5    8.85    5.30
  -8   6  -5   -2.92   10.24
   8   6   5    3.43    5.22
 -10  -6  -5   -1.46    6.08
 -10  -6  -5    2.58    4.21
 -10  -6  -5   -0.28    5.91
  10  -6   5  -11.92    5.02
  10  -6   5    7.01    3.77
  10   6   5  -10.91    5.08
 -10   6  -5    0.76    9.17
 -12  -6  -5   -3.93    6.47
 -13  -7   5    1.90    3.90
 -13  -7   5    6.35    3.94
 -11  -7   5    5.92    3.58
 -11  -7   5    4.33    4.00
  11  -7  -5    5.18    5.29
 -11  -7   5    6.09    3.62
  11  -7  -5    2.29    3.19
  11   7  -5    5.59    4.69
   9  -7  -5    0.64    5.11
   9  -7  -5    2.19    3.02
   9  -7  -5   -1.49    2.87
  -9  -7   5    5.09    3.99
  -9  -7   5    5.97    3.49
   9   7  -5    6.60    4.75
  -9   7   5   14.48    6.01
   9   7  -5    2.87    4.25
  -7  -7   5   10.58    3.82
   7  -7  -5    7.24    3.20
   7  -7  -5    5.34    3.06
   7  -7  -5    8.76    3.34
  -7  -7   5    5.78    4.10
   7  -7  -5   11.32    5.78
   7   7  -5    5.04    4.03
  -7   7   5    5.22    4.05
  -7   7   5   19.72    6.65
   7   7  -5    3.70    4.56
  -5  -7   5   15.32    3.94
   5  -7  -5    9.86    3.09
   5  -7  -5    7.35    3.06
  -5  -7   5    5.58    4.25
   5  -7  -5   12.17    5.55
  -5   7   5    5.44    4.62
   5   7  -5    2.07    4.79
   5   7  -5   11.43    4.24
  -5   7   5   16.95    6.33
  -3  -7   5   99.41    9.25
  -3  -7   5  102.59    7.69
   3  -7  -5   91.89    6.48
   3  -7  -5   95.96    6.35
   3  -7  -5  110.48   10.49
   3   7  -5   99.06    9.34
   3   7  -5  101.33    9.86
  -3   7   5   86.43   14.79
  -3   7   5  120.10   11.78
  -1  -7   5   13.55    4.18
   1  -7  -5   12.95    3.30
   1  -7  -5   15.86    3.57
  -1  -7   5   11.71    4.99
  -1  -7   5   29.46    6.55
   1  -7  -5   16.26    5.85
  -1   7   5    9.22    5.55
  -1   7   5   32.03    6.73
  -1   7   5   15.68    5.95
   1   7  -5   16.39    4.39
   1   7  -5   27.81    5.63
   1   7  -5   14.11    5.88
  -1  -7  -5   11.07    5.51
  -1  -7  -5    5.09    3.54
   1  -7   5   11.02    3.99
  -1  -7  -5    5.20    3.14
   1  -7   5    5.90    4.60
   1  -7   5    7.15    4.93
  -1   7  -5    5.76    5.25
  -1   7  -5    7.22    4.99
   1   7   5    1.37    5.26
   1   7   5    7.15    5.82
  -3  -7  -5    2.71    3.40
  -3  -7  -5   -2.50    3.53
   3  -7   5   11.48    5.18
   3  -7   5    3.72    3.92
  -3  -7  -5    1.35    5.38
   3  -7   5    2.06    4.70
   3  -7   5   21.78    8.13
   3  -7   5   -1.02    2.65
  -3   7  -5   -2.76    4.92
   3   7   5  -11.85    4.72
   3   7   5    1.22    5.91
   5  -7   5   -1.68    4.94
  -5  -7  -5    7.70    6.10
   5  -7   5   15.95    5.22
   5  -7   5    0.22    3.06
   5  -7   5   21.65    9.30
   5  -7   5    1.84    4.16
  -5  -7  -5    0.96    5.38
  -5  -7  -5    3.88    3.48
   5   7   5   -7.82    5.07
  -5   7  -5    0.42    4.93
   5   7   5    1.02    6.42
   7  -7   5    2.75    3.28
   7  -7   5   -3.50    4.76
   7  -7   5   12.33    5.09
  -7  -7  -5   -3.15    3.68
   8  -8  -5    9.55    3.49
   6  -8  -5    2.75    3.11
   6  -8  -5    4.97    3.18
   6   8  -5    3.55    4.53
   4  -8  -5    8.50    3.26
   4  -8  -5    4.72    3.30
  -4   8   5   21.78    6.75
   4   8  -5    3.50    4.41
   4   8  -5    4.67    4.76
  -4   8   5    5.38    5.20
   2   8  -5   -0.16    4.84
   2   8  -5   -3.27    4.67
 -22   0   6    8.28    4.48
  22   0  -6   -0.94    4.10
 -20   0   6   11.90   10.04
 -20   0   6   11.23    4.59
  20   0  -6    4.93    4.11
  18   0  -6  169.79   10.12
 -18   0   6  170.16   11.99
 -18   0   6  171.84    9.82
 -18   0   6  167.78   10.54
  18   0  -6  158.52    7.83
 -18   0   6  184.80   23.15
 -16   0   6    0.26    3.95
 -16   0   6    5.39    4.38
  16   0  -6   -1.65    2.15
 -16   0   6    0.06    3.55
 -16   0   6   -2.24    7.32
  16   0  -6   -2.37    3.05
  14   0  -6    0.95    2.81
  14   0  -6    0.47    2.05
 -14   0   6   -0.71    6.10
 -14   0   6   -1.65    3.31
 -14   0   6    2.86    4.67
 -14   0   6    5.93    4.43
 -12   0   6    8.05    4.64
 -12   0   6    5.62    2.58
 -12   0   6    3.42    1.91
 -12   0   6    3.58    3.30
  12   0  -6    3.14    4.26
  12   0  -6    4.33    2.16
 -12   0   6    2.95    4.85
  12   0  -6    5.31    2.71
 -12   0   6    7.63    5.76
 -10   0   6   12.50    3.23
  10   0  -6   13.25    2.42
 -10   0   6   15.33    3.66
  10   0  -6   13.52    2.85
 -10   0   6   11.99    5.47
 -10   0   6   11.75    4.49
  10   0  -6   11.08    4.76
 -10   0   6    9.04    5.23
   8   0  -6    5.45    2.42
  -8   0   6    4.93    3.91
   8   0  -6    4.92    4.58
  -8   0   6    5.16    5.16
  -8   0   6    5.70    4.39
  -8   0   6    7.27    3.47
   8   0  -6    7.09    2.33
  -6   0   6    3.74    2.30
   6   0  -6    9.09    2.43
  -6   0   6    3.86    3.49
  -6   0   6    9.62    1.71
  -6   0   6    9.75    3.98
  -6   0   6    7.12    5.18
  -6   0   6    8.63    4.70
   6   0  -6    9.48    4.80
   6   0  -6    9.89    2.53
   4   0  -6   14.47    2.58
  -4   0   6   25.44    5.53
  -4   0   6   19.00    4.61
   4   0  -6   23.19    5.17
   4   0  -6   14.27    2.91
  -4   0   6   18.78    5.12
  -4   0   6   12.59    3.56
  -2   0   6    8.77    4.10
   2   0  -6   15.49    3.48
   2   0  -6   14.76    2.64
  -2   0   6   12.63    4.89
  -2   0   6   16.72    4.91
   2   0  -6   18.99    4.88
  -2   0   6   12.08    4.41
   0   0   6  413.06   21.61
   0   0  -6  388.68   19.68
   0   0  -6  403.03   18.82
   0   0   6  395.54   30.09
   0   0   6  433.71   32.85
   0   0  -6  426.46   23.18
   0   0   6  432.17   23.13
  -2   0  -6   20.77    3.05
   2   0   6   17.49    5.26
  -2   0  -6   33.28    5.78
  -2   0  -6   22.29    3.98
   2   0   6   17.43    6.27
   2   0   6   31.85    5.18
  -2   0  -6   24.57    4.32
   2   0   6   28.27    5.95
  -4   0  -6    2.18    4.20
   4   0   6    9.63    4.70
  -4   0  -6    6.85    3.34
  -4   0  -6    2.25    2.58
   4   0   6    6.85    4.93
   4   0   6    5.14    7.02
  -4   0  -6    5.09    3.90
   4   0   6    5.50    5.81
  -4   0  -6    5.96    5.14
  -6   0  -6    1.55    2.45
  -6   0  -6    1.36    3.75
   6   0   6    4.82    4.37
  -6   0  -6    3.66    5.07
  -6   0  -6    3.81    1.96
   6   0   6    4.59    8.30
  -6   0  -6    1.80    4.04
   6   0   6    3.92    4.93
   6   0   6   -1.76    5.89
  -8   0  -6   14.31    4.66
   8   0   6   11.08    4.37
   8   0   6    6.20    5.55
   8   0   6   23.65   10.72
  -8   0  -6    6.38    5.16
  -8   0  -6    8.15    4.19
  -8   0  -6   11.19    4.38
  -8   0  -6    8.22    4.36
   8   0   6    7.84    5.91
  -8   0  -6   16.49    3.68
 -10   0  -6    1.04    4.24
 -10   0  -6   -5.12    4.67
  10   0   6   14.06   12.20
 -10   0  -6    2.44    5.33
 -10   0  -6    2.84    3.46
  10   0   6   -4.23    5.74
 -10   0  -6    2.71    4.51
 -12   0  -6   -1.57    4.89
 -12   0  -6   -4.70    3.69
  12   0   6   -5.81   14.21
 -12   0  -6   -2.07    5.22
 -12   0  -6    2.70    4.75
  12   0   6   -6.73    6.48
 -12   0  -6    0.61    4.53
 -14   0  -6   53.99    6.77
 -14   0  -6   46.68    7.30
 -14   0  -6   57.27    6.84
  14   0   6   71.75   19.79
 -14   0  -6   51.57    5.77
 -14   0  -6   34.14    6.65
 -16   0  -6    7.12    6.25
 -16   0  -6  -10.20    4.94
 -16   0  -6    5.82    5.24
 -16   0  -6    3.97    5.42
  16   0   6   42.95   15.40
 -23   1   6  139.35   23.09
 -21  -1   6    8.92    4.66
 -21   1   6   10.02    4.82
 -21   1   6    7.93   11.40
 -19  -1   6    7.11    4.23
  19  -1  -6    4.39    2.88
  19  -1  -6    8.45    4.05
 -19   1   6   15.32    4.50
  19   1  -6    6.26    3.93
 -19   1   6    4.03   10.57
 -19   1   6   14.14    4.71
 -19   1   6    9.35    4.57
  17  -1  -6    3.17    2.59
 -17  -1   6    8.48    4.15
 -17  -1   6   18.62    8.55
 -17   1   6   11.09    4.62
 -17   1   6    8.46    4.81
  17   1  -6    5.40    3.52
 -17   1   6    7.02    4.13
 -17   1   6    4.85    8.77
  15  -1  -6    2.37    2.88
 -15  -1   6    4.58    4.34
 -15  -1   6    0.34    3.48
 -15  -1   6   -0.94    3.03
 -15  -1   6    4.91    6.76
  15  -1  -6    2.96    2.44
 -15   1   6   -3.13    7.64
 -15   1   6    5.24    4.97
  15   1  -6    3.25    1.96
  15   1  -6    4.45    3.22
 -15   1   6    1.52    3.63
 -15   1   6    5.37    4.35
 -13  -1   6    3.00    1.92
 -13  -1   6   -0.25    3.16
 -13  -1   6    2.86    4.23
  13  -1  -6    1.28    3.74
 -13  -1   6    0.16    5.42
  13  -1  -6    0.23    2.24
  13  -1  -6    4.79    2.70
 -13  -1   6    1.67    3.78
  13   1  -6    2.55    2.90
 -13   1   6    2.72    5.16
 -13   1   6    4.60    4.02
 -13   1   6    2.04    6.47
  13   1  -6   -0.40    1.88
 -13   1   6   -0.37    3.26
 -11  -1   6    1.02    3.05
 -11  -1   6    2.86    4.89
  11  -1  -6    6.25    2.48
 -11  -1   6    2.81    4.31
 -11  -1   6    2.07    3.21
 -11  -1   6   -1.01    4.49
  11  -1  -6    3.65    3.98
 -11  -1   6    5.19    2.41
  11  -1  -6    3.50    2.28
 -11   1   6    1.26    3.30
 -11   1   6    3.46    3.87
  11   1  -6    3.50    2.12
 -11   1   6    3.18    2.68
 -11   1   6    7.54    2.63
 -11   1   6    1.45    5.57
  11   1  -6    4.83    4.46
  11   1  -6    1.22    2.68
 -11   1   6    5.48    1.88
 -11   1   6    5.54    5.91
   9  -1  -6  395.76   17.63
   9  -1  -6  380.35   15.18
  -9  -1   6  374.79   32.38
   9  -1  -6  386.81   21.05
  -9  -1   6  379.48   18.75
  -9  -1   6  393.52   16.87
  -9  -1   6  380.59   20.38
  -9  -1   6  374.28   20.88
  -9   1   6  378.32   26.16
   9   1  -6  393.25   15.19
   9   1  -6  385.48   17.99
  -9   1   6  393.65   29.35
  -9   1   6  352.36   29.82
  -9   1   6  380.21   20.54
  -9   1   6  368.06   20.76
  -9   1   6  365.51   20.81
  -7  -1   6    6.00    3.57
   7  -1  -6    7.78    2.29
  -7  -1   6    7.81    4.59
  -7  -1   6    6.02    3.45
   7  -1  -6    8.39    2.32
  -7  -1   6    8.94    5.25
   7  -1  -6    9.30    4.28
  -7   1   6   16.04    5.38
   7   1  -6    7.59    2.77
   7   1  -6    6.89    5.43
  -7   1   6    9.08    2.33
  -7   1   6    6.46    4.32
  -7   1   6    9.73    3.87
  -7   1   6   10.25    1.81
  -5  -1   6   -3.45    4.36
  -5  -1   6    0.34    5.09
   5  -1  -6    2.51    2.00
   5  -1  -6   -4.66    4.11
  -5  -1   6    0.86    2.65
  -5  -1   6    1.15    2.60
   5  -1  -6    0.01    2.12
   5   1  -6    0.56    5.13
   5   1  -6   -2.64    3.12
   5   1  -6    0.88    2.50
  -5   1   6    4.72    3.91
  -5   1   6    0.46    4.36
  -5   1   6    2.43    3.73
  -3  -1   6    4.70    4.99
   3  -1  -6    6.23    4.27
   3  -1  -6    6.87    2.54
   3  -1  -6    4.92    2.06
  -3  -1   6    7.53    3.99
  -3  -1   6    2.19    4.37
  -3  -1   6    0.55    5.25
  -3  -1   6    3.93    2.96
  -3   1   6    5.48    4.85
   3   1  -6    8.42    3.29
   3   1  -6    7.13    2.65
  -3   1   6    6.41    3.76
   3   1  -6    4.20    5.40
  -3   1   6    4.95    3.93
  -1  -1   6    3.21    4.99
   1  -1  -6    4.47    4.39
  -1  -1   6    7.16    4.93
   1  -1  -6    8.96    2.23
  -1  -1   6    9.98    5.59
  -1  -1   6    0.51    5.55
  -1   1   6    4.90    4.54
  -1   1   6    7.91    3.81
   1   1  -6   18.61    3.03
   1   1  -6   11.97    3.51
   1   1  -6   11.26    5.21
  -1   1   6   19.47    5.02
   1  -1   6    5.69    5.42
  -1  -1  -6   10.03    3.01
   1  -1   6   10.97    5.70
   1  -1   6   11.33    6.48
   1  -1   6    0.55    5.00
   1  -1   6   11.44    6.02
  -1  -1  -6   10.10    4.59
  -1  -1  -6    9.88    2.24
  -1   1  -6   12.58    3.01
   1   1   6    9.39    5.14
  -1   1  -6    7.82    3.84
   1   1   6    7.64    3.85
  -1   1  -6   10.46    5.13
   1   1   6    7.05    4.94
   3  -1   6   -5.20    5.58
  -3  -1  -6    2.80    3.17
   3  -1   6   -2.31    5.07
   3  -1   6    3.90    6.03
  -3  -1  -6    2.42    4.69
  -3  -1  -6    0.02    2.00
   3  -1   6   -0.52    7.42
   3  -1   6   -3.78    5.50
   3  -1   6   -3.11    3.02
  -3   1  -6   -0.87    4.91
   3   1   6    1.00    3.91
   3   1   6   -0.50    1.65
   3   1   6    1.64    5.34
  -3   1  -6   -1.37    3.78
   3   1   6    6.31    5.14
  -3   1  -6    2.18    2.96
  -3   1  -6   -3.20    2.24
  -3   1  -6    0.72    2.48
  -3   1  -6    4.76    4.96
   5  -1   6   60.79    7.68
  -5  -1  -6   63.58    4.41
  -5  -1  -6   70.41    7.49
  -5  -1  -6   63.37    6.32
   5  -1   6   41.92    8.51
   5  -1   6   64.35   11.29
  -5  -1  -6   66.51    6.08
   5  -1   6   42.60    8.99
   5  -1   6   42.61    6.07
  -5  -1  -6   57.67    5.73
  -5   1  -6   56.26    5.63
  -5   1  -6   52.99    7.39
  -5   1  -6   49.42    4.36
   5   1   6   52.38    6.95
   5   1   6   81.94    8.57
  -5   1  -6   72.78    8.13
  -5   1  -6   66.58    7.02
   7  -1   6   -2.28    9.99
  -7  -1  -6   -2.46    3.74
  -7  -1  -6   -1.85    3.78
   7  -1   6    0.12    4.06
  -7  -1  -6   -0.92    5.11
  -7  -1  -6    2.61    4.03
   7  -1   6   -2.08    5.80
  -7  -1  -6    2.98    4.07
   7  -1   6   -0.02    7.24
   7  -1   6    1.47    6.54
  -7   1  -6    3.62    4.89
   7   1   6    6.98    7.43
   7   1   6    3.65    4.54
   7   1   6    5.08    5.41
  -7   1  -6    3.18    2.99
  -7   1  -6    1.33    4.16
  -7   1  -6    1.56    5.29
   7   1   6    1.53    4.66
  -9  -1  -6  140.54   10.10
  -9  -1  -6  141.68    9.96
  -9  -1  -6  149.28    8.56
  -9  -1  -6  146.92    9.88
   9  -1   6  194.56   26.75
  -9  -1  -6  173.40   11.97
   9  -1   6  163.59   20.82
   9  -1   6  134.50   12.03
   9  -1   6  181.13   24.35
  -9  -1  -6  164.74   10.40
  -9   1  -6  164.02    8.09
  -9   1  -6  141.37   11.51
   9   1   6  151.99   10.10
   9   1   6  137.05   17.70
  -9   1  -6  157.61   10.38
  -9   1  -6  138.95   10.41
  11  -1   6   16.57   11.48
 -11  -1  -6   10.04    4.62
  11  -1   6    1.20    7.46
 -11  -1  -6   13.11    4.82
 -11  -1  -6    2.18    5.43
  11  -1   6   -3.09   14.33
 -11  -1  -6   10.40    3.99
 -11  -1  -6    7.72    4.82
 -11   1  -6   16.08    3.74
 -11   1  -6    1.91    4.99
  11   1   6   -1.92    5.65
 -11   1  -6    4.57    5.35
 -11   1  -6   16.89    5.12
 -11   1  -6    5.90    4.50
 -13  -1  -6    5.42    4.68
  13  -1   6   15.88   13.84
  13  -1   6   -7.60    8.14
 -13  -1  -6    4.32    5.32
 -13  -1  -6   11.25    5.06
 -13  -1  -6   -0.43    5.50
 -13  -1  -6    4.96    4.41
  13  -1   6  -14.32   16.99
  13   1   6   -8.57    6.34
  13   1   6   28.77   15.56
 -13   1  -6   -1.37    3.91
 -13   1  -6   -0.85    5.90
 -13   1  -6    3.78    5.18
 -13   1  -6    5.43    4.90
 -13   1  -6   -1.85    5.40
 -15  -1  -6  -10.99    4.88
  15  -1   6  -18.39   18.91
 -15  -1  -6    6.07    5.80
 -15  -1  -6    1.79    5.31
 -15  -1  -6   -5.05    4.60
  15  -1   6   17.43   15.54
 -15  -1  -6    2.92    4.83
 -15   1  -6  -10.87    5.11
 -15   1  -6    2.65    5.86
 -15   1  -6   -0.10    4.93
 -15   1  -6    4.36    5.20
  15   1   6   33.01   16.41
 -17   1  -6   -8.43    5.03
 -22  -2   6   15.56    4.44
  22  -2  -6    2.77    3.35
 -22   2   6    2.25   11.89
  22   2  -6    0.49    4.48
 -20  -2   6   16.28    4.65
  20  -2  -6    7.12    3.35
 -20   2   6    4.46   11.43
 -20   2   6    9.59    4.66
  20   2  -6    5.14    4.36
 -18  -2   6  164.87   11.33
  18  -2  -6  161.84    8.12
  18   2  -6  153.70   10.34
 -18   2   6  162.23   10.94
 -18   2   6  152.99   10.84
 -18   2   6  160.49   11.59
 -18   2   6  153.81   25.20
 -16  -2   6    3.00    3.67
  16  -2  -6    3.61    2.77
 -16   2   6    2.02    5.34
  16   2  -6    1.42    3.63
 -16   2   6   -4.64    8.56
 -16   2   6    4.01    3.92
 -16   2   6    3.62    4.13
 -14  -2   6    2.47    3.51
  14  -2  -6    2.41    2.53
 -14  -2   6   12.82    5.97
 -14   2   6    1.91    3.77
 -14   2   6   -5.20    7.12
  14   2  -6    0.65    3.45
 -14   2   6    6.73    6.24
 -14   2   6    0.18    3.71
 -12  -2   6    7.63    4.98
 -12  -2   6    8.15    2.59
 -12  -2   6    4.54    3.30
  12  -2  -6    8.07    3.89
 -12  -2   6    7.83    1.91
  12  -2  -6    5.29    2.43
 -12  -2   6    5.07    3.61
 -12   2   6    2.11    6.26
 -12   2   6    4.94    3.59
 -12   2   6    4.20    3.78
  12   2  -6    3.65    3.37
 -12   2   6    0.45    6.94
 -12   2   6    0.33    3.39
 -10  -2   6   13.06    4.04
 -10  -2   6    5.56    2.86
 -10  -2   6    8.28    3.30
 -10  -2   6   10.21    2.19
 -10  -2   6    5.34    3.37
 -10  -2   6    4.59    4.27
 -10  -2   6    4.71    1.31
  10  -2  -6    6.88    3.99
 -10  -2   6    5.60    3.85
  10  -2  -6    3.98    2.25
  10  -2  -6    1.63    1.32
  10   2  -6    9.37    3.45
 -10   2   6    5.51    4.03
 -10   2   6   -0.25    3.24
  10   2  -6    7.09    4.07
  10   2  -6   10.17    3.17
 -10   2   6   11.48    3.79
 -10   2   6    8.96    3.86
 -10   2   6    8.07    6.02
  -8  -2   6   13.33    4.53
  -8  -2   6   15.41    3.51
  -8  -2   6    7.12    3.49
   8  -2  -6   13.50    4.17
  -8  -2   6   14.56    2.70
   8  -2  -6   13.50    2.44
   8  -2  -6   11.62    2.44
  -8  -2   6   15.22    4.67
  -8  -2   6   14.31    3.32
   8   2  -6   11.38    4.85
  -8   2   6    8.99    3.34
   8   2  -6    9.43    3.42
  -8   2   6   11.47    3.93
  -8   2   6   10.68    3.89
   8   2  -6   15.16    3.53
  -8   2   6   16.66    5.91
  -8   2   6   14.98    1.83
  -6  -2   6    5.62    4.41
  -6  -2   6    1.81    3.12
  -6  -2   6    1.53    2.12
   6  -2  -6    3.48    2.21
   6  -2  -6    1.28    1.92
   6  -2  -6    1.47    3.87
  -6  -2   6   -1.22    4.56
  -6   2   6    3.93    3.72
   6   2  -6    9.44    5.00
   6   2  -6    9.37    3.48
  -6   2   6    8.80    2.79
   6   2  -6    5.24    3.15
  -6   2   6    7.40    2.02
  -6   2   6    5.42    5.31
  -6   2   6    2.06    3.32
   4  -2  -6   29.41    3.12
  -4  -2   6   34.60    5.96
   4  -2  -6   36.06    5.00
  -4  -2   6   36.26    5.39
   4  -2  -6   34.11    3.39
  -4  -2   6   29.91    4.65
   4   2  -6   32.32    5.78
   4   2  -6   38.57    4.09
  -4   2   6   36.39    4.90
   4   2  -6   26.95    4.20
  -4   2   6   32.75    5.82
  -2  -2   6    1.90    5.18
  -2  -2   6    2.42    4.42
   2  -2  -6    0.17    1.73
  -2  -2   6    1.17    4.48
   2  -2  -6    0.49    3.97
  -2  -2   6    2.19    3.53
   2  -2  -6    0.07    2.32
   2   2  -6    1.69    2.95
  -2   2   6   -0.84    3.97
  -2   2   6    0.79    3.07
  -2   2   6   -0.27    4.59
   2   2  -6    5.38    4.69
   2   2  -6   -0.53    3.56
   0  -2  -6  329.22   14.90
   0  -2  -6  335.31   15.04
   0  -2   6  340.59   27.85
   0  -2   6  333.49   19.62
   0  -2   6  359.81   18.38
   0  -2   6  323.03   26.03
   0  -2  -6  314.21   18.92
   0   2   6  335.43   19.02
   0   2   6  336.68   18.19
   0   2   6  324.26   26.35
   0   2  -6  322.97   16.24
   0   2  -6  321.43   16.76
   0   2  -6  348.56   19.79
   2  -2   6    8.64    7.61
   2  -2   6   15.27    5.06
   2  -2   6   10.54    5.95
  -2  -2  -6    8.79    1.75
   2  -2   6   14.47    5.77
  -2  -2  -6    9.88    4.71
  -2  -2  -6    8.38    2.53
  -2  -2  -6    7.76    3.26
  -2   2  -6   15.52    4.91
   2   2   6   14.96    5.16
  -2   2  -6    8.30    3.44
   2   2   6    9.61    3.89
  -2   2  -6   19.27    4.44
   2   2   6   20.50    5.42
   4  -2   6    3.88    9.52
  -4  -2  -6    1.26    4.77
  -4  -2  -6    6.31    2.87
   4  -2   6    1.19    6.88
   4  -2   6    4.22    4.06
   4  -2   6   10.21    5.81
  -4  -2  -6   10.28    3.49
  -4   2  -6    8.40    4.55
   4   2   6   10.74    4.06
  -4   2  -6    9.04    3.20
   4   2   6    7.25    5.35
  -4   2  -6   11.88    4.22
   6  -2   6   -4.38    5.74
   6  -2   6  -11.17   10.96
  -6  -2  -6    3.55    5.00
  -6  -2  -6    3.05    3.28
  -6  -2  -6   -0.28    3.61
  -6  -2  -6    2.63    3.64
   6  -2   6   -6.90    8.15
  -6  -2  -6    4.01    4.50
  -6   2  -6    3.27    2.55
   6   2   6    0.55    4.11
  -6   2  -6   -1.33    5.70
   6   2   6    1.87    4.89
  -6   2  -6   -1.46    3.02
  -6   2  -6    1.18    4.48
  -6   2  -6    3.30    4.03
  -8  -2  -6   10.10    3.86
   8  -2   6    0.69    6.03
  -8  -2  -6   13.20    4.69
  -8  -2  -6   11.94    5.36
   8  -2   6   -7.09   12.92
  -8  -2  -6   11.92    4.56
  -8  -2  -6    7.99    4.14
   8  -2   6   -3.35   10.12
  -8   2  -6    7.92    2.86
   8   2   6    7.29    5.72
   8   2   6   14.40    5.20
   8   2   6    5.14    4.97
  -8   2  -6    3.26    5.95
  -8   2  -6    5.16    4.24
  -8   2  -6    7.49    4.93
 -10  -2  -6    1.98    3.75
 -10  -2  -6    6.52    4.37
  10  -2   6   -8.19   15.30
 -10  -2  -6    8.04    4.41
 -10  -2  -6   -0.05    5.39
  10  -2   6   -4.22   12.06
 -10  -2  -6    0.84    5.14
 -10  -2  -6   -1.15    4.45
 -10   2  -6    4.93    4.76
 -10   2  -6   -1.29    4.74
  10   2   6   -0.46    5.28
 -10   2  -6    6.71    3.15
  10   2   6   13.91    5.19
 -10   2  -6   -1.13    4.20
 -10   2  -6   10.82    6.61
 -12  -2  -6    6.91    4.77
 -12  -2  -6    1.23    4.53
 -12  -2  -6   -2.56    5.67
 -12  -2  -6  -10.43    5.35
  12  -2   6  -12.15   13.95
 -12  -2  -6    6.23    4.34
  12  -2   6  -12.91   17.54
 -12   2  -6    5.77    5.19
 -12   2  -6   -4.60    5.87
  12   2   6   -7.84    5.66
 -12   2  -6   -3.90    4.97
 -12   2  -6    4.33    4.56
 -14  -2  -6   32.26    6.22
  14  -2   6   25.19   16.51
 -14  -2  -6   34.09    5.60
  14  -2   6    0.80   19.33
 -14  -2  -6   29.09    5.44
 -14   2  -6   19.59    6.49
 -14   2  -6   33.60    5.95
 -14   2  -6   16.34    5.91
 -16  -2  -6   -4.60    5.04
 -16   2  -6    5.16    5.27
 -16   2  -6   -6.15    5.19
  23   3  -6    8.66    5.93
 -21  -3   6   19.35    4.32
  21  -3  -6    8.32    3.65
  21   3  -6    7.38    5.24
 -21   3   6   -6.23   12.51
 -21   3   6   11.15    4.53
 -19  -3   6    8.15    4.22
  19  -3  -6   -0.49    3.18
  19   3  -6    3.74    4.89
 -19   3   6    7.23    4.37
 -19   3   6  -15.74   11.93
  17  -3  -6    4.04    3.18
 -17  -3   6    5.02    4.01
 -17   3   6    0.50    3.79
  17   3  -6    3.01    4.57
 -17   3   6    9.07    4.68
 -17   3   6    5.91    6.30
 -17   3   6  -13.47   10.93
 -15  -3   6   -2.21    2.30
  15  -3  -6    3.41    2.88
 -15  -3   6    0.83    3.50
  15   3  -6    3.24    4.14
 -15   3   6  -14.42    9.18
 -15   3   6    8.30    4.39
 -15   3   6    1.95    3.64
 -15   3   6   -2.35    6.65
 -13  -3   6    1.52    1.96
 -13  -3   6    6.70    2.40
 -13  -3   6    0.20    2.73
 -13  -3   6    5.58    3.48
  13  -3  -6    1.49    2.58
  13  -3  -6    0.99    3.98
 -13   3   6   -0.91    3.38
 -13   3   6    8.21    4.36
  13   3  -6    2.43    4.15
 -13   3   6   -3.80    8.40
 -13   3   6   -3.29    6.49
 -11  -3   6   11.53    3.18
  11  -3  -6   13.52    4.27
  11  -3  -6   11.03    2.74
 -11  -3   6   10.38    3.53
 -11  -3   6   12.80    2.54
  11  -3  -6   10.94    1.54
 -11  -3   6   11.07    3.19
  11   3  -6   16.41    2.94
 -11   3   6   13.91    6.29
 -11   3   6   12.11    3.91
 -11   3   6    4.52    3.58
  11   3  -6   10.13    4.22
 -11   3   6   14.95    4.28
   9  -3  -6  239.37   10.31
   9  -3  -6  231.61    9.52
  -9  -3   6  237.02   12.74
   9  -3  -6  239.69   14.09
  -9  -3   6  252.40   11.51
  -9  -3   6  239.67   13.87
   9   3  -6  219.43   14.32
   9   3  -6  240.40   13.38
   9   3  -6  242.47   11.94
  -9   3   6  228.78   14.13
   7  -3  -6    6.87    2.31
  -7  -3   6    7.92    2.83
  -7  -3   6    5.51    3.04
   7  -3  -6    7.64    4.03
  -7  -3   6   11.94    4.35
  -7  -3   6    6.99    1.76
  -7  -3   6    8.46    3.46
   7  -3  -6    9.16    1.86
   7   3  -6   11.40    3.24
  -7   3   6   10.38    5.48
  -7   3   6   10.38    4.11
  -7   3   6    6.46    3.13
   7   3  -6   11.65    4.03
   7   3  -6    4.86    2.67
   7   3  -6   13.64    4.77
  -5  -3   6    9.36    3.18
  -5  -3   6   12.73    3.29
  -5  -3   6   13.75    4.58
  -5  -3   6    7.56    3.30
   5  -3  -6    8.26    4.06
  -5  -3   6    6.66    3.59
   5  -3  -6    9.63    2.51
   5  -3  -6   10.54    2.11
   5  -3  -6   10.27    2.06
   5   3  -6   13.51    3.58
   5   3  -6   13.04    4.13
  -5   3   6    7.08    3.21
   5   3  -6    8.85    2.95
  -5   3   6   16.08    5.53
   5   3  -6   10.48    2.40
  -5   3   6   14.11    4.25
   5   3  -6   10.14    4.92
  -3  -3   6    0.35    3.65
  -3  -3   6    1.53    4.20
   3  -3  -6    3.45    2.42
   3  -3  -6    1.48    3.96
   3  -3  -6    1.87    1.67
  -3  -3   6    4.97    4.41
  -3   3   6   -3.67    4.18
   3   3  -6    2.07    3.43
   3   3  -6    3.47    3.58
  -3   3   6    1.60    2.94
   3   3  -6    0.01    4.55
   1  -3  -6   12.03    4.29
  -1  -3   6   13.18    5.71
  -1  -3   6   11.89    4.25
  -1  -3   6   18.33    5.10
   1  -3  -6   12.33    1.81
   1  -3  -6   11.48    2.90
   1   3  -6   18.95    3.99
   1   3  -6   10.22    3.66
  -1   3   6   12.40    4.51
  -1   3   6    8.28    3.45
   1   3  -6   11.60    4.81
   1  -3   6   12.66    4.73
  -1  -3  -6    4.72    2.87
   1  -3   6    5.90    5.50
  -1  -3  -6    7.32    1.26
   1  -3   6    8.90    5.34
  -1  -3  -6   10.10    4.38
   1  -3   6   11.03    7.20
  -1   3  -6    8.74    4.53
  -1   3  -6    1.70    3.37
  -1   3  -6    7.62    3.76
   1   3   6    6.33    3.51
   1   3   6    7.47    4.43
   3  -3   6    4.86    6.79
  -3  -3  -6    2.46    3.54
  -3  -3  -6    2.99    3.21
   3  -3   6   -3.57    8.55
  -3  -3  -6    1.04    4.39
   3   3   6    8.57    4.81
   3   3   6    5.73    3.59
  -3   3  -6    6.32    3.63
   3   3   6    6.64    3.70
  -3   3  -6    7.89    3.92
  -3   3  -6    6.21    4.44
  -5  -3  -6   41.41    4.68
   5  -3   6   41.16   12.80
  -5  -3  -6   42.59    4.80
   5  -3   6   28.93    9.90
  -5  -3  -6   27.95    5.71
  -5   3  -6   30.20    4.61
   5   3   6   24.57    5.34
  -5   3  -6   43.87    5.30
  -5   3  -6   30.36    5.64
   5   3   6   32.81    5.89
   5   3   6   34.44    4.90
  -5   3  -6   35.51    3.16
  -7  -3  -6    2.17    4.79
   7  -3   6   -1.29    4.67
   7  -3   6  -14.35   10.55
  -7  -3  -6    0.85    3.80
  -7  -3  -6    5.47    3.78
   7  -3   6   -1.71   13.91
  -7  -3  -6   -1.71    5.10
   7   3   6   -1.99    3.68
   7   3   6   -2.46    4.20
  -7   3  -6    0.01    4.50
  -7   3  -6   -3.89    6.57
  -7   3  -6    0.88    4.21
  -9  -3  -6  120.64    8.99
  -9  -3  -6  122.67   10.08
   9  -3   6   80.04   19.61
   9  -3   6  121.62   10.30
  -9  -3  -6  129.62    9.11
  -9  -3  -6  131.65   10.16
  -9  -3  -6  131.00    7.93
  -9   3  -6  151.97   13.62
  -9   3  -6  115.84    9.50
  -9   3  -6  110.54   10.29
   9   3   6  109.13    9.82
   9   3   6  114.12   16.33
  -9   3  -6  122.49    9.48
 -11  -3  -6    7.54    5.61
 -11  -3  -6    4.58    6.07
 -11  -3  -6   10.61    4.81
 -11  -3  -6   12.33    4.34
 -11  -3  -6    8.80    4.73
  11  -3   6  -19.94   14.86
 -11   3  -6   19.28    7.89
  11   3   6   -3.36    4.25
 -11   3  -6   14.26    5.43
 -11   3  -6    8.27    4.78
  11   3   6    2.68    5.78
 -11   3  -6    3.64    5.27
  13  -3   6  -25.41   16.36
 -13  -3  -6   -9.91    5.53
 -13  -3  -6   -5.86    6.23
 -13  -3  -6    0.53    5.14
  13  -3   6  -19.79    7.26
 -13  -3  -6    2.38    4.64
 -13   3  -6    1.21    5.47
 -13   3  -6    5.46    4.67
 -13   3  -6   -9.88    5.73
  13   3   6   -6.62    6.34
 -15   3  -6    3.36    4.68
  20  -4  -6    7.97    3.67
  20   4  -6   12.67    6.21
 -20   4   6   -9.33   13.49
 -18  -4   6  140.35    9.59
  18  -4  -6  106.35    7.16
 -18   4   6   83.05   17.95
 -18   4   6  126.53   10.40
  18   4  -6   84.62   10.94
 -18   4   6  111.47    9.29
  16  -4  -6    3.99    3.27
 -16  -4   6    9.62    3.96
 -16   4   6   16.38    5.49
 -16   4   6    7.18    3.81
 -16   4   6  -15.09   10.91
 -16   4   6  -12.21    6.80
  16   4  -6    7.21    5.37
 -14  -4   6    7.54    3.03
  14  -4  -6   10.22    3.24
 -14  -4   6   11.86    3.16
 -14  -4   6   13.26    3.78
  14   4  -6   11.37    5.31
 -14   4   6   23.96    5.42
 -14   4   6    9.85    3.86
 -14   4   6   13.25    7.31
 -12  -4   6    5.23    2.73
 -12  -4   6    0.60    3.03
  12  -4  -6    6.14    4.41
 -12  -4   6    5.61    2.30
 -12  -4   6    4.45    3.20
  12  -4  -6   -0.57    2.58
  12   4  -6   -0.06    4.79
 -12   4   6    0.96    3.24
 -12   4   6    1.12    6.45
 -12   4   6    6.43    4.70
  10  -4  -6    2.56    2.55
 -10  -4   6    4.79    3.32
 -10  -4   6    7.09    2.80
  10  -4  -6    5.29    4.23
 -10  -4   6    6.84    3.12
 -10  -4   6    6.93    3.33
  10  -4  -6    4.73    1.73
 -10   4   6    0.68    3.41
 -10   4   6    5.89    4.48
  10   4  -6    3.36    4.81
 -10   4   6    2.35    5.83
  -8  -4   6    9.62    3.04
   8  -4  -6   10.40    4.55
   8  -4  -6    7.95    2.00
  -8  -4   6    7.89    2.94
  -8  -4   6    8.12    3.51
  -8  -4   6    8.81    3.51
   8  -4  -6    5.80    2.44
  -8   4   6    3.77    3.09
  -8   4   6   18.66    5.90
  -8   4   6    9.21    4.74
   8   4  -6    9.43    4.84
   8   4  -6    5.87    4.35
   8   4  -6    9.46    2.73
  -6  -4   6    4.16    3.58
   6  -4  -6    2.58    1.93
   6  -4  -6    5.43    4.14
  -6  -4   6    3.34    3.53
  -6  -4   6    5.49    3.10
   6  -4  -6    4.85    2.38
  -6  -4   6    1.88    2.51
  -6   4   6    4.91    3.21
   6   4  -6   11.68    4.70
  -6   4   6   10.90    4.54
   6   4  -6    7.22    4.44
   6   4  -6   10.75    3.11
  -4  -4   6   21.42    4.64
   4  -4  -6   17.79    2.19
  -4  -4   6   13.18    4.07
  -4  -4   6   16.87    3.78
  -4  -4   6   18.50    3.09
   4  -4  -6   18.27    2.58
   4  -4  -6   24.11    4.64
   4  -4  -6   16.58    2.97
  -4  -4   6   17.68    4.15
   4   4  -6   12.77    4.90
   4   4  -6   16.25    4.70
  -4   4   6   26.14    5.11
  -4   4   6   15.09    3.85
   4   4  -6   21.35    3.65
  -2  -4   6    2.44    3.26
   2  -4  -6    0.37    4.02
  -2  -4   6    5.07    4.91
   2  -4  -6    3.33    1.48
  -2  -4   6   -0.07    3.83
  -2  -4   6    4.32    3.76
   2  -4  -6    2.85    2.51
   2  -4  -6    2.94    2.39
   2   4  -6    6.15    3.43
   2   4  -6    0.16    4.34
  -2   4   6    3.65    4.16
  -2   4   6    3.57    3.30
   2   4  -6    0.47    3.84
   0  -4  -6  210.09   10.36
   0  -4   6  193.65   12.86
   0  -4   6  210.18   12.73
   0  -4  -6  194.49   12.87
   0  -4   6  219.15   19.63
   0  -4  -6  215.91    9.66
   0   4  -6  208.85   11.41
   0   4   6  218.50   18.52
   0   4   6  196.57   12.92
   0   4  -6  165.79   11.89
   0   4  -6  201.49   13.78
   2  -4   6   12.55    4.73
   2  -4   6   16.08    5.28
  -2  -4  -6   16.54    3.07
   2  -4   6   16.74    8.99
  -2  -4  -6   14.15    4.87
   2   4   6   15.38    4.36
  -2   4  -6   25.71    3.71
  -2   4  -6   11.78    4.90
   2   4   6   15.61    4.55
  -2   4  -6   23.19    4.41
  -2   4  -6   21.67    4.47
   2   4   6   22.59    5.02
  -4  -4  -6    3.72    4.72
   4  -4   6   -0.73    8.03
  -4  -4  -6    3.87    3.77
   4  -4   6    4.01    4.50
  -4  -4  -6    6.85    3.11
   4  -4   6   -1.40   10.64
   4  -4   6   -1.59    5.23
   4   4   6    5.81    4.58
  -4   4  -6    2.17    4.31
   4   4   6    3.47    4.09
  -4   4  -6    4.72    4.13
  -4   4  -6    1.32    3.85
   4   4   6    1.33    3.87
   6  -4   6   -9.12   13.22
  -6  -4  -6   -3.20    5.00
   6  -4   6    3.26    4.86
   6  -4   6   -0.45    5.78
  -6  -4  -6    1.26    3.73
  -6  -4  -6    3.54    3.32
   6  -4   6  -13.61   10.55
  -6  -4  -6   -1.54    5.24
  -6   4  -6   -0.18    4.19
  -6   4  -6   -1.57    4.45
  -6   4  -6    1.72    4.01
   6   4   6   -2.51    3.97
   6   4   6    0.32    4.45
   8  -4   6    0.78    4.71
   8  -4   6   -0.65    6.28
  -8  -4  -6    8.10    4.37
  -8  -4  -6    9.06    5.94
  -8  -4  -6    8.89    3.94
  -8  -4  -6    4.20    5.69
  -8  -4  -6    9.48    4.20
   8  -4   6  -13.17   13.84
   8  -4   6   -5.41   16.06
   8   4   6    0.72    4.94
   8   4   6    1.25    4.38
  -8   4  -6    5.97    4.96
  -8   4  -6    3.04    7.60
 -10  -4  -6   -2.55    4.62
  10  -4   6  -21.14   17.34
  10  -4   6   -4.75    6.51
  10  -4   6  -19.45   16.31
 -10  -4  -6    0.59    6.18
 -10  -4  -6    8.18    4.56
 -10  -4  -6    1.95    4.23
 -10  -4  -6   -1.27    5.49
 -10   4  -6    1.54    5.10
  10   4   6   -6.94    4.62
 -10   4  -6    6.64    7.55
 -10   4  -6    2.16    4.45
  10   4   6   -5.18    5.41
 -12  -4  -6   -1.00    6.63
 -12  -4  -6   -4.60    5.55
 -12  -4  -6    7.12    4.61
  12  -4   6   -1.43    6.71
  12   4   6   -4.62    5.98
 -12   4  -6   -1.56    5.20
 -12   4  -6   15.73    8.05
 -12   4  -6    8.21    4.67
 -14  -4  -6   18.31    8.14
  14   4   6    1.23    7.13
 -14   4  -6   31.70    5.68
  17  -5  -6    6.72    3.49
 -17   5   6   14.29    5.84
  17   5  -6   -0.33    5.90
  15  -5  -6    2.36    3.23
 -15  -5   6    0.85    3.02
 -15   5   6   14.85    5.88
  15   5  -6    7.06    5.90
 -15   5   6   -4.60    7.49
 -13  -5   6    9.57    3.29
 -13  -5   6    7.30    3.32
 -13  -5   6    4.72    3.34
  13  -5  -6    5.00    3.08
  13  -5  -6    6.90    5.33
 -13   5   6   -3.56    7.05
  13   5  -6    0.97    5.72
 -13   5   6   12.69    5.56
  11  -5  -6    7.07    2.18
 -11  -5   6    9.49    3.22
  11  -5  -6    4.10    4.98
 -11  -5   6    7.35    2.93
  11  -5  -6    6.48    3.02
 -11  -5   6    5.09    3.56
 -11   5   6   13.44    6.88
  11   5  -6    6.09    5.64
 -11   5   6   10.19    5.62
 -11   5   6    2.05    3.29
   9  -5  -6  162.07    7.62
  -9  -5   6  171.57    9.23
   9  -5  -6  160.54    8.23
  -9  -5   6  173.43   10.57
   9  -5  -6  160.98   11.99
  -9  -5   6  158.20   10.66
  -9  -5   6  162.56   10.01
  -9   5   6  165.49   15.28
  -9   5   6  185.96   12.18
  -9   5   6  168.78   12.64
  -9   5   6  148.36   10.67
   9   5  -6  165.05   11.97
  -7  -5   6   10.41    2.63
   7  -5  -6    8.22    2.40
  -7  -5   6   10.68    3.44
   7  -5  -6   13.49    4.92
   7  -5  -6   12.29    2.90
  -7  -5   6    9.57    3.93
  -7  -5   6    9.35    3.99
  -7   5   6   10.25    3.85
   7   5  -6   10.84    4.95
  -7   5   6   17.21    5.70
   7   5  -6    9.08    5.25
   5  -5  -6    7.06    2.49
   5  -5  -6   13.96    4.93
  -5  -5   6   13.41    4.19
  -5  -5   6   10.67    3.50
  -5  -5   6    8.45    2.43
  -5  -5   6   11.58    3.98
   5  -5  -6   11.19    2.84
  -5  -5   6   12.32    4.13
   5   5  -6    9.83    5.20
  -5   5   6   25.99    5.75
   5   5  -6   10.70    5.10
  -5   5   6    8.69    3.77
  -3  -5   6    0.55    3.75
   3  -5  -6   -0.97    2.39
  -3  -5   6   -1.57    3.19
   3  -5  -6    2.43    2.69
   3  -5  -6   -0.50    4.43
  -3  -5   6    3.93    4.04
  -3  -5   6    8.03    4.95
  -3   5   6    1.01    3.60
   3   5  -6   -0.76    4.42
   3   5  -6    2.87    2.73
   3   5  -6   -5.56    4.54
  -3   5   6   -0.93    4.70
   1  -5  -6    4.63    2.85
  -1  -5   6    1.06    3.51
   1  -5  -6    3.69    2.74
  -1  -5   6   12.46    4.62
   1  -5  -6    5.09    4.39
  -1  -5   6    6.15    4.37
  -1  -5   6    7.61    6.00
  -1   5   6   10.55    4.86
   1   5  -6    5.21    4.51
   1   5  -6    6.19    4.94
   1   5  -6    9.30    2.84
  -1   5   6    2.73    3.99
   1  -5   6   -1.93    3.53
   1  -5   6    5.30    4.82
   1  -5   6    6.35    7.79
  -1  -5  -6    3.03    3.15
   1  -5   6   -0.10    4.35
  -1  -5  -6    0.83    4.55
  -1   5  -6    0.71    4.53
   1   5   6    0.81    4.12
   1   5   6    3.12    4.24
   1   5   6    6.70    4.80
  -1   5  -6    1.01    4.47
  -1   5  -6    6.37    2.68
   3  -5   6    4.04    5.23
  -3  -5  -6    7.75    4.81
   3  -5   6    1.99    4.00
   3  -5   6    3.25    9.31
   3  -5   6    2.82    4.77
  -3   5  -6   18.25    5.00
   3   5   6   11.13    4.71
  -3   5  -6    6.60    4.64
   3   5   6   22.04    5.08
   3   5   6   12.59    5.10
   5  -5   6   24.49    5.75
  -5  -5  -6   30.14    6.13
   5  -5   6   31.40   13.79
   5  -5   6   36.63    6.63
  -5  -5  -6   42.59    6.83
  -5  -5  -6   29.72    4.76
   5   5   6   25.76    5.64
  -5   5  -6   27.15    5.87
   5   5   6   24.96    6.40
  -5   5  -6   35.17    5.64
  -7  -5  -6   -0.63    4.08
  -7  -5  -6   -0.80    4.02
  -7  -5  -6    3.57    5.78
  -7  -5  -6   -0.52    5.97
   7  -5   6   -5.82    5.75
   7  -5   6   -3.68    4.78
   7  -5   6  -15.26   14.81
   7   5   6   -1.01    5.22
   7   5   6   -7.54    4.51
  -7   5  -6   -1.95    4.76
   9  -5   6   64.45    9.01
   9  -5   6   59.81   19.34
  -9  -5  -6   70.59    8.41
  -9  -5  -6   40.05    7.79
   9  -5   6   76.95    9.68
   9   5   6   41.01    7.13
  -9   5  -6   59.48    7.55
   9   5   6   40.22    8.34
  -9   5  -6   47.65    7.31
  -9   5  -6   64.98   10.70
 -11  -5  -6   12.12    4.94
  11  -5   6   10.48    6.35
 -11  -5  -6    8.55    6.96
 -11  -5  -6    0.87    6.18
 -11   5  -6   11.99    8.63
  11   5   6  -10.19    5.47
  11   5   6    4.37    6.41
  14  -6  -6    6.89    3.48
 -14  -6   6   12.66    3.99
 -14  -6   6    8.12    3.84
 -14   6   6   30.12    6.85
 -14   6   6    4.97    7.81
  14   6  -6   12.50    5.12
  14   6  -6    7.97    6.09
  12  -6  -6   -1.70    3.01
 -12  -6   6    3.21    3.39
 -12  -6   6   -0.70    3.55
  12  -6  -6    5.77    5.66
 -12  -6   6   -1.37    3.63
  12   6  -6    6.84    4.41
  12   6  -6   -5.62    5.52
 -12   6   6    8.09    7.47
 -12   6   6    7.59    6.07
 -10  -6   6    1.48    3.87
  10  -6  -6   10.65    2.73
  10  -6  -6    6.48    3.20
 -10  -6   6    9.75    3.51
  10  -6  -6    7.70    5.59
  10   6  -6    0.07    5.74
 -10   6   6   22.83    7.34
 -10   6   6   16.57    6.38
  10   6  -6    9.30    4.41
  -8  -6   6    8.35    3.58
   8  -6  -6    2.93    2.56
  -8  -6   6    0.87    3.90
   8  -6  -6    5.10    5.59
   8  -6  -6    3.93    2.99
  -8   6   6   -3.19    3.73
   8   6  -6    5.28    3.86
  -8   6   6   11.49    6.03
   8   6  -6    1.98    5.61
  -6  -6   6    6.39    3.70
  -6  -6   6    6.91    4.44
  -6  -6   6    2.53    4.00
   6  -6  -6    0.09    5.16
   6  -6  -6    1.84    2.86
   6  -6  -6    5.75    2.74
   6   6  -6   14.58    3.87
  -6   6   6   16.77    6.29
  -6   6   6    5.90    4.23
   6   6  -6    6.69    5.69
  -4  -6   6   14.67    4.00
   4  -6  -6    9.44    3.07
   4  -6  -6    9.85    5.74
   4  -6  -6   13.26    3.26
  -4  -6   6    7.13    4.14
  -4  -6   6   18.08    4.90
   4   6  -6    7.14    5.47
  -4   6   6   12.58    4.65
  -4   6   6   18.36    6.38
   4   6  -6   15.10    3.95
   4   6  -6    8.90    5.45
  -2  -6   6   -1.34    3.52
   2  -6  -6   -0.24    2.94
  -2  -6   6    5.33    4.27
   2  -6  -6    3.75    5.15
   2  -6  -6    1.32    2.92
  -2  -6   6    6.67    4.63
  -2  -6   6   16.45    6.36
   2   6  -6    5.94    3.40
   2   6  -6   -3.11    5.05
   2   6  -6    0.95    4.87
  -2   6   6    4.18    4.43
  -2   6   6   10.71    5.56
   0  -6   6  142.36   16.40
   0  -6  -6  120.27   10.66
   0  -6  -6  122.07    7.28
   0  -6   6  104.62    8.32
   0  -6   6  133.71   10.35
   0  -6   6  128.09   10.38
   0  -6  -6  116.74    7.34
   0   6   6  100.33   11.25
   0   6  -6  121.34   10.94
   0   6  -6  105.69   10.60
   0   6   6  120.46   15.94
   0   6   6  110.76   10.19
   0   6  -6  132.99    9.57
   2  -6   6   14.44    8.54
   2  -6   6   17.09    5.69
   2  -6   6   11.43    5.06
  -2  -6  -6   10.01    3.76
  -2  -6  -6   11.37    5.62
   2  -6   6    9.09    4.41
  -2   6  -6    8.64    5.38
  -2   6  -6   24.57    5.85
   2   6   6    9.78    5.78
   2   6   6    8.32    5.30
   2   6   6   27.22    6.92
   4  -6   6    3.41    5.13
   4  -6   6   -0.79    4.44
   4  -6   6   12.57   10.46
   4  -6   6    5.80    5.52
  -4  -6  -6    8.45    5.80
   4   6   6    3.56    6.06
   4   6   6    5.40    5.21
  -4   6  -6    6.89    5.31
   6  -6   6   -2.91    4.78
   6  -6   6   10.00   12.87
   6  -6   6    8.72    5.69
  -6  -6  -6    3.79    6.26
   6  -6   6    1.62    5.04
  -6  -6  -6    4.16    4.12
  -6  -6  -6    2.17    5.73
  -6   6  -6   -1.24    5.11
   6   6   6   -4.50    5.22
   6   6   6   -1.82    5.88
   8  -6   6   -1.22    5.14
   8  -6   6   10.17    5.61
  -8  -6  -6    4.81    6.37
   8  -6   6  -11.83    5.26
  -8  -6  -6    8.88    4.47
  -8  -6  -6    5.81    6.44
   8   6   6  -12.14    5.25
  10  -6   6    8.05    5.51
 -13  -7   6   11.37    4.11
 -11  -7   6   12.09    3.83
 -11  -7   6    7.24    4.32
  11  -7  -6   14.24    6.32
  11  -7  -6    4.00    3.62
  11   7  -6    5.99    6.08
   9  -7  -6   74.99    5.52
   9  -7  -6   73.95   10.04
   9  -7  -6   74.15    5.91
  -9  -7   6   82.11    6.82
  -9  -7   6   62.65    7.80
   9   7  -6   62.20    7.80
   9   7  -6   79.42    9.34
  -9   7   6   88.35   11.24
   7  -7  -6   12.82    3.49
   7  -7  -6   12.11    6.15
  -7  -7   6   10.15    4.52
  -7  -7   6   14.61    4.02
   7  -7  -6   11.32    3.23
   7   7  -6    7.10    5.50
   7   7  -6   12.76    4.44
  -7   7   6   19.53    7.01
  -7   7   6    3.71    4.70
   5  -7  -6    5.83    3.24
  -5  -7   6   10.31    4.00
   5  -7  -6    3.05    6.00
   5  -7  -6    5.14    3.15
  -5  -7   6    4.61    4.50
   5   7  -6    8.16    4.38
   5   7  -6    7.30    5.69
  -5   7   6   22.68    7.06
  -5   7   6    1.58    4.60
  -3  -7   6    2.80    4.56
   3  -7  -6   -0.74    5.81
   3  -7  -6    2.74    3.22
   3  -7  -6   -0.89    3.14
  -3  -7   6    7.13    4.05
  -3   7   6   -2.86    4.53
   3   7  -6    5.00    3.93
  -3   7   6    6.51    6.35
   3   7  -6   -3.28    5.38
  -1  -7   6    7.19    4.06
  -1  -7   6   21.34    6.31
   1  -7  -6    1.28    3.48
  -1  -7   6    4.09    4.83
  -1  -7   6   15.60    5.43
   1  -7  -6    8.23    3.45
   1  -7  -6    8.98    6.16
   1   7  -6    3.74    5.86
   1   7  -6    6.23    5.67
  -1   7   6   20.11    6.55
  -1   7   6   10.96    5.69
   1  -7   6   -1.35    4.72
   1  -7   6    2.10    4.02
  -1  -7  -6    0.59    3.46
  -1  -7  -6    7.01    5.86
   1  -7   6    8.99    5.45
  -1  -7  -6    0.47    3.49
  -1   7  -6   -2.70    5.29
  -1   7  -6   -3.40    5.31
   1   7   6   -9.51    5.31
   1   7   6    2.81    5.68
   3  -7   6   13.44    5.62
  -3  -7  -6    6.12    4.03
   3  -7   6    2.68    5.24
   3  -7   6    5.33    4.45
  -3   7  -6    5.78    5.70
   3   7   6   -2.35    5.62
  -5  -7  -6   20.79    4.49
   5  -7   6    9.75    3.73
   4  -8  -6   11.15    3.82
   4   8  -6   13.00    5.09
  20   0  -7    6.87    4.21
 -20   0   7   10.92   10.68
 -20   0   7    6.96    4.68
 -18   0   7    1.58    4.24
  18   0  -7    8.27    2.73
 -18   0   7    1.08    4.15
 -18   0   7    6.10    4.88
  18   0  -7    5.20    3.84
 -18   0   7    3.36    9.44
 -16   0   7    9.30    5.14
 -16   0   7    5.16    4.72
  16   0  -7    4.57    2.54
  16   0  -7    3.75    3.29
 -16   0   7    3.54    4.03
 -16   0   7    3.68    8.12
 -14   0   7   11.25    5.85
 -14   0   7   -0.10    7.09
 -14   0   7   10.74    4.03
  14   0  -7   12.85    2.68
 -14   0   7   13.21    5.21
  14   0  -7    6.83    3.28
 -12   0   7    0.75    5.32
 -12   0   7   -1.16    5.89
 -12   0   7   -0.33    4.63
 -12   0   7   -2.36    3.39
  12   0  -7   -0.55    2.30
  12   0  -7   -2.23    4.18
  12   0  -7    0.63    2.74
 -10   0   7   15.51    5.98
  10   0  -7   21.18    3.02
 -10   0   7   16.49    4.12
  10   0  -7   24.63    5.29
 -10   0   7   24.34    5.25
 -10   0   7   11.42    6.08
  10   0  -7   15.44    3.19
 -10   0   7   20.44    4.36
  -8   0   7    2.55    4.54
  -8   0   7    9.42    6.14
   8   0  -7    9.01    4.89
   8   0  -7    5.13    2.77
   8   0  -7    7.54    2.81
  -8   0   7    6.54    5.09
  -8   0   7    5.33    5.25
  -6   0   7  352.89   18.57
   6   0  -7  317.43   13.89
  -6   0   7  279.78   12.98
  -6   0   7  305.04   28.07
   6   0  -7  389.38   19.51
  -6   0   7  331.94   23.30
   6   0  -7  333.02   15.87
  -6   0   7  353.36   19.08
   4   0  -7   13.49    5.41
  -4   0   7    9.82    5.41
   4   0  -7    6.10    2.81
  -4   0   7    7.59    3.93
  -4   0   7   11.43    5.65
  -4   0   7   11.51    4.62
  -2   0   7    6.07    5.11
  -2   0   7    1.04    4.52
  -2   0   7    4.90    5.37
   2   0  -7    2.08    3.18
   2   0  -7    4.39    4.96
  -2   0   7   -1.24    4.66
   2   0  -7    0.16    2.43
   0   0  -7    1.37    2.60
   0   0   7   -1.75    5.15
   0   0  -7    3.33    5.03
   0   0  -7    0.58    3.59
   0   0   7    0.49    5.63
   0   0   7    8.89    5.64
   0   0  -7    0.61    3.26
   0   0   7    0.92    4.99
   2   0   7   23.54    7.58
   2   0   7   35.51    6.61
  -2   0  -7   20.79    4.24
   2   0   7   26.83    5.84
  -2   0  -7   25.74    3.44
  -2   0  -7   22.06    4.32
  -2   0  -7   25.20    5.90
   2   0   7   16.59    5.82
   4   0   7    8.73    8.25
   4   0   7    8.78    5.64
   4   0   7   13.93    5.05
  -4   0  -7   10.41    2.99
  -4   0  -7    9.19    5.69
  -4   0  -7   12.20    4.35
   4   0   7   17.56    6.56
  -4   0  -7   14.18    3.54
   6   0   7    9.10   10.00
   6   0   7    2.00    6.55
   6   0   7   -1.91    5.36
  -6   0  -7    0.96    4.62
  -6   0  -7   -2.20    2.70
   6   0   7    2.29    4.67
  -6   0  -7    4.69    3.79
  -6   0  -7   -0.40    5.44
  -8   0  -7   42.10    4.96
  -8   0  -7   30.80    6.69
  -8   0  -7   37.73    6.08
  -8   0  -7   34.80    5.84
   8   0   7   47.35    7.88
   8   0   7   61.58   13.33
   8   0   7   21.13    7.17
  -8   0  -7   33.59    5.70
   8   0   7   39.87    5.58
 -10   0  -7   -4.40    5.87
 -10   0  -7   -5.20    4.99
  10   0   7   13.84   13.42
 -10   0  -7   -3.62    5.14
  10   0   7   -3.69    6.45
 -10   0  -7   -0.60    4.95
 -10   0  -7   -0.80    3.92
 -12   0  -7   85.59    7.32
 -12   0  -7   71.61    8.93
  12   0   7   97.27   19.35
 -12   0  -7   76.11    8.93
 -12   0  -7   88.79    9.74
 -14   0  -7    8.17    6.23
 -14   0  -7   14.27    6.00
  14   0   7    8.66   19.58
 -14   0  -7   12.49    6.08
 -14   0  -7   -7.07    5.80
 -14   0  -7    6.14    4.98
 -16   0  -7    8.21    6.06
 -23  -1   7  492.74   41.99
 -21   1   7   -6.12   11.92
  19  -1  -7    1.17    3.95
  19  -1  -7    2.34    2.99
 -19  -1   7   -1.28    4.14
 -19   1   7   12.15    5.20
 -19   1   7  -10.80   11.39
 -19   1   7    5.83    5.10
 -19   1   7   -0.14    4.55
  19   1  -7    0.68    3.88
 -17  -1   7   17.17    9.03
  17  -1  -7    8.44    3.67
 -17  -1   7    4.69    3.50
  17  -1  -7    7.62    2.95
 -17  -1   7    8.29    4.28
 -17   1   7   15.15    5.89
 -17   1   7    2.42   10.42
  17   1  -7   11.55    3.99
 -17   1   7   12.51    5.34
 -17   1   7    8.66    4.54
 -15  -1   7  156.63   21.37
  15  -1  -7  197.15   10.54
 -15  -1   7  186.82   11.77
 -15  -1   7  189.88   12.48
 -15  -1   7  191.97   11.60
  15  -1  -7  191.04    8.57
 -15   1   7  181.88   25.70
  15   1  -7  162.80    8.12
  15   1  -7  186.28   10.60
 -15   1   7  191.95   12.62
 -15   1   7  183.11   12.53
 -13  -1   7    2.39    2.37
  13  -1  -7    4.75    2.80
 -13  -1   7    1.61    4.77
 -13  -1   7    2.63    3.52
  13  -1  -7   -0.08    4.21
 -13  -1   7    3.58    6.11
 -13  -1   7    4.58    4.97
  13  -1  -7   -0.65    2.37
 -13   1   7    2.57    6.02
 -13   1   7    1.78    7.46
 -13   1   7    4.37    4.60
  13   1  -7    2.00    2.31
  13   1  -7    4.46    3.26
 -13   1   7    1.79    3.74
 -11  -1   7    0.20    5.02
 -11  -1   7   -1.51    2.80
  11  -1  -7    2.22    2.67
 -11  -1   7   -0.60    4.90
  11  -1  -7    0.88    2.36
 -11  -1   7    3.24    1.49
  11  -1  -7    3.27    4.42
 -11  -1   7    2.75    3.43
 -11  -1   7   -4.03    4.67
  11   1  -7   -0.15    4.98
 -11   1   7   -1.14    6.07
 -11   1   7    3.93    3.84
 -11   1   7    1.11    4.37
  11   1  -7    4.04    2.47
 -11   1   7    3.79    6.74
  11   1  -7    4.22    3.07
  -9  -1   7    0.74    2.31
   9  -1  -7    0.64    2.48
   9  -1  -7    2.89    2.52
   9  -1  -7    0.38    4.37
  -9  -1   7   -2.01    4.01
  -9  -1   7    1.72    3.48
  -9  -1   7    2.18    5.68
  -9  -1   7   -2.97    4.94
  -9  -1   7    3.23    3.58
  -9   1   7   -0.13    4.71
   9   1  -7    2.61    2.95
  -9   1   7   -4.27    2.23
  -9   1   7    5.40    5.93
  -9   1   7    4.54    1.36
  -9   1   7   -0.66    4.30
   9   1  -7   -0.43    5.40
   7  -1  -7   14.18    2.75
   7  -1  -7   11.26    5.07
  -7  -1   7   14.47    5.45
  -7  -1   7    5.83    3.69
   7  -1  -7   17.52    3.00
  -7  -1   7   19.83    6.39
   7   1  -7   10.09    3.24
   7   1  -7   10.85    6.07
  -7   1   7    8.41    4.49
  -7   1   7   16.04    5.89
  -7   1   7   12.04    5.18
  -5  -1   7   18.84    4.01
  -5  -1   7    8.08    5.92
  -5  -1   7   16.40    5.35
   5  -1  -7   13.01    5.49
   5  -1  -7   19.78    2.83
   5  -1  -7   18.10    3.17
  -5   1   7    9.54    4.71
   5   1  -7   13.54    3.38
  -5   1   7   22.94    5.12
  -5   1   7   11.72    4.99
   5   1  -7   22.70    6.20
   5   1  -7   21.55    3.92
  -3  -1   7    4.05    5.81
   3  -1  -7    0.14    4.90
   3  -1  -7    1.19    2.40
  -3  -1   7   -1.59    4.69
  -3  -1   7   -2.60    5.93
  -3  -1   7    3.70    5.29
   3  -1  -7    4.30    2.96
  -3  -1   7   -1.75    3.48
   3   1  -7    1.69    2.76
   3   1  -7    0.44    5.76
  -3   1   7   -2.24    4.71
   3   1  -7   -0.03    3.45
  -3   1   7    2.33    4.12
  -3   1   7    1.32    4.92
  -1  -1   7   47.56    7.02
   1  -1  -7   55.52    4.53
  -1  -1   7   39.80    7.77
   1  -1  -7   43.51    6.43
   1  -1  -7   40.93    4.92
  -1  -1   7   52.63    7.43
  -1  -1   7   30.23    7.72
   1   1  -7   55.76    6.41
  -1   1   7   59.87    7.56
  -1   1   7   62.97   11.16
   1   1  -7   54.58    5.38
   1   1  -7   60.01    8.46
  -1   1   7   47.76    6.89
   1  -1   7   -1.19    5.58
   1  -1   7    5.19    6.40
  -1  -1  -7    2.12    3.20
  -1  -1  -7    4.31    4.83
   1  -1   7   -0.35    5.40
  -1  -1  -7    1.27    2.23
   1  -1   7   -3.47    2.32
   1  -1   7   -0.86    7.14
   1  -1   7    0.17    6.18
   1   1   7    3.13    5.52
   1   1   7    1.72    5.61
  -1   1  -7   -0.13    5.53
  -1   1  -7   -1.81    2.86
  -1   1  -7   -0.71    4.16
   1   1   7    3.02    4.33
  -3  -1  -7  244.48   15.02
   3  -1   7  260.25   24.46
   3  -1   7  227.53   15.88
   3  -1   7  258.15   23.69
  -3  -1  -7  237.97   11.51
  -3  -1  -7  235.97   12.73
   3  -1   7  230.76   14.19
   3  -1   7  277.41   24.79
  -3   1  -7  221.94   11.52
  -3   1  -7  217.77   15.45
   3   1   7  230.80   14.18
  -3   1  -7  243.72   16.42
  -3   1  -7  230.39   12.33
  -3   1  -7  212.07   13.52
   3   1   7  215.43   21.48
   3   1   7  246.19   15.19
   5  -1   7    6.46    7.34
  -5  -1  -7   10.24    4.26
   5  -1   7    8.72    6.69
  -5  -1  -7    5.38    2.44
  -5  -1  -7    1.91    3.77
   5  -1   7    2.76    6.75
   5  -1   7   11.20   10.83
   5  -1   7    8.65    5.16
  -5  -1  -7   12.87    4.15
  -5  -1  -7    7.95    5.02
  -5   1  -7   14.53    5.25
   5   1   7   13.79    5.63
  -5   1  -7    7.52    5.04
  -5   1  -7    6.19    5.39
   5   1   7    6.41    5.08
   5   1   7   16.30    5.41
   5   1   7   24.50    7.97
  -5   1  -7   10.86    3.46
  -7  -1  -7    8.25    4.52
  -7  -1  -7   -1.49    4.67
  -7  -1  -7    1.24    5.49
   7  -1   7    5.34   12.00
  -7  -1  -7   -1.87    4.24
   7  -1   7   -3.00    6.69
  -7  -1  -7   -3.89    4.43
   7  -1   7   -1.27    6.95
   7  -1   7    9.92    8.81
   7  -1   7    7.64    4.78
  -7   1  -7    9.11    5.80
   7   1   7    4.87    4.99
   7   1   7    8.11    6.00
  -7   1  -7   -4.31    5.39
   7   1   7   28.62   10.26
   7   1   7   -1.03    5.32
  -7   1  -7    3.24    4.84
   9  -1   7   18.19   10.82
   9  -1   7   -5.43    6.99
  -9  -1  -7    1.99    4.09
  -9  -1  -7   -3.25    4.38
  -9  -1  -7   -3.14    5.68
  -9  -1  -7   -1.64    4.90
  -9  -1  -7   -1.08    4.57
   9  -1   7   -8.13   13.33
  -9  -1  -7    5.09    5.02
  -9   1  -7    2.54    5.30
  -9   1  -7   -4.01    5.58
  -9   1  -7    5.01    3.53
  -9   1  -7   -4.92    4.80
   9   1   7   34.55   11.90
   9   1   7   -5.76    5.79
  11  -1   7   22.48   13.06
 -11  -1  -7    4.42    5.11
 -11  -1  -7   11.20    4.60
  11  -1   7    1.48   15.83
 -11  -1  -7   11.66    5.58
  11  -1   7   -6.07    7.85
 -11  -1  -7    6.16    5.53
 -11  -1  -7   -3.92    5.86
 -11   1  -7   11.18    5.85
 -11   1  -7   12.28    4.26
 -11   1  -7    0.00    5.31
 -11   1  -7    4.55    5.93
 -11   1  -7   -1.53    6.22
  11   1   7   50.25   15.18
  13  -1   7  -26.96   17.38
 -13  -1  -7    6.55    5.49
  13  -1   7   17.08   14.61
 -13  -1  -7    3.14    5.60
 -13  -1  -7   -5.72    4.67
 -13  -1  -7   -8.16    5.64
 -13  -1  -7    4.02    5.44
 -13   1  -7   -3.50    4.38
 -13   1  -7    5.28    5.57
 -13   1  -7    1.98    5.83
 -13   1  -7   -4.04    6.06
 -13   1  -7    4.99    5.94
 -15  -1  -7    0.91    5.38
 -15  -1  -7    5.09    5.91
 -15  -1  -7   -5.68    4.95
 -15   1  -7  -10.36    5.92
 -15   1  -7    2.39    5.86
 -15   1  -7    2.81    5.70
  22  -2  -7    4.94    3.50
 -22  -2   7   14.62    4.69
  22   2  -7    3.06    4.77
 -22   2   7   24.52   13.97
 -22   2   7   10.38    5.04
 -20  -2   7    7.64    4.57
  20  -2  -7    5.34    3.34
  20  -2  -7    4.60    4.32
  20   2  -7    5.90    4.64
 -20   2   7   -1.11   12.99
 -20   2   7   20.65    5.51
 -20   2   7    3.54    4.79
  18  -2  -7    3.58    3.17
 -18  -2   7    4.58    4.42
 -18   2   7  -15.09   12.66
  18   2  -7   -0.07    4.20
 -18   2   7    2.87    4.51
 -18   2   7   13.93    5.38
 -18   2   7    5.42    6.05
 -16  -2   7    7.83    4.22
  16  -2  -7    5.64    2.96
  16   2  -7    3.16    3.82
 -16   2   7    4.93    6.44
 -16   2   7    4.08    4.30
 -16   2   7   -8.71    9.98
 -16   2   7   11.62    4.97
 -14  -2   7    5.87    4.01
 -14  -2   7    7.83    2.61
  14  -2  -7    8.95    2.91
 -14  -2   7    6.81    3.95
  14  -2  -7    6.46    3.19
 -14   2   7   -1.66    6.87
 -14   2   7    8.12    4.32
 -14   2   7   -2.84    9.37
  14   2  -7    8.21    4.00
 -14   2   7   14.70    4.78
 -12  -2   7    1.51    2.73
  12  -2  -7    1.12    4.35
  12  -2  -7    1.67    2.52
 -12  -2   7    3.08    4.96
 -12  -2   7   -1.75    4.35
 -12  -2   7   -1.26    3.40
 -12  -2   7    3.46    1.87
  12  -2  -7   -1.77    2.49
 -12   2   7    2.54    6.70
  12   2  -7    3.53    3.19
 -12   2   7   -5.40    8.02
  12   2  -7    3.67    3.64
 -12   2   7   -3.59    4.21
 -12   2   7    6.86    4.32
 -12   2   7    3.90    4.03
  10  -2  -7    4.78    4.48
  10  -2  -7    6.76    2.54
 -10  -2   7    5.69    3.24
 -10  -2   7    6.71    4.87
 -10  -2   7    5.78    3.52
  10  -2  -7    7.34    2.61
 -10  -2   7    4.39    4.83
 -10  -2   7    9.40    2.33
 -10   2   7    1.26    5.72
  10   2  -7    1.91    3.50
  10   2  -7    6.15    3.25
 -10   2   7    6.79    4.09
 -10   2   7    1.98    4.33
  10   2  -7    3.39    4.74
   8  -2  -7    7.90    2.62
   8  -2  -7    4.81    4.66
   8  -2  -7    3.37    1.20
  -8  -2   7    5.52    3.53
  -8  -2   7    3.48    3.57
  -8  -2   7    7.61    4.79
   8  -2  -7    4.39    2.38
  -8  -2   7    5.50    2.85
  -8  -2   7    1.15    5.22
  -8   2   7    6.58    3.16
  -8   2   7    2.72    4.01
  -8   2   7    8.65    1.73
  -8   2   7    7.24    4.29
   8   2  -7    5.43    5.44
   8   2  -7    6.44    3.54
  -8   2   7    5.16    5.34
   8   2  -7    8.36    3.61
  -6  -2   7  250.81   16.28
  -6  -2   7  275.16   15.94
   6  -2  -7  267.25   15.91
   6  -2  -7  262.17   11.32
   6  -2  -7  257.38   12.48
  -6  -2   7  266.27   18.70
   6   2  -7  259.98   13.80
  -6   2   7  259.78   22.27
  -6   2   7  238.75   15.55
  -6   2   7  254.76   15.60
   6   2  -7  268.99   17.12
   6   2  -7  277.38   13.79
  -4  -2   7   16.56    4.69
   4  -2  -7   17.75    2.63
  -4  -2   7   19.85    6.66
  -4  -2   7   14.33    5.60
   4  -2  -7   17.31    5.27
   4  -2  -7   18.18    3.13
  -4   2   7    8.90    4.30
  -4   2   7   27.28    5.32
   4   2  -7   20.65    4.46
  -4   2   7   16.11    5.86
   4   2  -7   21.04    6.37
   4   2  -7   22.61    3.85
   2  -2  -7   -0.26    4.72
   2  -2  -7    2.11    2.94
  -2  -2   7   -3.13    5.47
   2  -2  -7    3.15    2.15
  -2  -2   7    1.25    4.16
  -2  -2   7    0.66    5.97
  -2  -2   7   -1.38    5.50
  -2   2   7    0.69    3.90
   2   2  -7   -1.44    4.18
  -2   2   7    5.39    5.57
  -2   2   7   -0.42    4.87
   2   2  -7    1.34    3.20
   2   2  -7    2.61    5.32
   0  -2  -7    3.35    1.90
   0  -2  -7    3.28    4.75
   0  -2   7    0.99    6.93
   0  -2   7    6.44    6.13
   0  -2   7   -2.12    6.04
   0  -2   7    1.77    5.32
   0   2   7    7.33    5.72
   0   2   7   -0.19    5.06
   0   2  -7    0.50    5.40
   0   2  -7   -1.63    4.36
   0   2   7    0.99    3.94
   0   2  -7    4.97    3.34
  -2  -2  -7   12.44    3.57
   2  -2   7    0.61    6.47
   2  -2   7   14.13    6.59
   2  -2   7    9.15    5.47
  -2  -2  -7    7.92    5.05
  -2  -2  -7    8.55    2.82
   2  -2   7   -0.22    8.86
  -2  -2  -7    9.44    2.01
   2   2   7   13.48    5.66
   2   2   7   21.20    6.04
  -2   2  -7    7.80    5.40
   2   2   7    4.44    4.18
  -2   2  -7    8.59    4.85
  -2   2  -7   16.20    3.89
  -4  -2  -7    3.78    5.07
  -4  -2  -7    9.21    3.34
   4  -2   7    5.39    8.30
   4  -2   7   -1.86    6.52
  -4  -2  -7    7.33    3.80
   4  -2   7    1.87   11.50
   4  -2   7    7.55    4.99
  -4   2  -7    2.37    6.47
   4   2   7   10.84    5.73
  -4   2  -7    2.53    4.80
  -4   2  -7    1.84    3.61
   4   2   7   12.01    5.81
  -4   2  -7    5.93    5.30
   4   2   7    2.41    4.65
  -6  -2  -7    1.09    4.71
  -6  -2  -7   -0.63    4.37
  -6  -2  -7    3.07    3.65
   6  -2   7   -2.64    6.95
  -6  -2  -7   -0.07    5.02
  -6  -2  -7   -2.31    4.11
   6  -2   7    1.22   10.06
   6  -2   7    0.08   13.60
  -6   2  -7    3.86    5.46
   6   2   7    9.79    6.12
  -6   2  -7    9.81    4.98
  -6   2  -7    4.64    6.30
   6   2   7   -1.77    4.97
   6   2   7    9.34    5.48
  -6   2  -7    3.80    3.74
   8  -2   7   39.87   13.71
  -8  -2  -7   62.79    7.37
   8  -2   7   47.83    8.84
  -8  -2  -7   57.84    6.47
  -8  -2  -7   44.69    5.40
   8  -2   7   51.17   16.96
  -8  -2  -7   41.25    6.84
  -8  -2  -7   56.25    6.64
  -8   2  -7   69.37    9.39
   8   2   7   43.71    7.05
  -8   2  -7   60.93    5.15
  -8   2  -7   36.76    7.23
  -8   2  -7   57.38    6.99
 -10  -2  -7    1.13    5.10
 -10  -2  -7   -0.07    5.48
 -10  -2  -7   -1.09    4.37
  10  -2   7   -0.10   13.33
 -10  -2  -7    2.50    4.77
  10  -2   7  -26.37   16.73
 -10  -2  -7   -7.49    5.51
 -10  -2  -7    3.01    5.22
 -10   2  -7    5.11    5.86
  10   2   7   -9.72    5.99
 -10   2  -7   -1.48    5.05
 -10   2  -7   -2.48    5.70
 -10   2  -7    0.89    3.59
 -12  -2  -7   66.90    7.71
 -12  -2  -7   59.67    6.61
  12  -2   7   63.96   18.35
 -12  -2  -7   44.14    7.61
 -12  -2  -7   60.32    7.81
  12  -2   7   49.08   19.92
 -12  -2  -7   52.00    7.02
 -12   2  -7   43.95    7.88
 -12   2  -7   85.43    9.26
 -12   2  -7   64.17    7.53
 -12   2  -7   55.79    7.76
 -14  -2  -7  -11.56    5.68
 -14  -2  -7    3.55    5.39
  14  -2   7  -12.64   15.86
 -14  -2  -7    6.37    6.13
 -14  -2  -7    6.19    5.24
 -14   2  -7    1.19    6.57
 -14   2  -7   10.80    5.78
 -14   2  -7  -14.03    5.86
 -14   2  -7    9.02    6.16
  21  -3  -7    1.14    3.47
 -21  -3   7   16.27    4.73
 -21   3   7   25.62    5.72
 -21   3   7    7.77    4.81
 -21   3   7   -1.78   14.70
  21   3  -7    3.95    5.23
  19  -3  -7    2.68    3.39
 -19  -3   7    6.74    4.51
 -19   3   7   13.06    5.23
  19   3  -7   -1.32    4.87
 -19   3   7   -0.73    4.26
 -19   3   7  -20.86   12.53
  17  -3  -7    1.95    3.28
 -17  -3   7    4.69    4.21
 -17   3   7   14.34    5.23
 -17   3   7    0.71    7.25
  17   3  -7    3.34    4.79
 -17   3   7   -9.76   12.73
 -17   3   7    1.10    4.28
 -15  -3   7  165.13   11.37
  15  -3  -7  172.49    8.46
 -15  -3   7  155.78    9.77
 -15   3   7  163.97   11.73
 -15   3   7  153.30   13.39
 -15   3   7  172.91   11.56
 -15   3   7  138.00   29.98
  15   3  -7  144.60   11.02
 -13  -3   7    7.59    3.10
 -13  -3   7   11.54    2.52
 -13  -3   7    5.13    3.88
 -13  -3   7    2.49    3.19
  13  -3  -7    5.61    4.62
  13  -3  -7    7.25    2.98
  13   3  -7    3.13    4.42
 -13   3   7   12.84    4.88
 -13   3   7    5.02    4.14
 -13   3   7    4.09    6.69
  11  -3  -7    4.65    2.65
 -11  -3   7    6.86    2.51
 -11  -3   7    6.97    3.18
 -11  -3   7    3.76    3.55
  11  -3  -7    8.54    4.60
 -11   3   7    4.90    4.23
 -11   3   7   -1.65    3.88
  11   3  -7    7.63    4.40
 -11   3   7   10.42    6.44
  11   3  -7    5.54    3.40
 -11   3   7   12.89    4.77
   9  -3  -7    6.94    2.58
   9  -3  -7    1.99    4.61
  -9  -3   7    4.38    4.81
  -9  -3   7    6.27    3.45
  -9  -3   7    5.77    3.52
   9  -3  -7    6.26    2.51
  -9  -3   7    9.41    2.80
  -9   3   7   -0.27    3.56
   9   3  -7    1.40    3.93
  -9   3   7    5.96    5.90
  -9   3   7    7.18    4.59
   9   3  -7    1.24    3.47
   9   3  -7    1.87    4.67
  -7  -3   7    8.92    3.30
  -7  -3   7    6.98    5.09
   7  -3  -7    7.61    2.31
   7  -3  -7    8.96    4.76
   7  -3  -7    5.01    2.60
  -7  -3   7    3.97    3.79
  -7  -3   7    7.23    3.53
  -7   3   7    9.29    4.44
   7   3  -7    3.25    5.15
  -7   3   7    3.11    3.63
  -7   3   7    2.54    5.70
   7   3  -7    7.68    3.85
   7   3  -7    9.32    4.11
   5  -3  -7    5.62    4.73
  -5  -3   7    4.48    5.02
  -5  -3   7    6.26    3.62
  -5  -3   7    2.97    3.95
   5  -3  -7    6.46    2.11
   5  -3  -7    7.02    2.65
  -5  -3   7    3.58    3.46
  -5   3   7    7.93    4.63
   5   3  -7    2.20    5.04
   5   3  -7    7.75    3.91
   5   3  -7    6.06    4.02
  -5   3   7    3.92    3.64
  -5   3   7    7.79    4.99
  -3  -3   7    0.28    5.39
  -3  -3   7    0.35    4.94
   3  -3  -7    0.49    4.51
   3  -3  -7    1.87    2.77
   3  -3  -7    0.16    1.81
  -3  -3   7   -0.67    4.06
   3   3  -7    7.63    4.23
  -3   3   7   15.73    5.72
  -3   3   7    4.05    3.77
   3   3  -7    7.60    5.35
  -3   3   7    9.77    4.84
   3   3  -7   10.60    3.76
  -1  -3   7   38.31    6.60
   1  -3  -7   25.87    3.28
  -1  -3   7   33.43    7.62
   1  -3  -7   35.43    5.75
   1  -3  -7   27.09    3.84
  -1  -3   7   30.93    5.74
   1   3  -7   35.84    5.40
  -1   3   7   23.11    5.18
   1   3  -7   31.84    6.20
  -1   3   7   39.31    5.93
  -1   3   7   43.93    6.55
   1   3  -7   28.38    4.54
   1  -3   7    0.62    5.97
  -1  -3  -7   -1.10    4.63
   1  -3   7   -4.79    8.21
   1  -3   7   -1.62    6.27
  -1   3  -7    3.94    4.54
   1   3   7   -1.04    3.76
   1   3   7    2.83    5.25
  -1   3  -7    2.82    5.22
  -1   3  -7   -2.46    3.66
  -3  -3  -7  139.20   11.56
  -3  -3  -7  168.21   10.13
  -3  -3  -7  154.02    9.54
   3  -3   7  123.36   18.11
   3  -3   7  122.68   24.21
   3  -3   7  175.14   12.95
  -3   3  -7  160.08   12.14
  -3   3  -7  171.94   10.78
   3   3   7  177.22   17.22
   3   3   7  150.34   11.58
  -3   3  -7  148.22   10.33
   5  -3   7   -7.30   10.36
   5  -3   7  -13.32   13.86
  -5  -3  -7   18.21    4.56
  -5  -3  -7   13.90    4.32
  -5  -3  -7    8.66    5.72
  -5  -3  -7   25.34    5.69
   5   3   7    9.26    5.34
  -5   3  -7   11.74    5.57
  -5   3  -7   18.90    5.32
   5   3   7   12.16    5.98
  -5   3  -7    9.72    4.36
  -7  -3  -7    6.73    4.48
   7  -3   7   -8.72   12.80
   7  -3   7    4.09    5.40
  -7  -3  -7    7.97    4.59
  -7  -3  -7   12.13    5.33
   7  -3   7  -28.25   15.81
  -7  -3  -7    4.07    5.64
  -7   3  -7    4.13    7.28
  -7   3  -7    2.88    5.15
  -7   3  -7    1.39    5.17
   7   3   7    2.76    5.47
  -9  -3  -7   -1.25    4.67
  -9  -3  -7    2.58    4.60
   9  -3   7  -13.48   14.80
  -9  -3  -7   -3.09    5.29
  -9  -3  -7   -3.29    4.75
   9  -3   7   -1.97    5.83
  -9  -3  -7    1.93    5.78
   9   3   7   15.61    6.58
  -9   3  -7    6.17    5.57
  -9   3  -7    2.60    6.82
  -9   3  -7   -1.44    5.69
   9   3   7   -5.17    5.92
  -9   3  -7   -1.77    5.16
 -11  -3  -7   -4.90    5.79
  11  -3   7   -9.60   16.91
 -11  -3  -7    3.30    5.18
 -11  -3  -7    5.67    4.83
 -11  -3  -7   10.48    6.48
 -11  -3  -7    9.20    5.42
  11   3   7   -8.13    6.40
 -11   3  -7   17.06    7.50
 -11   3  -7    3.78    5.32
 -11   3  -7    8.88    6.01
 -11   3  -7   -0.36    6.00
 -13  -3  -7    6.22    5.87
 -13  -3  -7  -12.85    5.51
 -13  -3  -7   -7.76    6.29
 -13  -3  -7    4.10    5.25
  13  -3   7  -17.72   17.49
 -13   3  -7   -1.47    6.44
 -13   3  -7    1.59    5.37
 -13   3  -7   -5.80    6.58
  20   4  -7    7.98    5.97
  18  -4  -7    2.44    3.50
 -18  -4   7    9.20    4.31
 -18   4   7   15.93    5.66
 -18   4   7    1.47    4.10
  18   4  -7    2.40    5.51
  16  -4  -7    8.72    3.58
 -16  -4   7    9.58    4.10
 -16  -4   7    5.07    3.00
  16   4  -7    7.42    5.59
 -16   4   7   20.39    5.95
 -16   4   7  -19.09   12.25
 -16   4   7    0.90    7.85
 -16   4   7    7.11    4.24
  14  -4  -7    5.24    3.28
 -14  -4   7    4.83    3.31
 -14  -4   7    5.07    3.72
  14   4  -7    2.30    5.18
 -14   4   7    3.27    4.09
 -14   4   7   -4.34    7.14
 -14   4   7   14.89    5.55
 -12  -4   7    8.12    3.43
 -12  -4   7    2.40    3.39
  12  -4  -7    4.56    4.85
 -12  -4   7    6.06    2.80
  12  -4  -7    5.18    3.00
 -12  -4   7   -0.95    3.26
 -12   4   7   -2.60    3.78
 -12   4   7    9.20    5.23
 -12   4   7    9.87    6.82
  12   4  -7   13.38    5.29
 -10  -4   7    8.19    3.87
  10  -4  -7    7.10    1.93
  10  -4  -7   11.04    2.99
 -10  -4   7    5.74    3.37
 -10  -4   7   13.58    3.24
 -10  -4   7    7.89    3.68
  10  -4  -7   10.87    4.97
 -10   4   7    0.61    3.57
 -10   4   7   16.54    5.37
 -10   4   7   10.74    6.62
  10   4  -7    7.23    4.99
  -8  -4   7    2.10    3.07
  -8  -4   7    3.04    3.10
   8  -4  -7    1.65    2.61
   8  -4  -7    7.98    4.73
   8  -4  -7    3.07    2.00
  -8  -4   7    3.10    3.74
  -8  -4   7    2.60    3.68
  -8   4   7   10.72    5.00
  -8   4   7    0.72    3.58
  -8   4   7    8.32    6.10
   8   4  -7    7.52    3.30
   8   4  -7    4.65    4.73
   8   4  -7    3.85    4.78
  -6  -4   7  187.39   11.67
   6  -4  -7  182.64    8.59
  -6  -4   7  187.17   10.62
   6  -4  -7  203.69    9.26
  -6  -4   7  215.62   15.46
   6  -4  -7  204.06   13.27
  -6  -4   7  191.70   12.64
  -6  -4   7  188.56   11.85
   6  -4  -7  192.98    9.63
  -6   4   7  196.74   13.35
   6   4  -7  187.51   10.80
   6   4  -7  211.17   12.58
  -6   4   7  190.44   17.87
   6   4  -7  187.26   13.85
  -6   4   7  191.74   13.41
   4  -4  -7    8.40    2.05
   4  -4  -7    9.33    3.00
  -4  -4   7   11.72    4.44
  -4  -4   7   14.09    4.78
  -4  -4   7    7.92    3.20
  -4  -4   7    9.45    4.64
   4  -4  -7    7.52    4.93
  -4  -4   7    6.04    3.71
  -4   4   7   18.89    5.52
   4   4  -7   10.78    3.98
   4   4  -7   11.42    5.72
  -4   4   7    6.65    4.07
   4   4  -7   11.68    4.61
   2  -4  -7    9.63    3.24
  -2  -4   7    6.65    4.09
  -2  -4   7    9.67    6.20
  -2  -4   7    4.64    4.72
   2  -4  -7    9.43    4.90
  -2  -4   7    8.34    4.87
   2  -4  -7    8.96    1.94
  -2   4   7   16.77    5.21
  -2   4   7    6.50    4.16
   2   4  -7   16.50    4.76
   2   4  -7    8.34    5.69
   2   4  -7   13.76    4.32
   0  -4   7    2.53    5.21
   0  -4   7    3.39    4.76
   0  -4  -7    3.79    5.01
   0  -4  -7    0.05    2.98
   0  -4  -7    4.73    3.32
   0  -4   7    1.96    8.02
   0   4   7    4.62    4.23
   0   4  -7    5.70    4.27
   0   4  -7    1.72    5.13
   0   4   7    6.98    5.08
   0   4  -7   -1.38    4.22
  -2  -4  -7    2.85    5.13
   2  -4   7    5.98    5.97
  -2  -4  -7    4.62    3.27
   2  -4   7    6.72    5.02
   2  -4   7   -0.30   10.26
  -2   4  -7    5.52    5.48
   2   4   7    9.62    5.08
  -2   4  -7   10.08    4.42
  -2   4  -7    6.00    4.66
   2   4   7    3.36    4.43
   4  -4   7   -0.55    5.02
   4  -4   7   -4.98    9.56
  -4  -4  -7    5.16    3.58
  -4  -4  -7    0.75    5.53
   4  -4   7   -7.86   13.34
  -4  -4  -7    2.90    3.94
   4  -4   7    3.09    6.48
  -4   4  -7    8.03    4.90
  -4   4  -7   -1.37    4.84
  -4   4  -7    2.18    4.45
   4   4   7   10.53    5.57
   4   4   7    1.43    4.93
  -6  -4  -7    3.59    6.02
   6  -4   7  -21.08   12.77
   6  -4   7   -3.95    6.83
  -6  -4  -7    7.23    4.05
   6  -4   7   -8.61   15.81
   6  -4   7    4.32    5.72
  -6  -4  -7    5.82    5.82
  -6  -4  -7    2.39    4.21
  -6   4  -7    3.22    4.54
  -6   4  -7   -5.26    8.01
  -6   4  -7   12.25    5.37
   6   4   7    0.96    5.51
  -6   4  -7    2.59    5.58
  -8  -4  -7   37.46    5.74
  -8  -4  -7   24.65    7.05
  -8  -4  -7   26.64    5.52
   8  -4   7  -15.27   18.74
  -8  -4  -7   32.97    5.40
   8  -4   7   20.29    8.20
   8  -4   7   29.52    6.98
  -8  -4  -7   47.79    7.47
  -8   4  -7   38.37    8.88
  -8   4  -7   32.16    6.45
  -8   4  -7   23.65    6.75
   8   4   7   13.78    6.89
 -10  -4  -7   -0.44    4.68
 -10  -4  -7    6.71    5.03
 -10  -4  -7    0.68    6.06
  10  -4   7  -13.66    7.39
 -10  -4  -7    1.81    5.91
 -10   4  -7   -3.70    5.01
 -10   4  -7   -5.67    5.70
  10   4   7   -6.07    6.32
 -10   4  -7    6.11    7.21
 -12  -4  -7   46.30    8.24
  12  -4   7   22.81    8.36
 -12  -4  -7   35.95    7.19
 -12   4  -7   34.42    6.32
  19   5  -7   -1.92    6.86
  17  -5  -7   11.28    3.88
  17   5  -7    5.31    6.16
 -15  -5   7   96.47    7.99
 -15  -5   7   75.75    7.01
  15  -5  -7   87.26    6.60
  15   5  -7   85.18   10.72
 -15   5   7  107.68   10.33
 -15   5   7   88.50   10.77
 -13  -5   7    9.76    3.58
 -13  -5   7   11.27    3.47
 -13  -5   7    3.88    3.68
  13  -5  -7    4.18    3.30
 -13   5   7   18.32    6.19
 -13   5   7   -2.08    7.51
  13   5  -7    5.85    5.88
 -11  -5   7   10.33    3.28
 -11  -5   7    0.25    3.80
  11  -5  -7    6.82    3.25
  11  -5  -7   12.68    5.55
 -11  -5   7    8.66    3.36
  11   5  -7    2.14    5.74
 -11   5   7    7.72    7.45
 -11   5   7   17.85    6.21
 -11   5   7    1.49    3.98
   9  -5  -7    0.45    5.18
  -9  -5   7    3.29    3.26
  -9  -5   7    4.08    3.99
  -9  -5   7    4.60    2.93
  -9  -5   7   -0.46    3.87
   9  -5  -7    2.72    2.92
   9  -5  -7    3.51    2.25
  -9   5   7    3.10    5.64
  -9   5   7    5.46    6.81
   9   5  -7    1.88    5.42
  -7  -5   7   12.11    3.73
  -7  -5   7   14.01    4.47
  -7  -5   7    8.19    4.29
   7  -5  -7   10.23    2.57
  -7  -5   7    8.24    2.96
   7  -5  -7   12.38    5.42
   7  -5  -7    6.72    2.99
  -7   5   7   28.84    7.11
  -7   5   7    1.10    3.90
  -7   5   7   18.46    6.01
   7   5  -7   13.13    5.65
  -5  -5   7    4.75    3.72
   5  -5  -7    7.65    2.69
  -5  -5   7   13.38    4.42
   5  -5  -7    6.52    5.11
   5  -5  -7    7.52    3.12
  -5  -5   7   11.66    4.62
  -5  -5   7    8.12    4.36
   5   5  -7    8.81    4.21
   5   5  -7   -1.09    4.91
  -5   5   7   11.44    5.54
   5   5  -7    6.76    5.42
  -5   5   7    2.13    4.11
  -3  -5   7    6.18    4.53
  -3  -5   7   10.60    4.90
  -3  -5   7   12.71    5.78
   3  -5  -7    8.95    5.29
   3  -5  -7    6.68    3.27
   3  -5  -7    3.65    2.84
  -3  -5   7    4.20    3.84
   3   5  -7   12.72    5.72
   3   5  -7   13.76    5.55
  -3   5   7   24.23    5.99
   3   5  -7   22.50    4.43
  -3   5   7    9.56    4.68
  -1  -5   7   24.34    7.63
  -1  -5   7   14.75    5.37
  -1  -5   7   26.72    5.75
  -1  -5   7   12.93    4.38
   1  -5  -7   24.55    4.08
   1  -5  -7   23.59    5.67
   1   5  -7   17.82    5.38
   1   5  -7   21.24    4.75
  -1   5   7   25.54    6.13
  -1   5   7   11.28    5.16
   1   5  -7   19.43    3.48
   1   5  -7   11.10    5.71
  -1  -5  -7    3.28    5.34
   1  -5   7    1.20    8.92
   1  -5   7    0.20    5.54
   1  -5   7   -2.62    4.76
  -1  -5  -7    2.56    3.53
   1  -5   7   -4.44    4.19
   1   5   7   10.68    5.13
  -1   5  -7    2.66    4.54
  -1   5  -7    2.52    4.99
   1   5   7    0.78    4.85
  -1   5  -7   -3.35    5.17
   3  -5   7  125.29   16.45
   3  -5   7  110.94   11.06
  -3  -5  -7  105.74   10.25
  -3  -5  -7  101.19    8.45
   3  -5   7   96.26   10.52
   3   5   7   92.51   16.60
  -3   5  -7   76.58    9.32
   3   5   7  121.22   10.70
  -3   5  -7   98.69   10.80
  -5  -5  -7   12.08    4.57
   5  -5   7    5.11    5.67
  -5  -5  -7    6.28    6.11
  -5  -5  -7   21.47    6.57
   5  -5   7    7.89   15.60
   5  -5   7    1.71    6.66
   5   5   7    3.18    5.97
  -5   5  -7    7.19    5.36
   5   5   7   -2.37    5.36
  -5   5  -7   13.54    5.86
   7  -5   7    1.37    5.66
  -7  -5  -7   10.76    6.16
  -7  -5  -7    6.63    6.67
  -7  -5  -7    6.86    4.86
   7  -5   7  -32.33   16.38
   7  -5   7   -3.18    6.72
   7   5   7  -10.18    5.33
  -7   5  -7  -12.17    9.04
   7   5   7    1.14    6.21
  -7   5  -7   -0.50    5.63
  -9  -5  -7    1.81    6.52
   9  -5   7    8.89    7.08
  -9  -5  -7    1.50    4.89
  -9  -5  -7   -5.14    6.36
   9   5   7   -5.28    6.58
  -9   5  -7   -2.73    5.05
  -9   5  -7   -0.15    8.10
  11  -5   7    4.71    6.89
 -14  -6   7    5.00    3.71
  14   6  -7    2.01    6.24
 -14   6   7   -5.18    7.91
 -12  -6   7    0.02    3.86
 -12  -6   7   12.60    3.66
  12  -6  -7   10.97    6.01
  12  -6  -7    0.61    3.20
 -12   6   7    9.54    8.16
 -12   6   7   15.46    6.31
  12   6  -7    8.19    4.81
  12   6  -7    3.86    6.29
 -10  -6   7   15.64    3.81
  10  -6  -7    6.92    3.36
 -10  -6   7    6.40    4.24
  10  -6  -7    5.57    5.76
 -10   6   7   25.33    8.26
  10   6  -7   11.59    4.53
  10   6  -7    3.24    6.37
 -10   6   7   18.66    6.51
  -8  -6   7    8.03    3.91
   8  -6  -7    9.34    6.17
   8  -6  -7   -0.31    3.08
  -8  -6   7    2.05    4.14
   8  -6  -7    4.77    2.81
  -8  -6   7    8.70    4.58
   8   6  -7   12.16    4.23
  -8   6   7   24.93    7.71
   8   6  -7   -2.67    6.11
  -8   6   7   16.58    6.75
  -6  -6   7  112.34    8.12
  -6  -6   7  113.29    9.69
   6  -6  -7  112.05    7.15
   6  -6  -7  113.06    6.79
   6  -6  -7  117.22   11.11
  -6  -6   7  115.64    9.49
  -6   6   7   86.43   15.15
  -6   6   7  120.15   11.96
   6   6  -7  113.41    9.77
   6   6  -7   82.74    9.35
  -4  -6   7   17.78    5.29
  -4  -6   7    8.92    5.06
   4  -6  -7   11.10    3.41
  -4  -6   7   11.60    4.23
   4  -6  -7   12.25    3.72
   4  -6  -7   17.61    6.26
  -4   6   7   24.17    6.76
  -4   6   7    4.17    4.98
   4   6  -7   15.30    4.14
   4   6  -7   14.34    6.19
   4   6  -7    7.43    5.83
   2  -6  -7    2.81    5.81
  -2  -6   7   -1.02    4.75
   2  -6  -7    1.58    3.31
  -2  -6   7    1.61    4.10
   2  -6  -7    5.46    3.49
  -2  -6   7    0.33    5.09
  -2  -6   7   16.56    7.07
  -2   6   7   -1.35    4.94
   2   6  -7    0.84    5.68
  -2   6   7    8.24    5.84
   2   6  -7   -4.94    5.62
   2   6  -7   10.26    3.75
   0  -6   7    2.78    5.22
   0  -6  -7    1.84    5.84
   0  -6   7    5.33    5.66
   0  -6   7   17.67    8.25
   0  -6   7   -0.35    4.22
   0  -6  -7   -0.93    3.63
   0   6  -7   -1.71    5.72
   0   6   7   11.96    6.15
   0   6  -7   -5.25    5.17
   0   6   7   -4.15    5.21
  -2  -6  -7    7.71    6.10
   2  -6   7   16.72    9.43
   2  -6   7   10.62    5.90
   2  -6   7   17.76    6.52
   2  -6   7   -1.36    4.63
   2   6   7    0.32    5.84
  -2   6  -7   -3.39    5.56
  -2   6  -7   -0.78    5.73
   4  -6   7   -2.40    5.58
   4  -6   7   -0.44    6.21
  -4  -6  -7   -2.47    5.93
   4  -6   7   -7.07    4.74
   4  -6   7    9.77   11.00
   4   6   7   -3.82    6.20
  -4   6  -7   -2.93    5.43
  -4   6  -7   -3.76    5.57
  -6  -6  -7   13.92    5.05
   6  -6   7    3.42    5.77
   6  -6   7   11.32    6.67
   6  -6   7   -8.76    5.37
  -6  -6  -7   11.12    6.63
   6   6   7   -7.43    5.93
  11  -7  -7    7.99    6.90
 -11  -7   7   16.38    4.12
  11   7  -7   -2.69    6.39
 -11   7   7   30.21    9.12
   9  -7  -7    0.41    6.27
  -9  -7   7    6.72    3.70
   9   7  -7   -6.02    5.80
   9   7  -7   11.92    4.56
   7  -7  -7    4.79    3.24
  -7  -7   7    8.02    4.00
   7  -7  -7    4.64    3.44
   7  -7  -7   10.79    6.62
  -7   7   7   -2.80    4.91
   7   7  -7   -2.56    5.90
  -7   7   7   18.73    7.19
   7   7  -7    9.68    4.35
   5  -7  -7    5.13    6.21
   5  -7  -7    2.00    3.45
   5  -7  -7    4.78    3.33
  -5  -7   7    8.14    4.08
  -5   7   7   16.43    6.59
   5   7  -7   10.15    4.30
   5   7  -7    5.02    6.20
  -5   7   7   -3.76    4.99
   3  -7  -7    8.28    3.74
   3  -7  -7    5.63    3.72
  -3  -7   7    9.29    4.31
  -3  -7   7   21.09    5.71
   3   7  -7    7.97    6.45
  -3   7   7    0.74    5.54
   1  -7  -7   11.92    4.17
  -1  -7   7    7.28    4.29
  -1  -7   7   17.50    6.14
   1   7  -7    3.82    6.34
   1   7  -7    7.88    6.35
  -1   7   7    7.01    6.18
   1  -7   7   32.09    8.74
  -1   7  -7   -5.40    5.78
  -3  -7  -7   68.55    7.46
  20   0  -8   10.98    4.60
 -20   0   8   15.38    5.68
 -20   0   8   22.56   11.51
 -20   0   8    7.30    5.10
  18   0  -8    0.41    2.94
 -18   0   8    5.04    6.07
 -18   0   8   -1.71    5.06
  18   0  -8    3.04    4.04
 -18   0   8    4.86   10.22
 -18   0   8   -2.07    4.49
  16   0  -8    1.32    3.60
 -16   0   8   -1.62    4.13
 -16   0   8   -0.61    8.67
 -16   0   8    4.33    5.92
  16   0  -8   -1.02    2.69
 -16   0   8   -1.73    5.10
 -14   0   8    2.70    4.20
 -14   0   8   -3.25    7.13
 -14   0   8   12.49    5.58
  14   0  -8    4.41    3.49
 -14   0   8    9.27    6.44
  14   0  -8    5.19    2.86
  12   0  -8  174.60   12.07
 -12   0   8  181.64   11.81
  12   0  -8  166.69    9.73
 -12   0   8  121.86   20.40
  12   0  -8  161.32    8.01
 -12   0   8  156.76   11.53
 -10   0   8    4.23    6.41
  10   0  -8    2.84    4.86
  10   0  -8    5.57    3.20
 -10   0   8    5.23    4.97
 -10   0   8    1.51    5.65
  10   0  -8    6.33    3.06
  -8   0   8   -1.06    4.69
   8   0  -8    1.75    3.06
  -8   0   8   -3.49    5.79
  -8   0   8   -1.61    5.50
   8   0  -8   -1.48    4.66
   8   0  -8    2.59    3.10
  -8   0   8    0.99    4.98
   6   0  -8    3.37    2.99
  -6   0   8   -2.25    5.96
  -6   0   8    3.60    5.82
  -6   0   8    1.76    3.37
  -6   0   8    5.28    4.73
   6   0  -8    7.05    5.15
   4   0  -8   14.24    3.23
   4   0  -8   10.94    5.65
  -4   0   8   15.53    4.56
  -4   0   8   15.16    6.04
   4   0  -8   16.41    3.99
  -4   0   8   10.55    5.86
  -4   0   8   17.34    5.24
  -2   0   8   19.85    6.21
  -2   0   8   10.81    5.87
   2   0  -8   18.31    3.20
   2   0  -8   15.32    3.92
  -2   0   8   15.79    5.65
   2   0  -8   11.45    5.61
  -2   0   8   18.32    5.68
   0   0   8    4.25    6.54
   0   0   8    0.31    5.34
   0   0  -8    2.71    3.38
   0   0  -8   -0.54    3.54
   0   0   8   -0.08    5.63
   0   0  -8    1.79    5.16
   0   0  -8    0.28    2.77
   0   0   8   -1.99    5.68
  -2   0  -8   60.15    8.52
   2   0   8   53.86    7.97
  -2   0  -8   58.89    6.46
   2   0   8   52.98    7.05
   2   0   8   66.38   10.35
  -2   0  -8   51.35    5.72
  -2   0  -8   56.00    6.80
   4   0   8    3.73    6.68
  -4   0  -8   -0.69    2.93
   4   0   8   -3.04    5.25
  -4   0  -8    1.53    4.57
  -4   0  -8    2.76    5.62
   4   0   8    9.56    9.53
   4   0   8    0.67    5.87
  -4   0  -8    6.76    3.49
   6   0   8   99.10   17.74
  -6   0  -8  120.07    9.97
  -6   0  -8  130.58    8.26
  -6   0  -8  109.97    7.99
   6   0   8  114.05    9.37
   6   0   8  141.75   19.13
  -6   0  -8  124.77   10.93
   6   0   8  134.66   11.66
  -8   0  -8    8.32    4.50
   8   0   8   10.46   12.89
   8   0   8   -1.35    6.73
  -8   0  -8    4.43    5.95
  -8   0  -8    8.53    5.17
  -8   0  -8   10.23    5.69
  -8   0  -8    5.82    5.74
 -10   0  -8    6.59    5.97
  10   0   8    3.08   14.41
 -10   0  -8   -4.51    5.45
  10   0   8   -6.78    7.32
 -10   0  -8    3.42    5.85
 -10   0  -8   -5.28    6.11
 -10   0  -8    1.99    4.49
 -12   0  -8   -0.50    5.74
 -12   0  -8   -2.90    6.00
 -12   0  -8    3.87    4.87
 -12   0  -8    1.90    6.07
  12   0   8   -9.35   16.92
 -14   0  -8   10.26    6.66
 -14   0  -8  -10.64    5.09
 -14   0  -8    9.72    6.72
 -23  -1   8  584.16   48.28
 -21  -1   8  104.86   10.23
  21  -1  -8  101.92    9.17
 -21   1   8  112.80   10.70
 -21   1   8  114.91   25.11
  21   1  -8   91.74    9.43
 -19  -1   8   -0.61    4.54
  19  -1  -8    0.17    3.92
  19  -1  -8    1.50    3.18
 -19   1   8   -0.82    4.84
 -19   1   8    8.27    6.29
  19   1  -8    0.38    4.29
 -19   1   8   -2.12   12.17
 -17  -1   8   -1.27    4.41
 -17  -1   8    8.75    5.84
  17  -1  -8    3.57    3.00
 -17  -1   8    1.19    4.43
 -17  -1   8   22.67    8.99
  17  -1  -8    2.80    3.75
 -17   1   8    4.78    6.58
  17   1  -8    0.05    4.08
 -17   1   8   -2.43    4.57
 -17   1   8    9.18    5.71
 -17   1   8   -7.61   11.05
  15  -1  -8    4.50    2.92
 -15  -1   8    2.63    4.25
  15  -1  -8    3.31    3.39
 -15  -1   8    7.48    5.82
 -15  -1   8   -1.96    4.84
 -15  -1   8   13.03    7.32
 -15   1   8  -10.01    9.57
  15   1  -8    3.20    2.74
 -15   1   8   -5.34    6.78
 -15   1   8    7.11    5.62
 -15   1   8   -0.21    4.19
  15   1  -8    5.12    3.87
  13  -1  -8    8.57    5.51
 -13  -1   8    4.06    2.95
  13  -1  -8    9.03    2.96
 -13  -1   8   15.49    6.25
 -13  -1   8    5.54    4.22
 -13  -1   8    1.90    5.58
  13  -1  -8    7.16    3.29
 -13  -1   8    6.41    6.17
 -13   1   8    2.85    5.37
 -13   1   8    3.49    6.78
 -13   1   8   -2.19    8.58
  13   1  -8    9.37    3.00
 -13   1   8    4.66    4.52
  13   1  -8    9.57    3.70
 -11  -1   8    8.68    4.43
 -11  -1   8   13.80    2.10
  11  -1  -8    5.99    5.12
 -11  -1   8   10.58    6.20
 -11  -1   8   10.84    3.85
  11  -1  -8    9.87    3.03
 -11  -1   8   10.69    5.88
  11  -1  -8    8.10    3.10
 -11  -1   8   11.96    5.47
 -11   1   8    9.99    4.78
 -11   1   8    3.21    5.13
 -11   1   8   -1.88    7.38
  11   1  -8    6.86    5.57
 -11   1   8   19.22    6.98
  11   1  -8   12.98    3.79
   9  -1  -8   -0.70    2.76
   9  -1  -8   -0.76    2.67
  -9  -1   8   -3.07    3.99
   9  -1  -8    1.10    5.24
  -9  -1   8    0.11    5.34
  -9  -1   8   -0.68    6.11
  -9   1   8    2.84    6.00
  -9   1   8   -0.75    5.35
   9   1  -8   -5.07    5.43
   9   1  -8    2.91    3.28
  -9   1   8    3.46    4.85
  -7  -1   8   10.00    6.64
   7  -1  -8   23.24    3.59
  -7  -1   8   24.26    5.94
   7  -1  -8   22.68    3.44
  -7  -1   8   15.42    3.77
   7  -1  -8   13.75    5.84
  -7   1   8   35.22    6.66
  -7   1   8   15.77    5.79
   7   1  -8   17.88    3.83
   7   1  -8   25.84    4.33
   7   1  -8   19.72    6.41
  -7   1   8   18.97    5.33
  -5  -1   8    0.00    6.28
  -5  -1   8    0.02    2.90
   5  -1  -8    1.68    5.38
   5  -1  -8    1.56    3.14
   5  -1  -8    2.55    2.70
  -5  -1   8   -2.98    4.01
  -5  -1   8    3.42    5.40
   5   1  -8    5.57    3.84
   5   1  -8    7.59    5.77
  -5   1   8    2.12    4.98
   5   1  -8    4.00    3.24
  -5   1   8   10.86    5.65
  -5   1   8    4.46    4.93
  -3  -1   8  243.83   20.63
  -3  -1   8  255.12   15.75
  -3  -1   8  215.51   24.07
  -3  -1   8  219.18   19.99
   3  -1  -8  217.56   11.88
   3  -1  -8  220.17   15.70
  -3  -1   8  227.63   15.53
   3   1  -8  250.04   12.42
   3   1  -8  285.27   16.18
  -3   1   8  260.35   22.24
  -3   1   8  216.01   15.43
  -3   1   8  234.52   14.56
   3   1  -8  254.57   13.19
  -1  -1   8   12.26    6.13
  -1  -1   8    8.24    6.77
  -1  -1   8   21.25    6.65
  -1  -1   8   13.34    5.07
   1  -1  -8   14.36    2.75
   1  -1  -8   11.85    5.53
   1  -1  -8   13.37    3.77
  -1  -1   8   14.04    6.95
  -1   1   8   15.47    5.98
   1   1  -8   14.90    3.52
   1   1  -8   13.15    5.90
   1   1  -8   17.82    4.48
  -1   1   8   10.71    5.60
  -1   1   8    9.94    5.15
   1  -1   8    4.81    6.66
  -1  -1  -8    5.39    5.22
   1  -1   8   -2.61    6.40
  -1  -1  -8   -0.13    3.47
   1  -1   8    3.58    6.19
  -1  -1  -8    3.19    2.51
   1  -1   8    8.22    5.62
   1  -1   8    0.00    7.93
  -1   1  -8   11.57    2.58
   1   1   8    2.60    4.91
  -1   1  -8    5.21    3.29
   1   1   8    8.95    5.69
  -1   1  -8    4.15    4.62
   1   1   8    6.10    5.57
  -1   1  -8    4.20    5.95
  -3  -1  -8   -1.09    2.45
   3  -1   8    2.25   10.02
  -3  -1  -8    1.06    5.09
   3  -1   8   10.36    6.78
   3  -1   8    0.14    6.67
  -3  -1  -8    1.51    3.65
   3  -1   8   -0.68    6.77
   3  -1   8   -4.35    5.62
  -3   1  -8    0.01    5.35
  -3   1  -8    0.30    3.42
   3   1   8    2.58    5.22
   3   1   8    1.45    5.48
  -3   1  -8   -0.66    4.75
  -3   1  -8    0.42    4.89
   3   1   8    5.39    5.63
   5  -1   8    7.69    5.54
  -5  -1  -8   12.22    5.56
   5  -1   8    2.74    7.17
  -5  -1  -8   10.23    4.30
  -5  -1  -8    8.42    4.57
   5  -1   8   11.48    7.73
   5  -1   8   19.19    8.76
  -5  -1  -8    8.14    4.21
  -5  -1  -8    3.88    2.67
   5  -1   8   -1.50   11.37
  -5   1  -8    7.80    3.59
   5   1   8    0.33    5.63
  -5   1  -8   10.37    5.67
   5   1   8    5.12    5.47
  -5   1  -8    6.18    6.22
  -5   1  -8   16.09    5.30
   5   1   8   17.87    6.23
   7  -1   8   -0.91   12.94
   7  -1   8    1.70    7.37
  -7  -1  -8   -2.32    5.21
  -7  -1  -8   -0.37    4.44
   7  -1   8   25.76   10.55
  -7  -1  -8    4.11    5.08
  -7  -1  -8    1.81    4.44
   7  -1   8   -1.57    7.37
  -7  -1  -8    0.56    5.64
   7   1   8   -8.05    5.92
  -7   1  -8   -8.67    5.94
  -7   1  -8    2.00    5.62
   7   1   8    4.58    5.30
  -9  -1  -8    0.39    6.16
   9  -1   8  -15.64   14.64
   9  -1   8  -11.05    7.52
   9  -1   8   17.93   12.18
  -9  -1  -8    2.18    5.60
  -9  -1  -8   -5.28    4.74
  -9  -1  -8   -7.16    5.57
  -9  -1  -8    4.82    4.98
  -9  -1  -8    4.48    4.83
   9   1   8  -11.88    6.65
  -9   1  -8   -4.39    5.54
  -9   1  -8   -2.28    5.90
  -9   1  -8   -3.41    6.40
  -9   1  -8   -0.22    4.02
  11  -1   8   49.88   18.18
 -11  -1  -8   39.54    6.20
 -11  -1  -8   33.94    5.78
 -11  -1  -8   31.74    7.26
  11  -1   8   65.75   15.53
 -11  -1  -8   41.86    7.03
 -11  -1  -8   42.57    7.54
 -11   1  -8   43.36    7.06
 -11   1  -8   31.60    7.07
 -11   1  -8   17.94    7.73
 -11   1  -8   36.33    5.48
 -11   1  -8   34.20    7.32
 -13  -1  -8    5.15    5.47
 -13  -1  -8   -3.95    5.09
  13  -1   8   22.32   14.80
 -13  -1  -8    1.60    5.87
 -13  -1  -8    1.40    6.54
 -13  -1  -8  -13.79    5.85
 -13   1  -8   -4.18    6.23
 -13   1  -8   -0.95    6.21
 -22   2   8    5.01    5.27
  20  -2  -8    4.80    3.48
  20  -2  -8    1.51    4.18
 -20  -2   8    8.46    4.79
 -20   2   8  -18.41   14.08
  20   2  -8    3.63    4.84
 -20   2   8    0.06    4.94
 -20   2   8   21.50    5.98
  18  -2  -8    5.26    3.39
  18  -2  -8   -4.81    3.72
 -18  -2   8    1.69    4.45
 -18   2   8    3.78    4.98
  18   2  -8   -0.35    4.36
 -18   2   8    1.00    7.39
 -18   2   8  -13.26   14.23
 -18   2   8   17.38    5.77
 -16  -2   8   -3.63    4.34
 -16  -2   8    5.24    4.44
  16  -2  -8    8.60    3.34
  16  -2  -8    4.09    3.58
 -16   2   8   -1.06    7.72
 -16   2   8  -13.51   11.59
 -16   2   8   16.20    5.80
  16   2  -8    5.53    4.50
 -16   2   8    6.70    4.85
 -14  -2   8   12.60    5.73
  14  -2  -8    7.09    3.09
  14  -2  -8    7.92    3.37
 -14  -2   8   10.24    2.93
 -14  -2   8    9.86    5.07
 -14  -2   8    7.36    4.37
 -14   2   8   -2.45   10.73
 -14   2   8    8.51    4.77
 -14   2   8   16.75    5.60
  14   2  -8    8.06    4.12
 -14   2   8    7.66    7.33
 -12  -2   8  205.78   11.43
 -12  -2   8  216.57   13.83
 -12  -2   8  202.11   13.24
 -12  -2   8  208.17   13.71
  12  -2  -8  197.93   13.69
  12  -2  -8  208.47    9.55
  12  -2  -8  209.48   10.95
 -12   2   8  217.40   14.43
  12   2  -8  177.16   11.76
 -12   2   8  204.26   13.65
 -12   2   8  213.51   14.12
 -12   2   8  163.73   19.86
  12   2  -8  202.46   11.08
 -10  -2   8    0.42    5.54
 -10  -2   8    6.59    2.73
  10  -2  -8    6.84    5.34
  10  -2  -8    6.29    2.96
 -10  -2   8    7.82    3.94
  10  -2  -8    7.10    2.85
 -10  -2   8    3.62    4.17
 -10  -2   8   11.58    6.23
  10   2  -8    8.98    4.06
  10   2  -8    5.16    3.66
 -10   2   8    8.40    5.24
 -10   2   8    1.14    4.88
 -10   2   8   12.98    6.39
  10   2  -8    3.84    5.43
  -8  -2   8    2.17    5.33
  -8  -2   8    0.98    4.02
  -8  -2   8   -4.40    3.27
   8  -2  -8    4.55    5.23
   8  -2  -8    1.41    2.62
  -8  -2   8   -4.16    5.53
   8  -2  -8   -0.04    2.75
   8   2  -8    0.83    3.76
  -8   2   8    7.71    5.79
  -8   2   8   10.57    5.06
  -8   2   8   -2.12    4.47
   8   2  -8    3.48    3.54
   8   2  -8   -2.68    5.63
  -6  -2   8    3.13    6.52
  -6  -2   8   -1.85    5.41
   6  -2  -8    3.57    2.52
   6  -2  -8    0.95    2.92
   6  -2  -8    2.27    5.51
  -6  -2   8    3.01    3.28
  -6   2   8    3.68    5.25
   6   2  -8    1.88    3.50
   6   2  -8    5.11    4.10
   6   2  -8   -4.63    5.51
  -6   2   8    0.42    4.31
  -6   2   8    7.13    5.91
   4  -2  -8   13.24    2.76
   4  -2  -8   13.03    3.45
  -4  -2   8   10.65    6.97
   4  -2  -8   12.50    5.95
  -4  -2   8    5.85    6.14
  -4  -2   8    2.57    4.98
  -4   2   8   11.43    5.64
  -4   2   8    8.13    4.70
   4   2  -8   17.03    3.79
   4   2  -8    1.31    5.83
  -4   2   8   17.78    6.10
   4   2  -8   18.28    4.78
   2  -2  -8    6.73    5.52
  -2  -2   8   -3.85    6.76
  -2  -2   8    1.08    4.66
   2  -2  -8    9.45    2.54
  -2  -2   8   -3.34    6.30
  -2  -2   8   -3.03    6.54
   2   2  -8   13.22    5.18
  -2   2   8    3.94    4.63
  -2   2   8    2.91    5.46
   2   2  -8   -1.81    6.17
   2   2  -8   13.27    3.67
  -2   2   8    6.81    5.97
   0  -2  -8    2.30    5.72
   0  -2  -8    5.56    3.93
   0  -2   8   -6.14    5.70
   0  -2   8    2.27    6.41
   0  -2   8   -0.88    6.99
   0  -2   8   -1.07    8.13
   0  -2  -8    1.77    2.07
   0   2  -8    4.95    3.63
   0   2   8    9.68    6.33
   0   2  -8    1.12    5.03
   0   2  -8    0.15    6.09
   0   2   8    0.75    4.67
   0   2   8    7.80    5.98
  -2  -2  -8   21.62    3.60
   2  -2   8   33.95   11.57
   2  -2   8   23.54    6.74
  -2  -2  -8   37.10    6.74
  -2  -2  -8   42.11    4.97
   2  -2   8   30.16    8.15
   2  -2   8   27.63    8.52
   2   2   8   37.85    7.46
   2   2   8   12.83    5.91
  -2   2  -8   33.66    6.37
   2   2   8   50.84    7.12
  -2   2  -8   21.09    6.56
   4  -2   8  -12.52   13.16
   4  -2   8   -2.37    9.32
  -4  -2  -8   -4.40    5.25
   4  -2   8    0.36    5.41
  -4  -2  -8    3.50    3.95
   4  -2   8   -4.73    7.42
  -4  -2  -8    2.78    3.45
  -4   2  -8    2.75    5.43
   4   2   8   -4.80    5.25
  -4   2  -8   -4.06    6.20
  -4   2  -8   -0.22    5.77
   4   2   8   -6.37    6.50
   4   2   8    3.06    6.04
  -4   2  -8   -4.62    3.81
   6  -2   8   69.75   11.15
   6  -2   8  112.94   16.79
  -6  -2  -8  113.66   10.50
  -6  -2  -8   78.41    9.64
  -6  -2  -8  121.53    8.83
   6  -2   8  109.93   19.25
  -6   2  -8   95.55   10.32
  -6   2  -8  115.03    9.09
  -6   2  -8  107.71   11.69
   6   2   8   88.01   10.48
   6   2   8  117.21   10.68
  -8  -2  -8   16.48    5.62
   8  -2   8  -13.39    8.71
   8  -2   8   -7.97   16.71
  -8  -2  -8    6.63    5.68
  -8  -2  -8   10.99    6.20
   8  -2   8   15.09   13.38
  -8  -2  -8   15.18    5.57
  -8  -2  -8    8.20    4.66
   8   2   8   -0.08    6.74
  -8   2  -8    7.46    6.30
   8   2   8    9.66    6.81
  -8   2  -8    2.08    6.61
  -8   2  -8   11.57    4.12
  -8   2  -8   17.36    6.73
 -10  -2  -8   11.41    5.11
  10  -2   8  -30.30   17.84
 -10  -2  -8    5.64    5.11
  10  -2   8   -6.11   14.59
 -10  -2  -8   -2.85    5.43
 -10  -2  -8    0.87    5.95
 -10  -2  -8   -5.55    6.01
 -10  -2  -8    8.62    5.78
 -10   2  -8   -6.54    6.68
 -10   2  -8   -2.85    5.72
 -10   2  -8    3.53    6.41
 -12  -2  -8   -3.97    5.64
 -12  -2  -8    6.33    6.34
 -12  -2  -8  -13.91    5.75
  12  -2   8  -16.59   15.40
 -12  -2  -8    5.62    5.43
 -12   2  -8   -7.41    6.02
 -12   2  -8  -11.99    6.47
 -12   2  -8    0.92    6.61
 -12   2  -8   -0.88    5.86
  21  -3  -8   68.28    6.13
 -21   3   8   82.38    9.60
 -19  -3   8    7.04    4.53
  19  -3  -8    4.09    3.60
  19  -3  -8    3.81    4.09
 -19   3   8   20.19    6.06
 -19   3   8   -2.76    4.62
  19   3  -8    7.68    5.30
 -19   3   8  -14.46   14.36
 -17  -3   8    1.65    4.49
 -17  -3   8    1.50    3.03
  17  -3  -8    4.33    3.81
  17  -3  -8    4.97    3.52
 -17   3   8    7.21    4.96
 -17   3   8   14.66    5.96
 -17   3   8  -19.47   12.96
 -17   3   8   -8.10    8.08
  17   3  -8    4.88    5.15
 -15  -3   8    3.48    4.31
 -15  -3   8    4.60    3.56
  15  -3  -8    6.05    3.45
  15  -3  -8    5.34    3.54
  15   3  -8    3.11    4.93
 -15   3   8  -19.14   11.99
 -15   3   8   16.84    5.80
 -15   3   8   -1.37    4.57
 -15   3   8    5.84    7.70
  13  -3  -8    8.43    3.27
  13  -3  -8    5.93    5.63
 -13  -3   8   10.43    3.47
 -13  -3   8    6.80    4.33
  13  -3  -8   10.10    3.27
 -13   3   8    8.16    4.93
 -13   3   8   12.99    5.46
 -13   3   8    8.09    7.50
  13   3  -8    6.09    4.60
 -11  -3   8   11.13    4.16
  11  -3  -8   12.10    5.40
 -11  -3   8    8.91    3.88
  11  -3  -8   11.52    3.11
 -11  -3   8    8.81    5.57
  11  -3  -8   10.36    3.12
 -11  -3   8   15.04    3.05
 -11   3   8   10.69    6.65
  11   3  -8    2.54    4.20
 -11   3   8   17.82    5.49
  11   3  -8   10.35    4.69
   9  -3  -8    3.78    5.20
  -9  -3   8   -2.37    5.70
  -9  -3   8    1.71    3.88
   9  -3  -8   -1.66    2.47
  -9  -3   8   -0.54    3.09
  -9  -3   8   -0.44    3.79
   9  -3  -8    0.72    2.77
   9   3  -8    0.64    3.94
  -9   3   8    0.95    4.35
   9   3  -8    0.16    5.33
   9   3  -8    6.00    4.15
  -9   3   8    7.42    5.23
  -9   3   8    7.03    6.60
  -7  -3   8   20.87    4.97
   7  -3  -8   16.39    2.89
  -7  -3   8   23.89    6.84
  -7  -3   8   16.41    4.63
   7  -3  -8   21.35    3.47
  -7  -3   8   13.62    4.03
   7  -3  -8   18.17    5.73
   7   3  -8   19.60    4.60
  -7   3   8   29.76    5.76
  -7   3   8   10.20    4.91
  -7   3   8   20.39    6.71
   7   3  -8   13.46    6.39
   7   3  -8   16.43    4.69
   5  -3  -8   -2.54    5.28
   5  -3  -8    5.39    2.33
  -5  -3   8    1.09    4.72
   5  -3  -8    2.45    2.93
  -5  -3   8    2.11    3.90
  -5  -3   8    7.93    6.30
  -5  -3   8    2.50    6.37
  -5   3   8    4.94    5.32
   5   3  -8    0.45    3.88
  -5   3   8    4.14    6.20
  -5   3   8   -1.44    4.20
   5   3  -8   -3.90    4.33
   5   3  -8    2.70    6.28
   3  -3  -8  161.44    8.66
   3  -3  -8  160.34    8.82
  -3  -3   8  168.12   12.16
   3  -3  -8  177.55   12.50
  -3  -3   8  174.14   17.13
  -3  -3   8  192.86   12.47
  -3  -3   8  176.58   14.08
  -3   3   8  182.29   12.54
   3   3  -8  194.56   14.31
   3   3  -8  181.41   10.70
  -3   3   8  138.36   17.08
   3   3  -8  134.84   11.07
  -3   3   8  137.04   12.16
   1  -3  -8    9.93    2.09
  -1  -3   8    1.12    7.77
   1  -3  -8    8.95    5.66
  -1  -3   8    2.69    5.63
  -1  -3   8    7.67    7.33
   1   3  -8    7.75    5.23
  -1   3   8   16.97    6.11
  -1   3   8    3.51    4.80
   1   3  -8   17.54    4.38
  -1   3   8   19.02    6.84
   1   3  -8    3.12    6.33
   1  -3   8   -3.66    6.98
  -1  -3  -8    4.28    4.15
   1  -3   8   -4.24    7.07
   1  -3   8   -0.45   10.48
  -1  -3  -8   -0.22    5.75
  -1   3  -8   -2.97    5.77
  -1   3  -8    1.38    4.03
  -1   3  -8    2.92    5.52
   1   3   8    2.49    5.65
   1   3   8   -2.15    4.86
   1   3   8    1.82    6.52
   3  -3   8   -9.52    9.27
   3  -3   8  -14.86   13.38
   3  -3   8  -10.00    7.69
  -3  -3  -8   -3.08    5.41
  -3  -3  -8   -3.41    4.25
  -3  -3  -8    2.45    4.08
  -3   3  -8    2.28    5.52
  -3   3  -8    0.17    6.14
  -3   3  -8    1.42    4.27
   3   3   8   -1.07    5.19
   3   3   8    4.45    7.10
   3   3   8    1.07    5.88
  -5  -3  -8   11.54    6.21
   5  -3   8  -24.69   15.67
  -5  -3  -8   19.74    5.63
  -5  -3  -8   10.41    5.10
  -5  -3  -8   11.52    4.50
   5  -3   8   -6.12   12.05
  -5   3  -8   12.95    6.16
  -5   3  -8    5.28    6.31
  -5   3  -8   12.72    4.82
  -5   3  -8    7.58    7.46
   5   3   8   15.53    7.03
   5   3   8    3.80    6.06
   7  -3   8  -11.75   14.33
  -7  -3  -8    0.82    4.86
  -7  -3  -8    2.41    5.95
   7  -3   8   -0.24    6.35
  -7  -3  -8    2.83    5.15
  -7  -3  -8   10.11    5.77
   7   3   8    2.91    7.32
  -7   3  -8    2.64    7.03
   7   3   8   -4.80    6.38
  -7   3  -8    3.47    6.40
  -7   3  -8   -5.51    6.20
  -9  -3  -8    0.62    5.05
  -9  -3  -8    9.52    5.69
  -9  -3  -8    5.57    5.96
  -9  -3  -8   -6.21    5.89
  -9  -3  -8   -1.89    5.28
   9  -3   8  -26.63   15.89
  -9   3  -8   13.23    7.52
  -9   3  -8   14.22    6.72
  -9   3  -8   -3.45    6.68
  -9   3  -8   -5.47    5.69
   9   3   8   -7.91    6.86
 -11  -3  -8   35.95    6.96
  11  -3   8   -1.14   17.84
 -11  -3  -8   33.93    6.52
 -11  -3  -8   27.67    7.07
 -11  -3  -8   20.52    5.90
 -11  -3  -8    9.09    6.70
 -11   3  -8   31.64    7.59
 -11   3  -8   25.10    6.78
  18  -4  -8    3.57    3.60
 -18  -4   8    7.69    4.54
 -18   4   8    0.02    4.48
 -18   4   8   15.47    5.98
  18   4  -8    2.77    5.60
 -16  -4   8    1.95    4.06
 -16  -4   8   -0.52    3.31
  16  -4  -8    5.99    3.61
  16   4  -8    1.03    5.42
 -16   4   8   -4.03    8.21
 -16   4   8   -3.94    4.31
 -16   4   8   10.99    5.77
  14  -4  -8    6.97    3.56
 -14  -4   8    3.01    4.05
 -14  -4   8    4.30    3.77
 -14   4   8    4.19    4.79
  14   4  -8    4.39    5.40
 -14   4   8   15.14    5.81
 -14   4   8    0.75    7.44
  12  -4  -8  134.74    7.79
  12  -4  -8  129.16   11.27
 -12  -4   8  140.76    7.93
  12  -4  -8  129.04    8.58
 -12  -4   8  135.37    9.23
 -12  -4   8  130.19   10.04
 -12  -4   8  132.67    9.74
 -12   4   8  124.54   11.02
  12   4  -8  146.40   11.20
 -12   4   8  128.10   12.08
 -12   4   8  146.29   11.65
 -10  -4   8    4.76    3.73
  10  -4  -8    6.57    3.00
 -10  -4   8    9.98    4.02
  10  -4  -8    7.41    3.23
  10  -4  -8    4.03    5.41
 -10  -4   8   15.87    3.58
 -10  -4   8    5.67    4.28
 -10   4   8   13.79    5.87
 -10   4   8    5.70    6.87
  10   4  -8   13.53    5.22
  -8  -4   8    3.83    3.53
  -8  -4   8    4.38    4.21
   8  -4  -8    3.09    2.54
  -8  -4   8    2.34    4.49
   8  -4  -8    6.15    3.09
   8  -4  -8   12.62    5.43
  -8  -4   8   -1.97    3.35
  -8   4   8   -3.07    3.98
  -8   4   8    4.16    6.61
   8   4  -8    9.72    4.96
   8   4  -8   -1.43    5.69
  -8   4   8    8.63    5.36
  -6  -4   8   -4.67    3.28
   6  -4  -8    4.91    3.13
  -6  -4   8    7.00    3.82
  -6  -4   8   -1.26    3.74
   6  -4  -8   -1.15    2.16
  -6  -4   8    3.02    4.60
   6  -4  -8    3.38    5.39
  -6  -4   8   -1.95    4.34
   6   4  -8   -1.34    5.53
  -6   4   8   -4.10    4.27
  -6   4   8    2.75    6.69
  -6   4   8    6.49    5.53
   6   4  -8   -2.08    4.21
   6   4  -8   -3.56    4.49
  -4  -4   8   -0.39    4.19
  -4  -4   8   12.87    5.30
   4  -4  -8    7.84    5.54
  -4  -4   8    4.40    5.08
   4  -4  -8    5.93    3.31
  -4   4   8   13.79    5.75
  -4   4   8    2.46    4.55
   4   4  -8   10.61    4.70
   4   4  -8   -0.58    6.11
  -4   4   8   12.17    6.58
   4   4  -8    7.11    4.70
   2  -4  -8    7.11    3.63
  -2  -4   8    1.51    6.92
  -2  -4   8    2.13    5.52
   2  -4  -8    0.89    5.16
  -2   4   8   -1.46    4.54
  -2   4   8    9.42    6.78
  -2   4   8    8.35    5.44
   2   4  -8    6.68    4.66
   2   4  -8    6.46    4.80
   2   4  -8    0.78    5.94
   0  -4   8    4.82    5.89
   0  -4   8    8.60    6.39
   0  -4  -8    3.97    3.68
   0  -4   8   -1.70    9.71
   0  -4  -8   11.06    5.96
   0   4  -8    3.60    6.38
   0   4  -8   18.12    5.09
   0   4   8   18.16    6.30
   0   4   8    9.09    5.39
   0   4  -8   13.36    5.46
   0   4   8   28.06    7.23
   2  -4   8   13.64   12.99
  -2  -4  -8   31.24    5.39
  -2  -4  -8   30.18    7.07
   2  -4   8   29.61    6.80
   2  -4   8   23.69    7.76
  -2  -4  -8   35.26    4.86
  -2   4  -8   35.88    5.85
   2   4   8   20.61    6.59
   2   4   8   44.95    7.26
  -2   4  -8   26.37    7.17
  -2   4  -8   36.31    6.42
   4  -4   8   -0.13    5.91
  -4  -4  -8   -4.53    6.11
  -4  -4  -8    3.01    4.29
  -4  -4  -8    1.60    4.37
   4  -4   8  -26.77   14.89
   4  -4   8   -1.84    7.60
  -4   4  -8   -3.48    4.89
  -4   4  -8   -4.17    6.04
  -4   4  -8   -4.87    5.59
   4   4   8   -4.07    5.85
   6  -4   8   46.27    9.72
   6  -4   8   17.02   18.94
   6  -4   8   56.69    8.62
[truncated: 73,460 more chars]
