# Supplementary material for: Crystal structure of Sr5Te4O12(OH)2, the first basic strontium oxotellurate(IV)
Source: Acta Crystallogr E Crystallogr Commun. 2016 Oct 7;72(Pt 11):1532–5. doi: 10.1107/S2056989016015577 (PMC5095826; doi:10.1107/S2056989016015577)
Supplement: Supplementary file 2 [file e-72-01532-Isup2.hkl]

#
# h,k,l, Fc-squared, Fo-squared, sigma(Fo-squared), status flag
#
data_I
_shelx_title ' ms_hunt_0m in C2'
_shelx_refln_list_code          4
_shelx_F_calc_maximum      632.27
_exptl_crystal_F_000      1024.00
_reflns_d_resolution_high  0.7572

loop_
 _space_group_symop_operation_xyz
 'x, y, z'
 '-x, y, -z'
 'x+1/2, y+1/2, z'
 '-x+1/2, y+1/2, -z'

_cell_length_a    16.0785
_cell_length_b     5.7927
_cell_length_c     8.9262
_cell_angle_alpha  90.000
_cell_angle_beta  107.542
_cell_angle_gamma  90.000

_shelx_F_squared_multiplier     1.000

loop_
 _refln_index_h
 _refln_index_k
 _refln_index_l
 _refln_F_squared_calc
 _refln_F_squared_meas
 _refln_F_squared_sigma
 _refln_observed_status
   1  -7   0       1012.09        821.99       425.63 o
   3  -7   0        237.42        887.81       536.61 o
   5  -7   0       7007.92       7632.85       621.96 o
   7  -7   0       3649.97       3717.90       591.49 o
   0  -6   0     103004.21     100464.63      2852.70 o
   2  -6   0       7900.25       8036.85       530.23 o
   4  -6   0       4743.38       4439.50       435.24 o
   6  -6   0        576.41        622.55       465.72 o
   8  -6   0       1263.79        985.03       504.92 o
  10  -6   0          6.00        -79.84       584.20 o
  12  -6   0       1118.85        945.60       658.47 o
   1  -5   0       1208.84       1186.83       254.51 o
   3  -5   0       1331.93       1188.29       313.30 o
   5  -5   0      11336.83      11540.03       526.62 o
   7  -5   0       2088.67       2405.88       451.08 o
   9  -5   0      87992.34      86004.38      1665.90 o
  11  -5   0       7677.05       7606.24       654.09 o
  13  -5   0       3076.18       2202.41       885.60 o
  15  -5   0        309.46       -821.03      1002.36 o
   0  -4   0     186174.19     186397.69      3757.21 o
   2  -4   0       8502.22       8873.29       377.32 o
   4  -4   0       5474.38       5417.63       305.97 o
   6  -4   0       1462.65       1249.10       271.93 o
   8  -4   0        712.03        638.40       298.62 o
  10  -4   0        717.20        715.75       473.21 o
  12  -4   0        436.64        360.70       563.55 o
  14  -4   0       9732.60       8990.22      1504.08 o
  16  -4   0        389.97      -1900.45      1004.22 o
   1  -3   0        215.97         36.21       162.27 o
   3  -3   0       1237.18       1089.22       190.47 o
   5  -3   0      10980.37      10716.31       332.57 o
   7  -3   0       2721.08       2751.54       268.57 o
   9  -3   0     169055.06     168399.44      2574.30 o
  11  -3   0       5900.93       5839.57       479.43 o
  13  -3   0       3356.67       3321.13       872.69 o
  15  -3   0        599.50       -626.50      1157.98 o
  17  -3   0        317.79       -226.02      1365.09 o
   0  -2   0     283341.88     289782.69      5210.42 o
   2  -2   0       2830.25       2350.11       156.32 o
   4  -2   0       1483.25       1425.78       139.14 o
   6  -2   0       2676.80       2496.97       166.37 o
   8  -2   0       1977.00       2131.52       255.93 o
  10  -2   0        599.92        448.65       371.07 o
  12  -2   0       1481.97        824.35       410.53 o
  14  -2   0      10954.11       9524.36      1217.89 o
  16  -2   0        413.93       -737.73      1138.41 o
  18  -2   0      63748.28      66099.44      5517.32 o
   1  -1   0        214.56        184.54        67.67 o
   3  -1   0       8544.14       8945.58       208.95 o
   5  -1   0       6669.09       6448.37       223.50 o
   7  -1   0        582.97        732.43       239.59 o
   9  -1   0     228012.03     224365.28      7391.63 o
  11  -1   0       5606.85       4529.76       720.03 o
  13  -1   0       2243.45       1769.16       745.52 o
  15  -1   0       1819.58       2030.08      1068.00 o
  17  -1   0        626.01      -1366.81      1171.56 o
  19  -1   0        136.49      -1790.71      1359.70 o
   2   0   0       2244.03       1564.54        56.89 o
   4   0   0       2177.86       1872.28       127.55 o
   6   0   0        349.51         80.41       118.89 o
   8   0   0         22.39        -94.10       177.79 o
  10   0   0        552.88        352.09       264.10 o
  12   0   0        693.51        477.44       384.77 o
  14   0   0      13764.21       7995.30      1282.35 o
  16   0   0       1140.93       1158.36      1575.22 o
  18   0   0      65797.70      71869.45      3067.22 o
  20   0   0       2426.41       2397.34      2768.45 o
   1   1   0        284.86        196.56        68.39 o
   3   1   0       8647.75       8752.37       204.70 o
   5   1   0       6947.80       6546.48       185.47 o
   7   1   0       1082.69        846.32       177.83 o
   9   1   0     225422.62     220567.69      3707.75 o
  11   1   0       6089.11       5616.76       811.83 o
  13   1   0       2820.54       2701.07       434.39 o
  15   1   0       1453.79       1673.97       532.68 o
  17   1   0        732.95       2625.00       660.14 o
  19   1   0        128.63       6081.24      2407.00 o
   0   2   0     279432.28     293521.31      4869.46 o
   2   2   0       3837.82       3614.52       167.16 o
   4   2   0       1904.21       2013.44       135.76 o
   6   2   0       2829.44       2740.95       202.83 o
   8   2   0       2348.16       2202.22       232.15 o
  10   2   0        622.32        229.89       295.96 o
  12   2   0       2348.38       1835.32       405.77 o
  14   2   0      11831.92      10572.64       734.11 o
  16   2   0        822.86        629.14       558.20 o
  18   2   0      61701.24      65606.40      2353.88 o
   1   3   0        252.61        111.83       214.75 o
   3   3   0       2226.23       2444.63       213.13 o
   5   3   0      13255.77      12727.46       443.78 o
   7   3   0       4048.39       4078.27       292.30 o
   9   3   0     163533.14     159652.03      2880.87 o
  11   3   0       7993.59       6868.60       493.05 o
  13   3   0       3861.29       3087.20       607.19 o
  15   3   0        449.56        477.17       693.11 o
  17   3   0        334.17        695.29       760.21 o
   0   4   0     172866.67     181377.59      7058.98 o
   2   4   0      10987.31      10853.31       470.22 o
   4   4   0       7264.60       7456.98       403.66 o
   6   4   0        971.85        809.02       296.09 o
   8   4   0        780.18        225.92       480.81 o
  10   4   0        784.69        572.16       513.52 o
  12   4   0        985.22       1068.13       663.24 o
  14   4   0      11003.57      11935.96       989.19 o
  16   4   0        446.76        632.50       840.93 o
   1   5   0       1531.98       1569.06       641.02 o
   3   5   0       2089.38       2067.71       515.37 o
   5   5   0      13295.71      13580.06       776.40 o
   7   5   0       2884.32       2632.18       527.08 o
   9   5   0      80892.95      78400.53      3347.49 o
  11   5   0      10054.85      10787.70      1077.48 o
  13   5   0       3369.47       3213.57       838.62 o
  15   5   0        152.17        827.18       924.37 o
   0   6   0      95024.42     101607.54      4412.43 o
   2   6   0      10063.07      11296.94      1046.44 o
   4   6   0       6321.23       5830.89       821.39 o
   6   6   0       1032.70        719.83       857.09 o
   8   6   0       1301.17       1528.14      1187.15 o
  10   6   0         10.59       1151.10      1151.85 o
  12   6   0       2157.23       2710.10      1321.71 o
   1   7   0       1144.06        644.73       824.08 o
   3   7   0        759.38        357.07       837.78 o
   5   7   0       8977.66       9422.08      2279.52 o
   7   7   0       4470.55       4411.26      2003.42 o
  -7  -7   1        851.20       1360.87       543.82 o
  -5  -7   1       1092.37       1820.77       573.38 o
  -3  -7   1        179.18        552.79       521.78 o
  -1  -7   1       6970.93       7293.80       614.43 o
   1  -7   1       4816.09       4530.47       532.19 o
   3  -7   1      53737.03      53314.29      1286.96 o
   5  -7   1       9411.46       9293.02       665.64 o
   7  -7   1       2848.50       3308.61       611.69 o
 -12  -6   1        446.84       1004.34       660.09 o
 -10  -6   1       3945.07       4395.65       573.55 o
  -8  -6   1       7865.05       8548.70       604.46 o
  -6  -6   1      67887.26      64192.40      1492.65 o
  -4  -6   1       6037.56       6046.20       448.98 o
  -2  -6   1       6998.05       7141.45       397.77 o
   0  -6   1        371.84         55.69       323.89 o
   2  -6   1       2279.17       2544.39       367.27 o
   4  -6   1       1290.69       1339.42       356.57 o
   6  -6   1        689.85        583.32       424.96 o
   8  -6   1       8950.16       8975.18       647.56 o
  10  -6   1        988.36        899.90       642.81 o
 -15  -5   1      58007.73      58622.95      3183.46 o
 -13  -5   1       1349.28       2055.64       672.15 o
 -11  -5   1       9823.07      10946.44       623.92 o
  -9  -5   1        218.60        522.62       442.22 o
  -7  -5   1        367.54        228.71       413.61 o
  -5  -5   1       1247.71        995.33       322.74 o
  -3  -5   1       1209.47        822.32       282.32 o
  -1  -5   1       9324.73      10841.60       550.97 o
   1  -5   1       6600.42       6906.77       403.23 o
   3  -5   1     128161.86     127112.61      2135.72 o
   5  -5   1       4976.92       4827.40       385.10 o
   7  -5   1       4401.40       3619.48       452.05 o
   9  -5   1        817.99        551.41       486.69 o
  11  -5   1       1546.06       1563.52       667.47 o
  13  -5   1         25.62      -1042.92       767.47 o
 -16  -4   1         94.03       -263.10      1396.24 o
 -14  -4   1       2527.58       1183.54       850.83 o
 -12  -4   1        834.03        580.77       557.47 o
 -10  -4   1       1625.47       1568.10       418.41 o
  -8  -4   1       6994.60       7244.67       446.98 o
  -6  -4   1     153959.08     150395.92      2635.69 o
  -4  -4   1       4268.75       4063.34       277.68 o
  -2  -4   1       6245.97       6308.50       342.97 o
   0  -4   1       2583.90       2457.95       303.20 o
   2  -4   1        290.42         -9.45       248.46 o
   4  -4   1       1584.50       1523.40       251.39 o
   6  -4   1       2816.84       2500.21       356.02 o
   8  -4   1      10986.18      11234.38       437.97 o
  10  -4   1       1669.24       1837.69       483.25 o
  12  -4   1      82896.72      81453.73      1979.10 o
  14  -4   1       6180.69       4172.30      1364.33 o
  16  -4   1       2920.32        741.65      1459.27 o
 -19  -3   1       2098.10       -268.30      2045.25 o
 -17  -3   1       2791.74        428.86      1261.66 o
 -15  -3   1      84772.18      80546.00      3381.25 o
 -13  -3   1        480.58          1.17       618.94 o
 -11  -3   1       6373.72       6108.62       458.11 o
  -9  -3   1       4494.60       4551.60       398.23 o
  -7  -3   1        560.57        391.67       296.44 o
  -5  -3   1        741.36        565.87       256.99 o
  -3  -3   1        735.69        522.95       164.41 o
  -1  -3   1       2192.68       2101.19       181.33 o
   1  -3   1       1949.92       2168.83       203.13 o
   3  -3   1     241215.31     245256.66      3129.72 o
   5  -3   1       9747.60       9647.83       380.11 o
   7  -3   1       5620.50       5606.70       328.51 o
   9  -3   1        656.86        738.68       344.99 o
  11  -3   1       1510.61       1501.39       500.73 o
  13  -3   1        122.42        486.46       676.69 o
  15  -3   1        566.31      -1759.36      1165.87 o
  17  -3   1       8602.23       7538.55      1598.96 o
 -20  -2   1       6847.45       7949.19      1879.14 o
 -18  -2   1        353.07      -1344.35      1456.86 o
 -16  -2   1        179.80       -633.98      1065.08 o
 -14  -2   1         76.46        713.08       937.51 o
 -12  -2   1       1029.79        629.58       571.96 o
 -10  -2   1       1348.38        814.26       426.05 o
  -8  -2   1       3633.98       3629.45       242.57 o
  -6  -2   1     352193.31     349065.81      4621.62 o
  -4  -2   1       1998.48       1908.13       176.20 o
  -2  -2   1       5584.88       5520.54       186.79 o
   0  -2   1       2650.47       3043.57       170.16 o
   2  -2   1       7144.15       7221.06       239.62 o
   4  -2   1       3591.78       3819.29       222.38 o
   6  -2   1       1392.42       1525.66       173.18 o
   8  -2   1      15970.30      15830.67       527.30 o
  10  -2   1        580.97        448.79       338.05 o
  12  -2   1     122191.66     122791.48      3973.23 o
  14  -2   1       2999.53       2554.30      1092.51 o
  16  -2   1       3005.19       2242.48      1256.19 o
  18  -2   1        561.38        317.16      1467.47 o
 -19  -1   1       3143.62       1053.51      2136.38 o
 -17  -1   1       2879.86       3564.76      1018.81 o
 -15  -1   1     117465.27     121305.39      3948.36 o
 -13  -1   1        152.10        -10.19       471.81 o
 -11  -1   1       8797.14       9044.80       595.71 o
  -9  -1   1       1648.18       1222.57       359.57 o
  -7  -1   1        507.36        530.57       212.05 o
  -5  -1   1        176.42        393.98       162.72 o
  -3  -1   1       7961.35       8589.77       255.37 o
  -1  -1   1       5501.07       4676.05       152.08 o
   1  -1   1       4886.03       4798.08       164.29 o
   3  -1   1     399769.81     399617.81      5330.48 o
   5  -1   1      14357.46      13620.97       308.86 o
   7  -1   1        316.20        662.53       227.21 o
   9  -1   1       2542.68       3122.69       315.77 o
  11  -1   1       1478.52       1423.62       377.63 o
  13  -1   1        354.78        245.89       900.64 o
  15  -1   1         34.51       -468.74      2583.48 o
  17  -1   1      13690.58       8900.75      3557.34 o
  19  -1   1        900.92       2119.49      1608.19 o
 -20   0   1       8847.96       9582.02      3638.76 o
 -18   0   1        762.05        502.51      1265.95 o
 -16   0   1          3.72       -141.62       835.31 o
 -14   0   1        428.54        570.41       595.02 o
 -12   0   1       2695.29       1591.33       499.48 o
 -10   0   1       3910.22       3294.03       358.41 o
  -8   0   1       2486.83       1944.86       169.81 o
  -6   0   1     298213.12     300505.19      4004.91 o
  -4   0   1       5184.47       4426.65       206.29 o
  -2   0   1        923.70        758.34        58.22 o
   0   0   1       2243.70       1421.08       103.76 o
   2   0   1       1525.88       1570.69        85.02 o
   4   0   1         13.77         10.36       135.31 o
   6   0   1        745.26        492.26       142.16 o
   8   0   1      16942.37      16039.99       442.17 o
  10   0   1       1756.10       1426.76       291.18 o
  12   0   1     148100.05     151937.64      2812.59 o
  14   0   1       2540.30       2853.71       444.55 o
  16   0   1       4880.24       7712.37      1960.61 o
  18   0   1       1074.99       -321.64      5008.12 o
 -19   1   1       3295.67       6022.56      2187.88 o
 -17   1   1       3655.53       5731.18       673.61 o
 -15   1   1     116925.41     117858.23      3075.57 o
 -13   1   1        212.81       -127.88       227.24 o
 -11   1   1       9466.75       8627.33       671.43 o
  -9   1   1       2129.02       2020.79       224.39 o
  -7   1   1        572.08        429.04       162.79 o
  -5   1   1        209.15        178.38       110.68 o
  -3   1   1       8071.67       8756.56       210.95 o
  -1   1   1       6452.65       5436.38       168.14 o
   1   1   1       5810.61       5255.98       174.73 o
   3   1   1     397747.34     396929.09      4436.45 o
   5   1   1      17001.32      16552.31       317.74 o
   7   1   1        795.73        962.69       205.45 o
   9   1   1       2624.27       2798.40       248.35 o
  11   1   1        989.48        500.47       377.94 o
  13   1   1        329.51        354.23       427.49 o
  15   1   1        304.87        629.44       581.63 o
  17   1   1      14184.28      17451.03      1815.46 o
  19   1   1        849.87       6213.05      4551.45 o
 -20   2   1       7487.34      16738.94      3433.08 o
 -18   2   1        660.75       2796.95      1236.29 o
 -16   2   1        189.61       1216.98       559.56 o
 -14   2   1         18.64         40.79       410.24 o
 -12   2   1        615.19        239.68       287.33 o
 -10   2   1       2505.15       2633.04       342.69 o
  -8   2   1       4961.90       5080.63       248.30 o
  -6   2   1     342582.31     341195.09      5200.91 o
  -4   2   1       3020.78       2872.27       165.15 o
  -2   2   1       7488.97       7625.31       230.71 o
   0   2   1       2017.30       2097.12       193.78 o
   2   2   1       8223.12       8295.20       271.54 o
   4   2   1       3441.36       3620.29       186.39 o
   6   2   1       1384.89       1094.24       212.87 o
   8   2   1      17213.58      17136.31       547.99 o
  10   2   1        762.92        398.71       312.81 o
  12   2   1     121367.89     122002.14      2596.38 o
  14   2   1       4117.15       4661.26       679.21 o
  16   2   1       2694.64       3250.29      1124.24 o
  18   2   1        387.56       2364.94      1433.65 o
 -19   3   1       2590.72       5441.81      1596.81 o
 -17   3   1       4309.30       5721.61       816.12 o
 -15   3   1      80324.59      79167.84      2215.15 o
 -13   3   1        900.56       1094.78       466.81 o
 -11   3   1       7942.58       8239.41       491.05 o
  -9   3   1       5095.60       5033.58       404.12 o
  -7   3   1        828.71        531.48       311.82 o
  -5   3   1        934.82        845.82       242.16 o
  -3   3   1       1546.95       2003.74       283.40 o
  -1   3   1       2921.12       3019.13       298.77 o
   1   3   1       2795.05       3041.57       240.72 o
   3   3   1     234398.61     241576.38      4009.66 o
   5   3   1      12527.87      11955.16       556.34 o
   7   3   1       6202.00       6240.93       330.89 o
   9   3   1        319.18        665.44       291.69 o
  11   3   1       1633.68       1501.43       478.76 o
  13   3   1         79.23        296.40       564.99 o
  15   3   1       1320.55       1827.02       759.45 o
  17   3   1       9028.85      10228.69      1136.64 o
 -16   4   1         50.64       1306.87      1148.00 o
 -14   4   1       2596.71       3552.94       751.49 o
 -12   4   1       1118.97       1070.01       582.81 o
 -10   4   1       2243.75       2241.40       594.15 o
  -8   4   1       9420.04       8892.67       554.46 o
  -6   4   1     145461.53     147899.88      3217.54 o
  -4   4   1       6150.83       6847.31       460.78 o
  -2   4   1       8126.87       8356.19       588.61 o
   0   4   1       2798.33       2815.49       475.49 o
   2   4   1        263.01        345.70       270.56 o
   4   4   1       1829.94       1857.42       327.47 o
   6   4   1       4550.49       5080.44       320.44 o
   8   4   1      12450.41      11806.51       566.34 o
  10   4   1       2171.02       2335.33       590.44 o
  12   4   1      76563.63      77983.54      2833.97 o
  14   4   1       8314.25       8971.96       999.01 o
  16   4   1       3255.49       3076.11       935.37 o
 -15   5   1      52772.26      56528.93      4092.77 o
 -13   5   1       1950.06       2386.13       752.90 o
 -11   5   1      12196.62      14082.60      1039.03 o
  -9   5   1        676.67       1191.61       654.37 o
  -7   5   1        398.24          4.44       522.52 o
  -5   5   1       1434.89       1343.78       534.62 o
  -3   5   1       2085.46       2283.15       550.68 o
  -1   5   1      12177.85      13614.26       768.01 o
   1   5   1       8685.37       9236.24       804.03 o
   3   5   1     119389.32     123589.54      3639.47 o
   5   5   1       6668.38       6106.89       733.05 o
   7   5   1       5680.64       5771.61       657.45 o
   9   5   1        483.76        -46.62       913.06 o
  11   5   1       1862.01       1806.25       889.61 o
  13   5   1         29.00       -484.90       832.28 o
 -12   6   1        284.32        134.95      1441.46 o
 -10   6   1       4715.09       4944.95      1253.00 o
  -8   6   1      10081.49      11510.12      1931.58 o
  -6   6   1      60921.63      60849.18      2115.60 o
  -4   6   1       7771.23       7793.82       737.53 o
  -2   6   1       8662.64       8054.60       892.20 o
   0   6   1        438.08        175.21       681.26 o
   2   6   1       2220.64       2231.55       744.55 o
   4   6   1       1285.94       1080.94       726.70 o
   6   6   1       1647.39       1242.35       778.20 o
   8   6   1      10443.90      10856.03      1316.58 o
  10   6   1       1535.66       1951.72      1101.74 o
  -7   7   1        993.54       -162.22      2120.98 o
  -5   7   1       1283.95        -61.48      1512.17 o
  -3   7   1        618.20        275.77       830.51 o
  -1   7   1       8151.55       8344.51      1084.92 o
   1   7   1       5926.68       4988.92       963.46 o
   3   7   1      46607.95      50574.67      3066.68 o
   5   7   1      11292.53      12272.01      2227.14 o
   7   7   1       3512.35       4894.04      2027.23 o
  -7  -7   2       5070.57       5267.24       660.59 o
  -5  -7   2       4925.73       5643.88       634.30 o
  -3  -7   2      55768.43      53656.43      1380.52 o
  -1  -7   2       5100.53       5664.01       677.49 o
   1  -7   2       3849.74       3718.78       498.37 o
   3  -7   2        104.49        523.02       518.35 o
   5  -7   2       3629.80       3349.61       535.52 o
 -12  -6   2      52124.96      50465.62      1344.19 o
 -10  -6   2       3313.82       4175.65       574.68 o
  -8  -6   2       7453.63       7886.76       575.61 o
  -6  -6   2        699.77        564.92       485.57 o
  -4  -6   2        445.43       1027.47       474.06 o
  -2  -6   2       1063.31       1087.59       374.97 o
   0  -6   2       2701.11       2787.30       361.25 o
   2  -6   2       6767.88       6292.25       430.44 o
   4  -6   2       1952.06       2055.89       390.01 o
   6  -6   2      69965.29      68966.23      1450.27 o
   8  -6   2       8451.41       7760.40       645.55 o
  10  -6   2       3615.28       3086.29       805.34 o
 -15  -5   2        611.23       2156.68      1273.24 o
 -13  -5   2        464.91       1365.23       549.82 o
 -11  -5   2        996.09       1526.25       488.22 o
  -9  -5   2         78.81        682.45       431.15 o
  -7  -5   2       3054.26       2967.82       471.62 o
  -5  -5   2       6402.21       6644.68       508.94 o
  -3  -5   2     128812.12     129672.84      2266.13 o
  -1  -5   2       7489.38       7481.64       435.71 o
   1  -5   2       5740.39       5418.82       438.04 o
   3  -5   2        364.34        449.99       321.87 o
   5  -5   2       1195.27       1063.39       358.81 o
   7  -5   2        578.47        669.48       412.56 o
   9  -5   2       2775.51       2581.22       521.10 o
  11  -5   2      10044.09       9650.45       696.85 o
  13  -5   2        222.34       -881.90       851.83 o
 -18  -4   2        431.72       -213.63      1394.19 o
 -16  -4   2       2303.87       2201.42      1307.39 o
 -14  -4   2       4687.81       5224.95       820.62 o
 -12  -4   2     101251.39      99292.48      2031.90 o
 -10  -4   2       1402.57       1291.97       410.94 o
  -8  -4   2       7828.27       7567.59       441.08 o
  -6  -4   2       2079.73       2028.82       384.65 o
  -4  -4   2       5487.51       5577.59       290.78 o
  -2  -4   2       3415.96       3509.05       288.91 o
   0  -4   2        560.01         53.53       272.01 o
   2  -4   2      10550.19      10260.75       413.42 o
   4  -4   2       3053.72       3120.14       362.47 o
   6  -4   2     133627.45     131200.69      2085.72 o
   8  -4   2       6057.87       6646.28       507.08 o
  10  -4   2       1871.66       1776.01       442.95 o
  12  -4   2        641.94        -48.74       578.89 o
  14  -4   2        718.04      -1135.89      2262.05 o
 -19  -3   2        592.43       -473.87      1398.72 o
 -17  -3   2       8656.17       9655.86      1905.36 o
 -15  -3   2        550.99        465.69       690.06 o
 -13  -3   2        272.46        407.27       559.36 o
 -11  -3   2        449.61        438.14       337.36 o
  -9  -3   2       2853.08       2694.83       318.40 o
  -7  -3   2       4014.97       3827.45       348.73 o
  -5  -3   2       8163.21       8326.89       366.50 o
  -3  -3   2     243613.17     244333.16      3215.97 o
  -1  -3   2       9030.15       9043.48       289.91 o
   1  -3   2       6624.60       6513.33       309.90 o
   3  -3   2       3363.20       3572.54       345.59 o
   5  -3   2        304.24        297.56       294.46 o
   7  -3   2        374.79        171.64       330.54 o
   9  -3   2        894.35        966.53       412.61 o
  11  -3   2      17535.70      17126.16       761.60 o
  13  -3   2        191.64       -386.95      1156.20 o
  15  -3   2      69293.73      60898.97      8088.82 o
  17  -3   2       2934.36        345.51      2986.15 o
 -20  -2   2        508.54      -2473.26      1719.19 o
 -18  -2   2        673.82      -1255.51      1118.99 o
 -16  -2   2       2670.24       1311.00      1050.88 o
 -14  -2   2       2635.73       2786.80       635.94 o
 -12  -2   2     156726.56     158764.62      3865.20 o
 -10  -2   2       3597.83       3690.13       445.71 o
  -8  -2   2       5449.57       5751.98       270.61 o
  -6  -2   2       3955.23       4024.52       214.78 o
  -4  -2   2       1100.03       1086.89       183.74 o
  -2  -2   2       2619.73       3030.89       174.00 o
   0  -2   2       1085.68        999.20       144.22 o
   2  -2   2      14844.59      14499.35       383.57 o
   4  -2   2       1288.73       1118.55       288.39 o
   6  -2   2     201019.55     206769.69      3288.93 o
   8  -2   2       5128.00       4851.01       374.19 o
  10  -2   2       4508.60       4933.17       512.35 o
  12  -2   2       1426.60       1563.86       445.61 o
  14  -2   2       1557.13       1682.36      2983.72 o
  16  -2   2        601.20         83.31      3450.08 o
 -19  -1   2        433.31      -2204.16      1102.08 o
 -17  -1   2       4548.95       4402.10       985.31 o
 -15  -1   2       2197.60       2713.14       684.19 o
 -13  -1   2        200.49        127.07       476.85 o
 -11  -1   2        202.86         44.82       427.03 o
  -9  -1   2       1420.03       1514.26       372.74 o
  -7  -1   2       1818.89       2142.92       172.26 o
  -5  -1   2       2777.33       2425.97       138.58 o
  -3  -1   2     398843.97     405233.62      4793.74 o
  -1  -1   2       7228.00       7218.65       250.90 o
   1  -1   2        244.33        329.62       146.87 o
   3  -1   2       1996.05       2167.73       163.93 o
   5  -1   2       7458.16       7642.14       272.88 o
   7  -1   2       3204.61       2964.02       304.23 o
   9  -1   2       1731.98       1627.55       357.19 o
  11  -1   2      15607.48      15856.96       648.38 o
  13  -1   2        262.13        481.88       521.32 o
  15  -1   2      77121.44      85149.84      7940.72 o
  17  -1   2       1797.01        -44.80      4267.39 o
 -20   0   2         13.09      -1134.49      2430.85 o
 -18   0   2        336.93        638.85      1353.63 o
 -16   0   2       1322.23       1123.21       648.71 o
 -14   0   2       2683.70       2602.82       451.86 o
 -12   0   2     198044.39     195227.56      3813.91 o
 -10   0   2       3852.07       3848.43       227.95 o
  -8   0   2       5598.78       5125.73       293.71 o
  -6   0   2        193.71        320.82       126.55 o
  -4   0   2        672.69        594.17       162.22 o
  -2   0   2       6000.17       6896.74       300.93 o
   0   0   2       5467.13       5256.37       239.13 o
   2   0   2      16876.12      15824.55       391.48 o
   4   0   2       1745.89       1348.63       160.55 o
   6   0   2     298465.03     294118.94      4187.25 o
   8   0   2       4776.24       5312.30       383.26 o
  10   0   2       2819.40       2670.95       312.03 o
  12   0   2        835.93        625.79       366.58 o
  14   0   2       1952.37       1104.09       634.10 o
  16   0   2        122.14        236.66      1195.01 o
  18   0   2        107.32       -758.43      7671.69 o
 -19   1   2        412.42        452.67      1746.37 o
 -17   1   2       4985.77       6411.51       753.08 o
 -15   1   2       2624.85       2528.91       395.96 o
 -13   1   2        245.78        195.18       288.05 o
 -11   1   2        246.32        306.20       300.88 o
  -9   1   2       2000.78       1826.93       213.69 o
  -7   1   2       2462.42       2392.88       160.65 o
  -5   1   2       2812.27       2874.61       157.98 o
  -3   1   2     397654.16     401132.38      5931.00 o
  -1   1   2       8006.53       7653.41       360.28 o
   1   1   2         45.32         94.41       161.96 o
   3   1   2       1732.75       2161.04       162.62 o
   5   1   2       8534.53       9200.69       323.74 o
   7   1   2       3348.40       2907.78       234.38 o
   9   1   2       1125.74       1091.72       280.85 o
  11   1   2      16075.03      16070.42       674.91 o
  13   1   2        305.44         12.22       493.94 o
  15   1   2      75248.82      75098.43      2616.22 o
  17   1   2       2291.05       5115.40      1809.67 o
 -20   2   2        587.78       1801.85      1087.11 o
 -18   2   2        642.37       2309.42      1315.15 o
 -16   2   2       2475.62       3514.19       576.69 o
 -14   2   2       3870.02       3920.11       389.91 o
 -12   2   2     149630.30     153560.25      2563.69 o
 -10   2   2       4987.68       5025.85       450.06 o
  -8   2   2       6967.66       6801.73       279.48 o
  -6   2   2       4003.56       3630.41       179.67 o
  -4   2   2        815.79        944.64       145.46 o
  -2   2   2       3090.54       3663.11       196.91 o
   0   2   2       2340.58       2562.92       164.05 o
   2   2   2      16222.08      15619.90       355.28 o
   4   2   2       2023.79       2161.47       187.84 o
   6   2   2     196283.06     202825.41      3672.44 o
   8   2   2       6786.77       6241.01       399.86 o
  10   2   2       4824.24       4914.69       394.44 o
  12   2   2       1220.93        880.40       532.95 o
  14   2   2       1703.55       1800.15       610.50 o
  16   2   2        546.99        541.99      1183.95 o
 -19   3   2        618.93       2411.58      1968.57 o
 -17   3   2      10299.99       9790.25      1308.62 o
 -15   3   2        777.36       1673.18       560.81 o
 -13   3   2        310.90        420.77       526.27 o
 -11   3   2        565.48        442.30       361.78 o
  -9   3   2       3450.52       3172.85       318.81 o
  -7   3   2       5938.73       5664.66       494.71 o
  -5   3   2      10430.27      10364.35       460.32 o
  -3   3   2     236923.62     247913.59      4733.17 o
  -1   3   2      11328.25      11170.04       530.62 o
   1   3   2       8645.13       8933.03       412.88 o
   3   3   2       3047.22       3444.51       282.90 o
   5   3   2        185.99        241.63       289.26 o
   7   3   2        222.99        332.27       383.27 o
   9   3   2       1976.72       2110.53       412.77 o
  11   3   2      18723.03      19509.08      1056.24 o
  13   3   2        181.67        562.53       589.52 o
  15   3   2      65925.48      66909.39      2050.43 o
  17   3   2       4267.76       6870.41      1395.32 o
 -18   4   2        268.09       2675.87      2380.10 o
 -16   4   2       3009.71       3464.83       983.23 o
 -14   4   2       6748.28       7692.87       875.78 o
 -12   4   2      96017.75      90221.72      2037.66 o
 -10   4   2       2357.96       2467.55       391.71 o
  -8   4   2       9861.81       9652.45       517.30 o
  -6   4   2       1712.64       1240.42       369.75 o
  -4   4   2       6022.78       6251.59       599.36 o
  -2   4   2       3183.80       3046.86       471.21 o
   0   4   2       1139.07       1333.38       434.11 o
   2   4   2      12271.49      12343.84       672.07 o
   4   4   2       3969.21       3481.61       531.92 o
   6   4   2     127464.57     127019.53      3454.93 o
   8   4   2       8345.22       9006.09       640.45 o
  10   4   2       1967.14       1517.79       630.42 o
  12   4   2        272.33         70.08       657.97 o
  14   4   2        638.86        398.66       686.88 o
 -15   5   2        875.54       1500.05      1013.64 o
 -13   5   2        555.59       1209.84       804.80 o
 -11   5   2       1192.68       1941.09       520.84 o
  -9   5   2        389.18       1301.90       472.67 o
  -7   5   2       3729.65       3670.16       571.60 o
  -5   5   2       8019.45       7934.73       619.55 o
  -3   5   2     119846.80     126935.91      3042.95 o
  -1   5   2       9681.02       9461.22       659.78 o
   1   5   2       7086.76       7167.91       610.47 o
   3   5   2        128.10         88.46       533.78 o
   5   5   2       1311.68        721.38       570.50 o
   7   5   2        488.84       -131.47       524.50 o
   9   5   2       4839.80       5076.86       948.99 o
  11   5   2      10829.17      10131.51      1130.63 o
  13   5   2        399.15         24.21       995.64 o
 -12   6   2      46281.14      47413.59      2717.85 o
 -10   6   2       3829.60       4466.42      1194.75 o
  -8   6   2       9282.87       9283.02       945.94 o
  -6   6   2       1106.06       1980.34       597.76 o
  -4   6   2        580.96        424.55       544.98 o
  -2   6   2       1254.14       1435.09       579.09 o
   0   6   2       4461.09       5428.31       656.77 o
   2   6   2       8103.56       8408.28       827.88 o
   4   6   2       2670.38       2756.12       715.45 o
   6   6   2      62991.95      62253.47      2600.66 o
   8   6   2      10681.87      11220.05      1879.69 o
  10   6   2       4522.99       3210.02      1125.50 o
  -7   7   2       6317.51       7084.56      2357.66 o
  -5   7   2       6524.87       5724.23      1289.29 o
  -3   7   2      48618.36      47802.96      2208.85 o
  -1   7   2       6477.18       7495.20       920.18 o
   1   7   2       4929.67       5214.52      1163.22 o
   3   7   2         31.62        468.45      1331.55 o
   5   7   2       3950.37       3352.60      1075.67 o
  -7  -7   3       4460.46       5383.14       737.74 o
  -5  -7   3       9334.38       9774.65       807.76 o
  -3  -7   3        134.70        401.83       615.64 o
  -1  -7   3       1355.07       1405.25       569.99 o
   1  -7   3        704.59       1209.71       476.92 o
   3  -7   3       2869.59       3461.08       550.74 o
 -12  -6   3        803.10       1891.53       652.58 o
 -10  -6   3       1395.67       1985.65       535.37 o
  -8  -6   3        956.24       1170.67       568.99 o
  -6  -6   3        476.02        136.11       490.40 o
  -4  -6   3       5304.99       5486.98       557.95 o
  -2  -6   3       3485.75       3114.20       413.49 o
   0  -6   3      67431.36      64436.41      1307.05 o
   2  -6   3       8162.16       8134.22       490.99 o
   4  -6   3       3185.83       3564.24       470.57 o
   6  -6   3        344.65        136.13       515.76 o
   8  -6   3       2012.69       2362.86       586.09 o
 -15  -5   3        247.67       1750.36      1210.89 o
 -13  -5   3       1763.18       2185.04       590.02 o
 -11  -5   3       5877.39       6654.50       547.02 o
  -9  -5   3      90630.69      86949.16      1969.48 o
  -7  -5   3       4724.55       4995.14       564.21 o
  -5  -5   3       3767.65       3403.21       332.88 o
  -3  -5   3        395.63        109.61       324.83 o
  -1  -5   3       2692.71       2892.39       356.31 o
   1  -5   3        249.95        241.20       314.19 o
   3  -5   3       1354.97       1119.94       396.63 o
   5  -5   3      12976.20      12934.98       611.13 o
   7  -5   3       1351.88       1461.40       458.24 o
   9  -5   3      68410.88      67819.50      1653.07 o
  11  -5   3       4543.25       3766.35       679.86 o
 -18  -4   3      53363.89      53240.96      5425.47 o
 -16  -4   3       1431.98       1781.45      1183.04 o
 -14  -4   3       5962.66       8289.48      1235.15 o
 -12  -4   3       1561.76       1562.93       392.59 o
 -10  -4   3       1192.52       1358.24       377.50 o
  -8  -4   3       1572.53       1136.93       376.65 o
  -6  -4   3       2894.42       2507.97       384.21 o
  -4  -4   3       4353.52       4492.00       281.12 o
  -2  -4   3       2543.19       2209.80       310.45 o
   0  -4   3     160927.16     159587.44      2411.08 o
   2  -4   3       6900.04       6590.25       483.94 o
   4  -4   3       4784.69       4664.79       529.12 o
   6  -4   3        922.13        826.99       471.32 o
   8  -4   3       2464.35       2914.15       571.33 o
  10  -4   3        689.15       1136.76       563.78 o
  12  -4   3       1285.19         51.60       908.78 o
  14  -4   3      12711.86      10640.80      2323.66 o
 -19  -3   3        788.63        266.58      1289.88 o
 -17  -3   3        314.68       -434.84      1114.64 o
 -15  -3   3        211.30       1154.40       785.08 o
 -13  -3   3       1187.47       1288.75       461.75 o
 -11  -3   3       3057.42       3416.61       353.02 o
  -9  -3   3     182773.50     181703.61      2700.01 o
  -7  -3   3       3569.82       3619.88       359.42 o
  -5  -3   3       4149.84       4132.39       348.65 o
  -3  -3   3       3536.11       3989.58       288.01 o
  -1  -3   3       2424.70       2652.51       254.14 o
   1  -3   3       2866.84       3064.52       250.16 o
   3  -3   3       2238.79       2055.27       365.44 o
   5  -3   3      12441.79      12269.88       548.51 o
   7  -3   3        263.78        326.71       343.65 o
   9  -3   3      96637.43      94955.44      1847.19 o
  11  -3   3       6255.78       6266.83       639.53 o
  13  -3   3       3302.20       2580.40       693.11 o
  15  -3   3        922.31      -3045.28      4156.33 o
 -20  -2   3       2344.30       2186.57      1437.76 o
 -18  -2   3      78179.71      75523.42      2693.08 o
 -16  -2   3       1069.81        596.92       766.22 o
 -14  -2   3       5355.05       6094.69       720.82 o
 -12  -2   3       1384.16       1528.51       594.81 o
 -10  -2   3       1793.08       1494.22       281.73 o
  -8  -2   3       1287.89        913.32       248.24 o
  -6  -2   3       1784.14       1761.54       260.28 o
  -4  -2   3       8224.12       8711.87       341.74 o
  -2  -2   3       6994.30       6700.67       297.44 o
   0  -2   3     330581.34     330723.69      5027.81 o
   2  -2   3       8057.83       8108.15       401.74 o
   4  -2   3        961.77       1366.74       288.24 o
   6  -2   3       1845.35       1683.90       348.09 o
   8  -2   3       2067.03       1777.55       374.00 o
  10  -2   3        204.41        685.81       435.54 o
  12  -2   3        386.90        136.80       570.88 o
  14  -2   3      19316.79      19076.99      1092.66 o
  16  -2   3        264.99      -3526.24      4215.87 o
 -19  -1   3        246.90        308.76      1650.09 o
 -17  -1   3        142.55       1110.28       954.02 o
 -15  -1   3       1213.95        907.95       649.22 o
 -13  -1   3        441.23        277.41       499.84 o
 -11  -1   3       5597.71       5349.15       521.78 o
  -9  -1   3     219842.39     218760.92      4054.99 o
  -7  -1   3       3035.97       2433.30       159.22 o
  -5  -1   3      13276.55      13220.13       298.54 o
  -3  -1   3       3497.95       3806.48       214.33 o
  -1  -1   3       8854.71       9852.25       343.81 o
   1  -1   3       8028.44       8675.52       309.58 o
   3  -1   3        967.93        713.05       184.20 o
   5  -1   3      21149.02      21416.79       569.02 o
   7  -1   3        310.83        264.55       326.24 o
   9  -1   3     159879.83     161552.22      2774.58 o
  11  -1   3       2984.23       3090.51       472.34 o
  13  -1   3       3189.95       2702.99       599.45 o
  15  -1   3        438.94       -455.24      1742.18 o
  17  -1   3       1358.96      -8697.49      5510.68 o
 -20   0   3        674.66       3372.60      2176.15 o
 -18   0   3      89578.64      87264.45      2682.39 o
 -16   0   3        832.57        912.75       667.37 o
 -14   0   3       5651.43       5556.95       714.33 o
 -12   0   3       3293.34       3135.87       298.86 o
 -10   0   3         77.08        204.28       158.17 o
  -8   0   3       3314.35       3246.38       220.44 o
  -6   0   3         75.39        294.13       186.55 o
  -4   0   3       9109.33       9552.43       415.86 o
  -2   0   3       1898.90       1405.27       247.63 o
   0   0   3     272319.59     290098.94      4138.97 o
   2   0   3       1249.40        910.84       219.85 o
   4   0   3       6276.98       6700.34       380.84 o
   6   0   3       2615.97       2730.17       304.85 o
   8   0   3       2396.23       2929.72       345.15 o
  10   0   3       3897.19       4406.07       386.20 o
  12   0   3        188.00        159.07       543.85 o
  14   0   3      11621.65      13237.35      1035.87 o
  16   0   3        458.70        233.67      1862.30 o
 -21   1   3        923.86       8683.37      4007.37 o
 -19   1   3        219.94        266.65      1016.17 o
 -17   1   3        153.72        435.61       490.51 o
 -15   1   3       1470.77       2100.39       367.63 o
 -13   1   3        588.16        560.99       307.77 o
 -11   1   3       6683.78       6646.88       487.41 o
  -9   1   3     217488.80     222436.30      3134.53 o
  -7   1   3       3998.84       3686.18       240.01 o
  -5   1   3      15811.53      16256.21       486.18 o
  -3   1   3       3658.67       3696.55       213.46 o
  -1   1   3       7080.27       8455.05       341.90 o
   1   1   3       7134.08       7976.06       258.81 o
   3   1   3       2490.43       2511.90       213.29 o
   5   1   3      21449.30      20646.54       505.03 o
   7   1   3        140.61       -119.53       268.22 o
   9   1   3     156761.22     156169.50      2830.97 o
  11   1   3       3769.37       3756.26       471.24 o
  13   1   3       3131.06       2979.34       629.46 o
  15   1   3        411.57        531.37      1250.54 o
  17   1   3       1259.17       2725.46      1550.22 o
 -20   2   3       3377.48       3477.14      1673.74 o
 -18   2   3      75470.60      78479.76      2494.81 o
 -16   2   3        997.91       2433.61       481.63 o
 -14   2   3       6561.18       6661.79       502.50 o
 -12   2   3       1102.05       1216.13       418.39 o
 -10   2   3       2158.67       2153.42       377.43 o
  -8   2   3       1353.25       1234.70       252.16 o
  -6   2   3       1409.10       1180.91       229.46 o
  -4   2   3       9546.01       9675.64       344.34 o
  -2   2   3       8568.74       8447.73       374.30 o
   0   2   3     322747.69     327677.38      5156.93 o
   2   2   3      10053.75       9974.28       503.90 o
   4   2   3        706.42        831.54       206.25 o
   6   2   3       1714.71       1536.27       317.74 o
   8   2   3       1931.91       1897.40       310.15 o
  10   2   3        426.82        868.72       435.80 o
  12   2   3       1567.60       1449.42       583.31 o
  14   2   3      19756.52      20135.64      1523.15 o
  16   2   3        212.13        996.11      1010.78 o
 -19   3   3        795.64       1519.61      2520.23 o
 -17   3   3        417.61       1532.08       916.51 o
 -15   3   3        471.91       1007.77       673.50 o
 -13   3   3       1777.18       1673.27       674.15 o
 -11   3   3       4425.43       4680.19       563.25 o
  -9   3   3     177282.92     176167.41      3437.44 o
  -7   3   3       5030.25       5034.59       392.91 o
  -5   3   3       6325.60       6079.67       415.21 o
  -3   3   3       3133.94       3793.60       429.78 o
  -1   3   3       2875.15       3213.80       417.88 o
   1   3   3       2806.41       2593.00       369.21 o
   3   3   3       3662.15       3789.54       370.85 o
   5   3   3      13448.25      13382.79       629.81 o
   7   3   3        404.42        329.16       469.22 o
   9   3   3      91837.60      91628.95      2332.61 o
  11   3   3       8121.19       7884.34       742.03 o
  13   3   3       3431.99       3192.94       681.63 o
  15   3   3        565.84        612.33       744.32 o
 -18   4   3      48882.15      54995.22      3718.92 o
 -16   4   3       2007.84       2641.69       902.64 o
 -14   4   3       7710.06       7337.90      1165.13 o
 -12   4   3       1658.20       1537.69       568.01 o
 -10   4   3       1126.94       1127.74       408.75 o
  -8   4   3       1560.91       1638.59       385.21 o
  -6   4   3       4663.33       5286.48       412.51 o
  -4   4   3       5581.59       5347.31       546.78 o
  -2   4   3       3645.64       3658.36       518.75 o
   0   4   3     154085.72     163308.69      3255.57 o
   2   4   3       9338.20       9843.34       539.41 o
   4   4   3       6363.39       6444.18       548.45 o
   6   4   3        436.22        270.59       464.65 o
   8   4   3       2507.60       1926.49       621.96 o
  10   4   3        619.91        714.91       646.92 o
  12   4   3       2869.64       3006.60       739.67 o
  14   4   3      13362.30      13200.03       939.97 o
 -15   5   3        470.48        927.44      2277.19 o
 -13   5   3       2614.57       3332.88       986.41 o
 -11   5   3       7971.63       9103.73       975.92 o
  -9   5   3      83740.77      83726.05      2237.31 o
  -7   5   3       6077.87       5090.59       511.43 o
  -5   5   3       4834.09       4274.16       588.90 o
  -3   5   3        158.20       -296.57       513.96 o
  -1   5   3       3173.72       3415.25       588.22 o
   1   5   3        245.29        698.39       520.05 o
   3   5   3       2890.04       3388.57       571.45 o
   5   5   3      14760.23      14873.42       983.47 o
   7   5   3       1933.95       1355.28       658.36 o
   9   5   3      63557.38      63699.73      2157.77 o
  11   5   3       6153.25       6038.01      1063.80 o
 -12   6   3        884.66       2541.52      1183.89 o
 -10   6   3       1706.68       2347.39       884.15 o
  -8   6   3       1038.67        712.54      1060.32 o
  -6   6   3       1305.90       1514.69       660.55 o
  -4   6   3       6584.18       6812.06       732.85 o
  -2   6   3       4432.45       3921.15       685.16 o
   0   6   3      60704.83      62155.95      1934.39 o
   2   6   3      10030.18       9700.33       885.31 o
   4   6   3       3915.91       4085.37       851.23 o
   6   6   3         62.62       -318.62      1013.23 o
   8   6   3       2149.87       1682.22      1165.34 o
  -7   7   3       5743.21       6040.19      2077.98 o
  -5   7   3      10809.75      10943.98      1834.01 o
  -3   7   3        171.44        678.46       712.25 o
  -1   7   3       1550.21       1983.10       815.30 o
   1   7   3        625.73        684.36       932.40 o
   3   7   3       4786.60       5165.29      1058.41 o
  -5  -7   4        380.01        839.92       586.77 o
  -3  -7   4       2468.22       3207.21       629.31 o
  -1  -7   4       7486.96       7430.24       707.47 o
   1  -7   4       2232.13       3179.15       593.48 o
 -12  -6   4       1180.57       1478.92       673.32 o
 -10  -6   4       1785.96       2013.21       563.46 o
  -8  -6   4       3659.47       3536.79       634.80 o
  -6  -6   4      71019.64      69591.41      1813.13 o
  -4  -6   4       6553.90       6650.60       611.77 o
  -2  -6   4       6565.57       6120.53       483.55 o
   0  -6   4        905.46        932.43       417.93 o
   2  -6   4       1809.47       1903.57       498.45 o
   4  -6   4        770.89        872.04       487.93 o
   6  -6   4       2030.36       1846.70       584.00 o
   8  -6   4      11039.94       9875.80      1139.29 o
 -15  -5   4      62420.53      61381.96      2733.65 o
 -13  -5   4       2312.26       3027.53       595.84 o
 -11  -5   4       7573.81       8582.46       574.89 o
  -9  -5   4       1013.13       2110.92       464.30 o
  -7  -5   4       1633.88       1982.92       446.00 o
  -5  -5   4       1488.23       1475.29       301.30 o
  -3  -5   4       1267.96       1007.78       348.15 o
  -1  -5   4       5854.66       5833.02       437.16 o
   1  -5   4       1301.68        996.71       501.54 o
   3  -5   4      77242.02      73756.91      1677.70 o
   5  -5   4      10372.50      10817.72       733.62 o
   7  -5   4       2820.06       2464.13       630.95 o
   9  -5   4        536.22        -25.70       734.78 o
  11  -5   4       2014.35       1357.58       993.17 o
 -18  -4   4        964.91       2381.70      2569.61 o
 -16  -4   4       1117.78       3520.68       885.27 o
 -14  -4   4        854.64       1515.11       491.83 o
 -12  -4   4        500.54        822.01       380.06 o
 -10  -4   4       3482.01       3325.10       438.93 o
  -8  -4   4       4237.90       4303.93       445.51 o
  -6  -4   4     133133.67     134120.34      2349.21 o
  -4  -4   4       7941.60       7936.37       477.82 o
  -2  -4   4       1640.22       1116.72       305.85 o
   0  -4   4        791.00        484.02       272.40 o
   2  -4   4       4644.35       5207.23       471.85 o
   4  -4   4       1657.16       1369.43       569.32 o
   6  -4   4       1952.53       1889.45       603.88 o
   8  -4   4      15846.19      15527.37       838.61 o
  10  -4   4         34.91        -42.39       650.37 o
  12  -4   4      52365.75      51462.78      1860.08 o
 -19  -3   4       1979.59       5657.42      2161.01 o
 -17  -3   4       4833.72       7548.29      1214.69 o
 -15  -3   4      86376.15      83692.45      2897.08 o
 -13  -3   4       1553.59       1821.54       458.70 o
 -11  -3   4       4994.08       4849.62       363.58 o
  -9  -3   4        785.39        868.29       337.65 o
  -7  -3   4       2149.70       2643.10       363.81 o
  -5  -3   4       3274.99       3442.96       313.32 o
  -3  -3   4       1646.14       1696.41       313.67 o
  -1  -3   4      19330.84      18664.04       780.11 o
   1  -3   4       3352.73       3100.31       426.79 o
   3  -3   4     165630.28     157337.77      3718.38 o
   5  -3   4       3869.75       4088.58       551.04 o
   7  -3   4       2134.38       2228.45       535.89 o
   9  -3   4       1769.83       1325.06       563.96 o
  11  -3   4       2793.23       2637.36       622.43 o
  13  -3   4        550.52       -471.89       754.13 o
  15  -3   4        389.96      -1625.50      1642.51 o
 -20  -2   4       4769.23       8826.37      1883.51 o
 -18  -2   4       1427.75       1951.05      1494.57 o
 -16  -2   4        740.08       1079.19       787.50 o
 -14  -2   4       2712.30       2947.45       634.88 o
 -12  -2   4       1023.74        686.97       405.57 o
 -10  -2   4       1175.90        928.62       351.40 o
  -8  -2   4       4574.38       4455.25       290.53 o
  -6  -2   4     214198.72     218608.06      3144.43 o
  -4  -2   4       2605.28       2623.75       249.11 o
  -2  -2   4       2189.00       2461.33       282.29 o
   0  -2   4       2689.18       3005.94       249.76 o
   2  -2   4       4618.94       4075.20       414.58 o
   4  -2   4       4440.20       5005.67       482.73 o
   6  -2   4        996.74       1283.08       513.39 o
   8  -2   4      16501.47      17115.88       692.53 o
  10  -2   4        216.24        388.71       577.80 o
  12  -2   4      76001.38      74931.46      1952.66 o
  14  -2   4       4685.30       4650.88      2041.98 o
  16  -2   4       2602.00      -6245.52      4851.46 o
 -21  -1   4        442.19       7057.70      1813.59 o
 -19  -1   4        779.53       1938.23      1718.24 o
 -17  -1   4       1866.57       1989.67       781.06 o
 -15  -1   4     120130.02     123389.20      3739.19 o
 -13  -1   4        374.08        448.67       359.42 o
 -11  -1   4       2750.40       1991.72       336.63 o
  -9  -1   4       5032.98       4893.74       259.65 o
  -7  -1   4       3322.46       3793.26       252.53 o
  -5  -1   4       6890.26       6121.53       421.84 o
  -3  -1   4        598.85        496.65       207.43 o
  -1  -1   4       7687.67       7352.57       328.24 o
   1  -1   4         17.16        214.71       290.64 o
   3  -1   4     222809.58     225899.38      5661.30 o
   5  -1   4       7668.70       7565.71       506.24 o
   7  -1   4       3687.61       4165.30       500.37 o
   9  -1   4        613.25        100.47       480.13 o
  11  -1   4       2496.36       2209.23       644.19 o
  13  -1   4        637.69       1062.21       896.04 o
  15  -1   4        228.40       -907.09      1413.10 o
 -20   0   4       2301.17       6150.08      2369.80 o
 -18   0   4        872.17       1038.38       768.01 o
 -16   0   4       1193.59        504.83       615.21 o
 -14   0   4        682.51        827.10       414.92 o
 -12   0   4        150.78        232.64       314.20 o
 -10   0   4        712.57        455.85       317.55 o
  -8   0   4       3434.89       2998.55       288.11 o
  -6   0   4     310391.16     316653.06      5390.32 o
  -4   0   4       1671.15       1303.50       264.59 o
  -2   0   4        496.25        751.99       257.76 o
   0   0   4       6154.83       6840.62       397.73 o
   2   0   4       1010.11       1035.23       280.74 o
   4   0   4        754.79        831.81       286.92 o
   6   0   4       2618.59       2793.14       408.67 o
   8   0   4      26427.71      28505.32       859.41 o
  10   0   4         27.39       -139.96       501.05 o
  12   0   4      69309.89      70588.75      1793.20 o
  14   0   4       2834.53       3630.58       835.46 o
  16   0   4       2741.96       3310.11      1592.27 o
 -21   1   4        429.29       5932.66      1793.92 o
 -19   1   4        696.53       1101.23      1072.31 o
 -17   1   4       2496.49       3264.22       521.64 o
 -15   1   4     118757.66     118015.98      2412.09 o
 -13   1   4        799.62        666.20       324.55 o
 -11   1   4       2990.18       2904.55       313.16 o
  -9   1   4       4946.01       5187.02       340.00 o
  -7   1   4       3745.97       3266.45       310.51 o
  -5   1   4       7468.75       7628.25       521.81 o
  -3   1   4       1849.49       2610.67       309.26 o
  -1   1   4       7922.58       8821.91       506.78 o
   1   1   4         93.30        -66.92       300.42 o
   3   1   4     220319.72     225817.89      5026.45 o
   5   1   4       8178.76       8257.02       437.33 o
   7   1   4       4462.58       5606.55       414.70 o
   9   1   4        412.06       1096.66       458.06 o
  11   1   4       2973.59       3582.92       610.15 o
  13   1   4        601.68        221.10       952.10 o
  15   1   4        559.02       1246.67      2061.69 o
 -20   2   4       5804.19      10033.39      1658.29 o
 -18   2   4       1347.71       2384.71       871.27 o
 -16   2   4        809.45       1687.40       643.94 o
 -14   2   4       2499.70       2716.32       555.71 o
 -12   2   4       1925.32       1536.70       411.29 o
 -10   2   4       1904.93       1551.53       304.27 o
  -8   2   4       5770.38       5164.91       397.00 o
  -6   2   4     207906.92     211890.75      3509.49 o
  -4   2   4       3423.64       3362.84       256.12 o
  -2   2   4       3116.18       3670.05       335.45 o
   0   2   4       2097.30       2113.99       306.88 o
   2   2   4       4103.68       4251.95       381.99 o
   4   2   4       4793.93       4983.03       398.85 o
   6   2   4       2608.30       3062.82       418.55 o
   8   2   4      16917.59      17760.18       745.11 o
  10   2   4        252.27        621.09       541.45 o
  12   2   4      73220.91      72659.40      2128.67 o
  14   2   4       5806.04       4766.28       995.30 o
  16   2   4       3066.64       3606.26      1437.47 o
 -19   3   4       2044.09       3275.42      1318.31 o
 -17   3   4       6482.60       9002.13      1313.18 o
 -15   3   4      82882.13      85821.49      2541.11 o
 -13   3   4       2390.27       1394.76       751.63 o
 -11   3   4       6440.36       5764.81       480.46 o
  -9   3   4        609.17        232.35       370.27 o
  -7   3   4       1757.69       1974.77       441.20 o
  -5   3   4       2765.86       2300.68       424.69 o
  -3   3   4       3240.73       2914.95       357.38 o
  -1   3   4      21224.79      20940.24       936.31 o
   1   3   4       4118.64       4000.65       443.07 o
   3   3   4     158519.64     161597.78      3193.72 o
   5   3   4       5194.38       5220.74       414.17 o
   7   3   4       2922.34       2878.10       559.60 o
   9   3   4       1200.46        971.51       604.93 o
  11   3   4       2534.55       2184.51       682.71 o
  13   3   4        675.05        437.63       937.01 o
  15   3   4       1549.18       1168.85      1137.95 o
 -18   4   4        860.46       2092.13      2433.71 o
 -16   4   4       1328.19       1780.44      1268.47 o
 -14   4   4       1077.89        600.09       911.03 o
 -12   4   4        645.43        980.13       767.71 o
 -10   4   4       4530.92       3881.18       667.70 o
  -8   4   4       5658.68       5066.61       570.85 o
  -6   4   4     126861.63     128705.95      3500.13 o
  -4   4   4      10023.09       9100.43       754.71 o
  -2   4   4       2858.53       2838.55       398.66 o
   0   4   4        779.55        832.46       502.56 o
   2   4   4       4934.26       5543.10       574.59 o
   4   4   4       1415.44       1209.11       446.04 o
   6   4   4       4056.70       3469.99       528.57 o
   8   4   4      16642.51      17851.38      1100.48 o
  10   4   4         96.15       -398.79       660.03 o
  12   4   4      50687.82      51901.14      1981.36 o
 -15   5   4      57028.14      54947.01      3739.73 o
 -13   5   4       3158.39       3887.70      1071.62 o
 -11   5   4       9704.22      10375.23      1530.79 o
  -9   5   4        798.68        778.84       508.28 o
  -7   5   4       2121.51       1341.84       512.27 o
  -5   5   4       1353.84       1732.72       648.18 o
  -3   5   4       2807.23       3081.33       608.74 o
  -1   5   4       6649.57       6813.62       867.93 o
   1   5   4       1777.86       1670.58       588.68 o
   3   5   4      71512.97      73768.44      2061.74 o
   5   5   4      12972.73      11992.82       828.22 o
   7   5   4       2747.11       1880.85      1030.59 o
   9   5   4        192.89       -461.75       827.11 o
  11   5   4       1790.64       -125.85      1056.29 o
 -12   6   4       2238.98       2717.22      1188.58 o
 -10   6   4       2445.18       2758.96      1106.30 o
  -8   6   4       4757.40       4198.30       840.63 o
  -6   6   4      63849.91      67970.67      2579.87 o
  -4   6   4       8395.50       8418.89       956.01 o
  -2   6   4       8212.42       8858.41       890.25 o
   0   6   4        326.58        557.24       670.37 o
   2   6   4       2105.09       2405.64       700.88 o
   4   6   4        656.57       1167.70      1118.65 o
   6   6   4       4008.17       3934.34      1228.88 o
   8   6   4      11808.29      10471.12      1484.45 o
  -5   7   4        438.98       1199.79       919.41 o
  -3   7   4       4238.92       5800.69       895.42 o
  -1   7   4       8662.88       9301.75       940.71 o
   1   7   4       2824.73       2794.81       943.14 o
 -10  -6   5       5418.35       5260.46       851.79 o
  -8  -6   5       5282.40       5547.56       703.12 o
  -6  -6   5        332.30        280.40       535.34 o
  -4  -6   5       2903.87       2608.41       595.58 o
  -2  -6   5       1198.61       1493.07       576.46 o
   0  -6   5       2776.78       2952.77       522.82 o
   2  -6   5       9299.93       8563.49       647.28 o
   4  -6   5        375.22        476.04       587.77 o
   6  -6   5      43922.48      41603.37      1418.22 o
 -15  -5   5        734.66       2266.15      1453.06 o
 -13  -5   5       1401.69       1801.50       554.04 o
 -11  -5   5        989.27       1791.76       521.37 o
  -9  -5   5       2024.81       2310.59       492.24 o
  -7  -5   5       7701.39       8321.87       511.53 o
  -5  -5   5       3864.00       4002.95       371.45 o
  -3  -5   5      85098.20      82219.46      1753.64 o
  -1  -5   5       5807.43       5974.55       599.48 o
   1  -5   5       3692.40       3130.69       598.13 o
   3  -5   5       1204.25       1007.33       617.94 o
   5  -5   5       3930.73       3765.58       840.90 o
   7  -5   5        844.40         -6.25       756.59 o
   9  -5   5       1332.51        897.49       924.46 o
 -16  -4   5        601.86       3182.75      1251.19 o
 -14  -4   5       3601.07       3827.27       535.04 o
 -12  -4   5      87536.95      88712.08      1877.96 o
 -10  -4   5       2691.93       3236.92       573.20 o
  -8  -4   5       3801.73       3752.24       530.71 o
  -6  -4   5       1629.80       1432.90       418.21 o
  -4  -4   5       3105.59       3251.81       428.32 o
  -2  -4   5       4267.49       3960.33       392.96 o
   0  -4   5       1830.72       1667.94       274.93 o
   2  -4   5      13646.52      13530.07       707.58 o
   4  -4   5        123.13        394.78       729.18 o
   6  -4   5      79300.14      79553.89      1940.12 o
   8  -4   5       6140.46       6671.80       732.13 o
  10  -4   5       3743.54       2101.77       803.75 o
  12  -4   5        313.78      -1832.89      1205.46 o
 -19  -3   5        616.39       3739.48      2167.56 o
 -17  -3   5       2663.10       4956.88      1082.43 o
 -15  -3   5       1154.02       2313.05       803.69 o
 -13  -3   5       1632.29       1516.06       436.62 o
 -11  -3   5       2589.81       2797.94       443.11 o
  -9  -3   5        932.45       1165.55       441.52 o
  -7  -3   5       1904.56       1887.51       324.67 o
  -5  -3   5       1064.19       1372.29       348.34 o
  -3  -3   5     154237.75     155941.48      3047.44 o
  -1  -3   5       8592.83       8552.57       548.58 o
   1  -3   5       2449.81       2790.60       609.46 o
   3  -3   5       1103.44       1731.62       782.89 o
   5  -3   5       4053.72       4823.66       757.39 o
   7  -3   5       2361.60       1951.85       729.94 o
   9  -3   5        447.69        122.02       672.74 o
  11  -3   5      18146.80      18035.12      1307.93 o
  13  -3   5         90.88      -1534.13      1415.27 o
 -20  -2   5        799.24       2997.88      1078.34 o
 -18  -2   5        219.13       1286.35       978.21 o
 -16  -2   5        764.69       1487.90       769.77 o
 -14  -2   5       2454.06       3088.00       526.07 o
 -12  -2   5     129264.83     129062.10      2843.16 o
 -10  -2   5        559.01        445.02       229.22 o
  -8  -2   5        809.40        714.33       214.66 o
  -6  -2   5       2586.13       2049.56       239.90 o
  -4  -2   5       3783.52       3863.62       366.55 o
  -2  -2   5       3842.93       4618.07       442.02 o
   0  -2   5       3862.40       3581.88       385.05 o
   2  -2   5      17302.75      17847.30       886.15 o
   4  -2   5       2064.04       1354.60       553.02 o
   6  -2   5     108664.80     108446.16      2315.58 o
   8  -2   5       4648.53       4816.21       677.34 o
  10  -2   5       2473.38       2247.15       708.24 o
  12  -2   5        425.75      -1239.83       983.10 o
  14  -2   5       2754.91       1147.64      1804.20 o
 -19  -1   5         90.02       2573.42      2676.94 o
 -17  -1   5       2240.12       2973.91       885.48 o
 -15  -1   5       3383.70       3645.71       558.22 o
 -13  -1   5       2827.50       2353.07       366.29 o
 -11  -1   5       5469.74       4924.23       401.57 o
  -9  -1   5       1113.76        798.60       279.45 o
  -7  -1   5       7026.80       6754.53       342.76 o
  -5  -1   5       2225.25       2252.47       321.72 o
  -3  -1   5     237975.33     243228.64      4825.02 o
  -1  -1   5       3619.26       2694.93       442.80 o
   1  -1   5       1236.64        924.89       425.09 o
   3  -1   5       1283.37       1153.80       474.65 o
   5  -1   5       4032.46       3698.49       669.99 o
   7  -1   5       1852.78       2184.58       565.92 o
   9  -1   5        552.85         33.34       591.99 o
  11  -1   5      22283.87      22397.78      1809.17 o
  13  -1   5        152.68       -544.80       756.53 o
  15  -1   5      40906.74      40394.71      1988.60 o
 -20   0   5        752.00       2259.52      2337.20 o
 -18   0   5        206.72        119.86       699.75 o
 -16   0   5         75.71        426.71       543.05 o
 -14   0   5       3980.16       3734.39       459.10 o
 -12   0   5     166203.00     166106.73      3056.82 o
 -10   0   5       2615.12       2441.15       366.98 o
  -8   0   5         46.55        190.09       368.81 o
  -6   0   5       3963.92       4779.05       342.06 o
  -4   0   5       4332.35       4657.26       522.81 o
  -2   0   5       3707.75       3366.38       650.85 o
   0   0   5       1866.56       2294.26       494.27 o
   2   0   5      21420.27      21840.03      1003.05 o
   4   0   5        689.85        306.15       418.46 o
   6   0   5     131239.91     138856.16      3741.24 o
   8   0   5       6177.91       6603.12       560.30 o
  10   0   5       2204.57       2616.93       664.92 o
  12   0   5        587.76        273.60       736.26 o
  14   0   5       2312.96       1126.25       966.29 o
 -19   1   5        303.07       2156.07       968.18 o
 -17   1   5       2828.48       4493.32       615.95 o
 -15   1   5       3113.97       2869.83       556.20 o
 -13   1   5       2466.34       2260.92       442.27 o
 -11   1   5       4723.59       4337.17       430.46 o
  -9   1   5        831.42        639.96       350.94 o
  -7   1   5       7405.18       7362.49       393.13 o
  -5   1   5       2650.79       2965.45       440.39 o
  -3   1   5     234050.80     245154.66     12735.01 o
  -1   1   5       4258.67       3309.83       544.09 o
   1   1   5       1966.95       2329.21       449.62 o
   3   1   5       1063.78       1421.03       369.99 o
   5   1   5       3280.95       3401.20       396.44 o
   7   1   5       1654.00       1977.96       486.11 o
   9   1   5       1847.25       2215.08       615.66 o
  11   1   5      21860.10      21759.49      1479.25 o
  13   1   5        122.04         52.10      1506.76 o
  15   1   5      39487.88      40678.69      4599.56 o
 -20   2   5        862.55       3766.70      2353.40 o
 -18   2   5        242.01        770.50       973.04 o
 -16   2   5       1325.18        911.83       774.06 o
 -14   2   5       3234.75       4336.42       806.83 o
 -12   2   5     127489.69     125954.92      2859.63 o
 -10   2   5       1090.33       1002.11       497.73 o
  -8   2   5       1694.37       1577.73       361.10 o
  -6   2   5       2430.47       1965.69       368.63 o
  -4   2   5       4184.06       4149.48       465.66 o
  -2   2   5       3557.43       3906.84       400.04 o
   0   2   5       6542.26       7653.25       673.58 o
   2   2   5      18001.82      19367.80      1089.75 o
   4   2   5       2425.15       1983.16       531.84 o
   6   2   5     107624.55     110166.54      2189.93 o
   8   2   5       5624.01       6491.99       629.63 o
  10   2   5       2056.03       2182.92       616.55 o
  12   2   5        223.25      -1157.10       849.92 o
  14   2   5       2414.89        822.63      1188.69 o
 -19   3   5       1016.84       1432.59      1443.28 o
 -17   3   5       3881.43       5000.97      1118.35 o
 -15   3   5       1063.47        693.95       845.01 o
 -13   3   5       1729.70       2350.75       944.34 o
 -11   3   5       2611.73       1681.42       634.97 o
  -9   3   5       2218.77       1780.41       477.79 o
  -7   3   5       2284.24       1749.89       396.81 o
  -5   3   5       1569.61       1633.69       351.24 o
  -3   3   5     148277.98     156383.69      3636.76 o
  -1   3   5      10623.25      10708.48       813.45 o
   1   3   5       3219.52       3739.08       473.08 o
   3   3   5        636.90        973.71       383.38 o
   5   3   5       4416.29       4679.99       437.22 o
   7   3   5       2319.01       2118.54       579.15 o
   9   3   5       1877.26       1657.86       734.95 o
  11   3   5      18126.29      16586.90      1536.76 o
  13   3   5        107.72       -499.93      1034.64 o
 -16   4   5        932.81       -135.15      1016.01 o
 -14   4   5       4820.32       5568.18      1255.16 o
 -12   4   5      80126.63      85697.13      3178.50 o
 -10   4   5       3967.92       3743.62       708.24 o
  -8   4   5       5528.03       5141.63       819.01 o
  -6   4   5       1006.12        995.33       603.46 o
  -4   4   5       3186.38       3406.48       519.20 o
  -2   4   5       4395.75       4003.22       648.75 o
   0   4   5       3935.54       3553.94       507.26 o
   2   4   5      14340.25      15001.11       909.28 o
   4   4   5        236.35        446.26       427.42 o
   6   4   5      74795.22      78519.47      2422.79 o
   8   4   5       7615.78       6562.13      1110.58 o
  10   4   5       4428.30       3328.90       910.72 o
  12   4   5        101.10       -952.73       913.38 o
 -15   5   5        593.01       2610.79      1336.58 o
 -13   5   5       1707.19       1505.04      1347.49 o
 -11   5   5        977.46        539.12       844.94 o
  -9   5   5       3827.11       3453.63      1155.93 o
  -7   5   5       9236.24       8738.47      1477.40 o
  -5   5   5       4952.08       4737.82       763.15 o
  -3   5   5      78874.16      80629.13      2306.03 o
  -1   5   5       7244.80       7277.69       734.01 o
   1   5   5       4307.86       4734.54       690.14 o
   3   5   5        546.94        412.59       603.17 o
   5   5   5       3718.70       2990.94       930.21 o
   7   5   5        892.57        -35.09      1078.53 o
   9   5   5       3060.22       1896.53       961.21 o
 -10   6   5       6931.33       7734.85      1328.46 o
  -8   6   5       6721.57       6715.67      1381.38 o
  -6   6   5        144.38        556.17       825.49 o
  -4   6   5       2954.42       2645.00       822.27 o
  -2   6   5        976.69        892.54       734.30 o
   0   6   5       4432.43       5295.60       816.30 o
   2   6   5      10116.32      11055.89       917.45 o
   4   6   5        452.69        -38.98      1216.55 o
   6   6   5      40078.59      38812.10      3226.80 o
 -10  -6   6       3057.07       3365.18       681.02 o
  -8  -6   6       1356.16       1799.01       658.65 o
  -6  -6   6       2300.31       1763.77       631.24 o
  -4  -6   6       5264.06       5360.98       697.06 o
  -2  -6   6       1343.04       1481.16       740.92 o
   0  -6   6      52591.05      53022.40      1612.55 o
   2  -6   6       5645.47       5156.60       896.78 o
 -13  -5   6       1472.07       2911.25       679.71 o
 -11  -5   6       2609.26       2978.02       541.12 o
  -9  -5   6      71098.21      71754.52      1560.64 o
  -7  -5   6       4699.24       4567.26       525.92 o
  -5  -5   6       4320.60       4616.32       502.57 o
  -3  -5   6       1000.02        562.74       548.11 o
  -1  -5   6       2415.15       2328.21       608.15 o
   1  -5   6       1581.12        784.75       747.59 o
   3  -5   6       3140.02       1728.51       982.68 o
   5  -5   6      13031.00      14288.21      1126.71 o
   7  -5   6         11.95       -896.22       859.50 o
 -16  -4   6       1507.77       2856.44      1230.18 o
 -14  -4   6       3983.12       4692.87       714.29 o
 -12  -4   6       1173.75       1510.84       510.98 o
 -10  -4   6       2284.65       2327.12       447.19 o
  -8  -4   6       3511.60       3561.62       473.31 o
  -6  -4   6       1748.97       1652.34       454.53 o
  -4  -4   6       7948.10       7951.61       471.75 o
  -2  -4   6       1679.77       1198.29       411.71 o
   0  -4   6      90395.83      90840.95      2161.31 o
   2  -4   6       6424.57       6759.22       889.81 o
   4  -4   6       1196.12       1338.53       761.98 o
   6  -4   6        168.31       -265.45       765.39 o
   8  -4   6       2584.92       2059.74       935.50 o
  10  -4   6       1235.40       -533.84      1185.88 o
 -17  -3   6       1726.17       1954.93      1088.86 o
 -15  -3   6        319.92        188.40       698.67 o
 -13  -3   6       1158.74       1195.25       470.14 o
 -11  -3   6       4512.21       5004.20       428.09 o
  -9  -3   6     108433.48     104702.35      2074.28 o
  -7  -3   6       3146.47       3480.78       393.99 o
  -5  -3   6       4431.90       4375.24       418.96 o
  -3  -3   6       1135.93        982.98       496.01 o
  -1  -3   6       6021.28       5556.86       562.79 o
   1  -3   6       3608.44       3416.52       451.82 o
   3  -3   6       1054.56        869.76       850.36 o
   5  -3   6      15493.36      16976.42      1286.26 o
   7  -3   6         36.73          9.70       823.99 o
   9  -3   6      56163.27      54900.85      1858.72 o
  11  -3   6       2899.75       3159.59      1308.77 o
 -18  -2   6      71243.26      71180.40      2884.27 o
 -16  -2   6        430.42       1462.94       966.20 o
 -14  -2   6        712.69       1960.97      1280.06 o
 -12  -2   6       2510.83       2970.18       469.20 o
 -10  -2   6       3074.96       2586.42       311.26 o
  -8  -2   6       5499.33       5806.44       466.07 o
  -6  -2   6       1158.08        872.22       444.28 o
  -4  -2   6      13811.33      14350.62       751.05 o
  -2  -2   6         73.48        409.23       488.01 o
   0  -2   6     137275.50     146104.34      3086.90 o
   2  -2   6       4654.64       4227.54       509.21 o
   4  -2   6       3009.46       2536.88       718.53 o
   6  -2   6        810.14        143.43       742.66 o
   8  -2   6       3512.71       3419.34      1016.88 o
  10  -2   6       2118.35        845.27       786.40 o
  12  -2   6        494.58       -323.13      1317.18 o
 -19  -1   6       2241.20       2784.28       896.88 o
 -17  -1   6       2408.04       3198.22      1711.06 o
 -15  -1   6        264.87        898.84       586.60 o
 -13  -1   6        370.65        813.00       450.91 o
 -11  -1   6       1306.95       1419.57       450.73 o
  -9  -1   6     164330.50     168067.98      2957.96 o
  -7  -1   6       3877.73       3378.50       531.01 o
  -5  -1   6        305.59         30.60       457.30 o
  -3  -1   6       2401.26       2129.94       504.19 o
  -1  -1   6       4543.37       2849.58       692.05 o
   1  -1   6       4437.64       3934.55       609.93 o
   3  -1   6        385.09       -220.34       540.23 o
   5  -1   6      27445.78      26252.94      1224.52 o
   7  -1   6         81.95        -60.81       655.41 o
   9  -1   6      66827.50      66830.62      2396.27 o
  11  -1   6       3434.81       3507.15       869.43 o
  13  -1   6       2286.61       1596.91      1174.21 o
 -20   0   6       1820.90       3765.08      1279.88 o
 -18   0   6      76336.92      73095.29      1875.93 o
 -16   0   6        193.12       -138.68       595.76 o
 -14   0   6        666.74        475.45       574.04 o
 -12   0   6       1815.21       2039.43       428.34 o
 -10   0   6       5462.03       5612.11       551.42 o
  -8   0   6       2489.05       2594.67       546.03 o
  -6   0   6       3977.78       3611.82       411.51 o
  -4   0   6       7810.62       7481.28       712.63 o
  -2   0   6       7098.64       6333.52       642.76 o
   0   0   6     156009.14     179778.50      3788.20 o
   2   0   6      10254.60      10770.53       828.80 o
   4   0   6       1595.15       2287.29       596.64 o
   6   0   6        998.29       1163.06       509.72 o
   8   0   6       5122.50       4923.87       657.84 o
  10   0   6        454.54        449.27       789.43 o
  12   0   6        502.47       -903.62       835.20 o
  14   0   6      22451.08      22218.04      1696.31 o
 -19   1   6       2234.66       4608.17       940.21 o
 -17   1   6       2670.41       3261.83       887.60 o
 -15   1   6        861.88       1406.78       592.99 o
 -13   1   6        541.89        623.33       555.33 o
 -11   1   6       1442.11       1690.89       399.23 o
  -9   1   6     162321.56     166141.23      3241.98 o
  -7   1   6       4601.44       4143.71       485.99 o
  -5   1   6        315.80        413.57       623.91 o
  -3   1   6       2018.95       2776.57       653.58 o
  -1   1   6       5547.87       6058.72       969.63 o
   1   1   6       4710.10       4200.06       725.85 o
   3   1   6        144.30        212.20       410.42 o
   5   1   6      27927.40      26143.22      1785.94 o
   7   1   6        135.06       1377.29       696.18 o
   9   1   6      67771.95      66621.41      1874.84 o
  11   1   6       3770.45       3786.95      1297.74 o
  13   1   6       2068.15        532.45      1321.20 o
 -18   2   6      68043.48      68651.60      2328.01 o
 -16   2   6        882.39        863.17       876.99 o
 -14   2   6       1421.93        423.96       837.26 o
 -12   2   6       2154.84       1236.15       719.48 o
 -10   2   6       3997.42       3275.40       581.36 o
  -8   2   6       5462.62       5795.48       502.62 o
  -6   2   6       2670.41       2873.52       490.02 o
  -4   2   6      14381.77      14891.59       936.89 o
  -2   2   6        149.64        418.08       646.95 o
   0   2   6     135863.83     144772.02      3338.79 o
   2   2   6       5593.25       6393.91       779.39 o
   4   2   6       3962.01       4174.60       800.92 o
   6   2   6        483.78        520.23       613.97 o
   8   2   6       3040.86       3190.35       733.15 o
  10   2   6       1736.70       1983.84       884.66 o
  12   2   6       1424.74       -406.05      1114.85 o
 -17   3   6       1506.44       1123.87      1240.59 o
 -15   3   6       1057.27        559.58      1266.43 o
 -13   3   6       1733.51        521.41       899.35 o
 -11   3   6       5421.65       5574.32       695.20 o
  -9   3   6     103386.21     102378.74      2914.34 o
  -7   3   6       4271.34       4096.34       597.12 o
  -5   3   6       5068.14       4927.36       541.38 o
  -3   3   6        677.89        395.92       704.99 o
  -1   3   6       5612.87       5621.05       780.04 o
   1   3   6       3259.37       2684.73       749.86 o
   3   3   6       2962.70       2983.11       703.80 o
   5   3   6      15203.24      14992.27       772.80 o
   7   3   6         49.19       -587.19       857.87 o
   9   3   6      53371.34      52408.77      2106.87 o
  11   3   6       3645.11       2799.74      1265.45 o
 -16   4   6       2316.17       1523.80      2385.33 o
 -14   4   6       5469.01       6646.40      1255.71 o
 -12   4   6        846.15        901.20       957.86 o
 -10   4   6       2062.81       1275.95       957.13 o
  -8   4   6       3498.82       3833.55       684.43 o
  -6   4   6       3751.80       3920.70       744.07 o
  -4   4   6       8683.83       8399.53       987.66 o
  -2   4   6       2046.63       1289.31       732.92 o
   0   4   6      86133.08      86118.90      3033.53 o
   2   4   6       7805.60       9135.11       751.51 o
   4   4   6        936.51       1336.39       734.34 o
   6   4   6         19.85       -193.70       820.62 o
   8   4   6       2495.06       1163.99      1124.37 o
  10   4   6       1514.08       -362.97      1017.82 o
 -13   5   6       2112.76       1713.61      1977.80 o
 -11   5   6       3324.55       2970.94      1039.88 o
  -9   5   6      65712.38      72824.02      2403.99 o
  -7   5   6       6161.66       5072.66      1043.65 o
  -5   5   6       5821.04       6253.79      1601.58 o
  -3   5   6        475.77        -88.07       732.11 o
  -1   5   6       2516.05       3053.33       773.41 o
   1   5   6       1435.33       1477.85       694.50 o
   3   5   6       5841.52       6437.70      1079.47 o
   5   5   6      13094.93      12709.99      1281.39 o
   7   5   6          4.17      -1594.83      1212.05 o
 -10   6   6       3018.88       4966.14      1894.20 o
  -8   6   6       1087.96       1389.93      1134.12 o
  -6   6   6       4398.64       4863.65      1183.32 o
  -4   6   6       5832.80       5517.83       972.34 o
  -2   6   6       1724.39       1662.40       871.95 o
   0   6   6      47382.54      51034.89      1961.40 o
   2   6   6       7102.39       7119.11      1806.62 o
  -6  -6   7      47861.57      49591.32      1487.83 o
  -4  -6   7       4855.58       5615.08       779.31 o
  -2  -6   7       1575.30       1437.99       722.93 o
 -13  -5   7       2250.05       3209.26       818.11 o
 -11  -5   7       2789.84       3299.03       745.14 o
  -9  -5   7        908.96       1239.48       525.24 o
  -7  -5   7       4191.32       4368.81       570.05 o
  -5  -5   7       2849.76       3639.45       616.71 o
  -3  -5   7       2953.44       3034.35       657.79 o
  -1  -5   7       8604.67       9563.54       920.47 o
   1  -5   7        258.48        -36.06       854.48 o
   3  -5   7      45718.35      46122.57      2073.26 o
   5  -5   7       4383.46       4139.96      1107.88 o
 -16  -4   7       3224.70       3297.01       876.43 o
 -14  -4   7       2494.80       2205.32       862.90 o
 -12  -4   7       1729.59       1859.20       590.72 o
 -10  -4   7       3434.94       4021.21       506.40 o
  -8  -4   7       1666.79       1350.94       489.51 o
  -6  -4   7      85094.74      84583.15      1590.97 o
  -4  -4   7       3967.07       3942.58       521.78 o
  -2  -4   7       3796.69       3671.34       576.08 o
   0  -4   7       2151.61       1167.04       749.80 o
   2  -4   7       2118.61       1938.17       956.47 o
   4  -4   7       1737.82        550.24       865.07 o
   6  -4   7       1489.97        656.55      1114.62 o
   8  -4   7      15100.82      13917.66      1983.84 o
 -17  -3   7       1088.57       1376.53      1130.73 o
 -15  -3   7      73923.58      72366.94      2435.97 o
 -13  -3   7       2205.97       3235.36       571.03 o
 -11  -3   7       2111.05       2638.39       602.20 o
  -9  -3   7       2479.67       2749.76       525.52 o
  -7  -3   7       2892.20       3013.63       538.02 o
  -5  -3   7       2508.80       2377.33       531.78 o
  -3  -3   7       1017.65        204.96       554.64 o
  -1  -3   7      14044.73      13149.84       854.51 o
   1  -3   7        262.33       -641.29      1288.79 o
   3  -3   7      69931.55      68166.27      3780.30 o
   5  -3   7       6447.83       5813.43      2260.87 o
   7  -3   7       2153.98       1746.15      1528.52 o
   9  -3   7        132.08       -667.31       897.50 o
 -18  -2   7       1395.92       1747.01      1125.73 o
 -16  -2   7       3102.93       2859.28      1059.01 o
 -14  -2   7       2759.44       3201.54       624.66 o
 -12  -2   7        339.24        405.04       443.32 o
 -10  -2   7       2308.21       2987.07       489.57 o
  -8  -2   7       2707.98       2069.30       366.11 o
  -6  -2   7     109673.86     114795.81      2577.64 o
  -4  -2   7       7174.77       7675.85       706.56 o
  -2  -2   7        549.87        418.94       600.71 o
   0  -2   7       1442.01       1134.51       665.27 o
   2  -2   7       4362.66       3847.19       584.30 o
   4  -2   7       2458.77       2471.76       820.67 o
   6  -2   7        463.72         29.54       788.24 o
   8  -2   7      21906.38      22720.19      1158.72 o
  10  -2   7        274.37       -621.09       927.55 o
 -19  -1   7        117.81        405.64       902.84 o
 -17  -1   7       2624.57       3541.35       752.08 o
 -15  -1   7      85357.57      83148.30      2040.28 o
 -13  -1   7        877.22        951.91       510.79 o
 -11  -1   7        767.41        506.92       405.55 o
  -9  -1   7        896.10        409.65       472.73 o
  -7  -1   7       5595.88       6258.82       679.31 o
  -5  -1   7       7960.52       7673.89       705.94 o
  -3  -1   7        104.05        459.93       588.61 o
  -1  -1   7      20670.00      20630.06      1234.77 o
   1  -1   7        558.97        210.21       536.29 o
   3  -1   7      99284.46     105308.62      2436.72 o
   5  -1   7       3418.90       3198.04       617.96 o
   7  -1   7       1470.00        725.12       748.15 o
   9  -1   7        716.88        -19.60       820.69 o
  11  -1   7       3247.61       2481.46      1147.75 o
 -20   0   7        992.99       3321.84      1312.60 o
 -18   0   7       1779.25       2050.08       719.51 o
 -16   0   7       1360.17       2124.74       685.12 o
 -14   0   7       4487.36       4455.22       709.20 o
 -12   0   7        124.67       -312.94       575.17 o
 -10   0   7       8714.97       8452.35       655.12 o
  -8   0   7       2291.40       2783.55       652.39 o
  -6   0   7     148045.16     144126.08      4103.29 o
  -4   0   7       3507.32       4112.56       751.79 o
  -2   0   7        468.56        918.75       632.84 o
   0   0   7        504.92        693.82       618.03 o
   2   0   7       8667.49      10838.46       770.63 o
   4   0   7       3891.36       5248.84       705.25 o
   6   0   7        888.21        493.56       689.76 o
   8   0   7      17648.23      16849.00      1225.84 o
  10   0   7        346.32       -824.47       887.41 o
  12   0   7      38920.34      35938.68      1831.16 o
 -19   1   7        290.56       1226.20      1356.73 o
 -17   1   7       2823.14       4706.05      1017.58 o
 -15   1   7      84431.02      77790.05      2235.09 o
 -13   1   7       1183.89       1240.59       654.51 o
 -11   1   7       1453.46       1167.55       630.99 o
  -9   1   7        782.39        606.08       495.13 o
  -7   1   7       5343.86       4873.77       895.60 o
  -5   1   7       7379.70       7670.18      1055.03 o
  -3   1   7        331.57        305.73       699.12 o
  -1   1   7      20699.70      24449.26      1264.44 o
   1   1   7        600.79        238.87       759.96 o
   3   1   7      96211.96      99471.88      2214.11 o
   5   1   7       3666.67       5186.40       787.47 o
   7   1   7       1138.21       2285.11      1230.99 o
   9   1   7        477.89        807.82      1849.81 o
  11   1   7       3192.65       3934.30      2302.57 o
 -18   2   7       1183.37       1430.30      1525.73 o
 -16   2   7       2824.06       1841.21       983.97 o
 -14   2   7       3054.69       3014.07      1251.29 o
 -12   2   7       1230.84        975.02       706.01 o
 -10   2   7       2530.52       1649.59       723.84 o
  -8   2   7       3024.57       3064.04       496.03 o
  -6   2   7     108900.82     114107.40      2810.21 o
  -4   2   7       8245.09       8946.12       855.53 o
  -2   2   7        447.86        513.66       760.32 o
   0   2   7       1402.90        881.04       784.16 o
   2   2   7       4453.58       5325.50       978.81 o
   4   2   7       2348.30       2200.07       817.23 o
   6   2   7       2031.30       2375.53       839.42 o
   8   2   7      21958.18      24407.18      2244.46 o
  10   2   7        249.81       -543.58       966.20 o
 -17   3   7       1540.82       1556.29      1295.02 o
 -15   3   7      70298.32      69361.03      2608.84 o
 -13   3   7       3077.79       2744.36      1048.05 o
 -11   3   7       3413.73       2664.55       762.43 o
  -9   3   7       1892.69       1107.87       740.01 o
  -7   3   7       3365.41       2637.33       770.41 o
  -5   3   7       2489.99       2594.68       761.96 o
  -3   3   7       2673.65       3888.15       791.08 o
  -1   3   7      14080.97      14821.56      1164.48 o
   1   3   7        297.73        382.22       845.92 o
   3   3   7      67853.36      69987.07      2316.42 o
   5   3   7       7471.78       5456.83      1021.00 o
   7   3   7       1978.11       1173.11      1224.32 o
   9   3   7        132.03       1028.21      1067.08 o
 -16   4   7       3675.45       2933.09      2027.65 o
 -14   4   7       2175.17       1913.79      1414.09 o
 -12   4   7       3456.49       2787.30      1406.22 o
 -10   4   7       3967.39       3401.70      1226.21 o
  -8   4   7       2032.64       2486.14       766.34 o
  -6   4   7      80054.85      85066.73      2355.90 o
  -4   4   7       5141.78       5097.27       903.53 o
  -2   4   7       4766.88       5457.33       924.94 o
   0   4   7       1470.54       1514.29       885.36 o
   2   4   7       1730.29       3019.89       931.20 o
   4   4   7       1613.59       1728.72       957.72 o
   6   4   7       3324.48       1456.07      1079.66 o
   8   4   7      14818.69      12199.20      2087.84 o
 -13   5   7       2998.10       3457.85      2313.73 o
 -11   5   7       3427.30       2824.24      1383.91 o
  -9   5   7        416.78       1459.08      1481.25 o
  -7   5   7       3940.53       6184.29      2085.95 o
  -5   5   7       2578.22       2373.90       923.92 o
  -3   5   7       5763.31       7729.29      1240.09 o
  -1   5   7       8779.62       8115.77       863.23 o
   1   5   7        300.59       1156.07       961.45 o
   3   5   7      42815.51      43448.52      3297.97 o
   5   5   7       5337.85       2299.36      1256.49 o
  -6   6   7      43736.61      45189.19      4061.52 o
  -4   6   7       5785.36       5742.56      1270.36 o
  -2   6   7       2074.76       1381.17      1184.75 o
 -11  -5   8       1221.27       2294.90       787.37 o
  -9  -5   8       1786.07       1566.70       673.94 o
  -7  -5   8       3985.76       4568.31       887.29 o
  -5  -5   8       1225.46       1236.40       868.69 o
  -3  -5   8      46380.77      43525.25      1757.89 o
  -1  -5   8       4896.80       4461.38      1047.61 o
   1  -5   8       1087.16       -493.59      1219.99 o
 -14  -4   8       1754.75       2116.90       953.11 o
 -12  -4   8      57958.34      58504.32      1489.86 o
 -10  -4   8       3504.06       3701.23       613.44 o
  -8  -4   8       1232.78       1706.51       579.33 o
  -6  -4   8        355.87        377.29       564.48 o
  -4  -4   8       3450.08       2530.13       865.13 o
  -2  -4   8       2291.71       1503.65      1068.90 o
   0  -4   8       2754.39       2476.64      1072.87 o
   2  -4   8      13574.63      13384.49      1164.12 o
   4  -4   8        181.30       -763.40      1225.39 o
   6  -4   8      33996.08      29662.79      4231.97 o
 -15  -3   8       1685.83       2159.02       802.49 o
 -13  -3   8       3525.60       3777.75       733.48 o
 -11  -3   8       5205.66       5103.33       615.35 o
  -9  -3   8        503.24         10.79       562.88 o
  -7  -3   8       9015.30       8072.16       688.12 o
  -5  -3   8        687.91       1275.94       619.87 o
  -3  -3   8      76903.62      74518.04      1876.51 o
  -1  -3   8       4167.22       3418.87       764.37 o
   1  -3   8        582.98        -95.62      1176.62 o
   3  -3   8        810.25      -1881.03      1019.51 o
   5  -3   8       5004.46       3965.97      2145.55 o
   7  -3   8       1119.06        910.36      1066.21 o
 -18  -2   8        187.94        353.80      1127.94 o
 -16  -2   8       1879.87       1715.76       864.64 o
 -14  -2   8       3104.44       3926.88       665.66 o
 -12  -2   8      90027.02      90577.58      1983.38 o
 -10  -2   8       2636.16       2756.09       570.50 o
  -8  -2   8        694.30        -12.53       595.93 o
  -6  -2   8       1451.93        896.94       645.51 o
  -4  -2   8       5332.25       4728.54       759.62 o
  -2  -2   8       3984.25       1464.30      1043.03 o
   0  -2   8        940.51        489.54       674.80 o
   2  -2   8      18253.10      13811.61      1065.73 o
   4  -2   8        175.36       -326.17       867.10 o
   6  -2   8      48738.52      45618.11      3293.94 o
   8  -2   8       3997.29       3571.61      1328.09 o
 -17  -1   8        704.97       1943.62      1108.29 o
 -15  -1   8       1131.29       1825.34       738.11 o
 -13  -1   8       3574.14       3067.59       621.45 o
 -11  -1   8       4850.43       4820.79       528.14 o
  -9  -1   8        223.50       -339.62       664.40 o
  -7  -1   8      10447.54       8822.08      1010.08 o
  -5  -1   8       1945.90        397.79       609.61 o
  -3  -1   8      99422.09      99937.33      2715.54 o
  -1  -1   8       5294.24       6015.31       722.41 o
   1  -1   8       1212.21       1223.89       691.75 o
   3  -1   8         95.59        293.66       701.64 o
   5  -1   8       3371.61       3487.35       673.88 o
   7  -1   8       1403.15        950.77       856.62 o
   9  -1   8        529.35       -343.13      1196.82 o
 -18   0   8        244.04        481.11       794.78 o
 -16   0   8        129.36        -26.41       734.22 o
 -14   0   8       1911.87       2249.19       752.85 o
 -12   0   8      71892.84      72347.57      2703.21 o
 -10   0   8       2345.68       2019.27       746.25 o
  -8   0   8         43.31         44.72       686.21 o
  -6   0   8       1405.96       1389.28       749.48 o
  -4   0   8       5847.19       6385.32       759.55 o
  -2   0   8       6225.00       7116.92       782.65 o
   0   0   8        459.78        344.57       647.01 o
   2   0   8      20331.31      24566.09      1188.83 o
   4   0   8        716.99        965.65       711.88 o
   6   0   8      53096.36      53261.52      1828.68 o
   8   0   8       3879.73       2888.43       966.66 o
  10   0   8        587.78       -106.87      1000.43 o
 -17   1   8       1197.29        558.20      1102.46 o
 -15   1   8       1022.54        633.32      1009.43 o
 -13   1   8       3799.03       2597.16       793.75 o
 -11   1   8       5072.12       3889.15      1107.47 o
  -9   1   8       1124.39        416.69       907.11 o
  -7   1   8      10231.66       9996.34      1122.75 o
  -5   1   8       1942.21       2395.78       790.13 o
  -3   1   8      98898.84     109426.02      3244.90 o
  -1   1   8       5650.11       6185.63       862.34 o
   1   1   8       1404.79       3131.13       672.47 o
   3   1   8        159.95        529.71       787.28 o
   5   1   8       3290.00       3927.21       863.66 o
   7   1   8       1598.51       -992.97      1469.69 o
   9   1   8        792.61      -1714.90      1059.23 o
 -18   2   8        899.63       1568.59      1632.64 o
 -16   2   8       2168.39       2194.30      1659.71 o
 -14   2   8       3433.10       3833.11      1085.60 o
 -12   2   8      86735.22      87204.99      3180.43 o
 -10   2   8       3237.83       2852.10       837.72 o
  -8   2   8       1210.24       1216.25       838.10 o
  -6   2   8       1054.82        988.88       807.61 o
  -4   2   8       4904.10       5827.48      1049.49 o
  -2   2   8       3885.54       3195.47       953.22 o
   0   2   8       1960.79       1708.63       889.91 o
   2   2   8      18122.60      15126.18      2435.14 o
   4   2   8        190.23       -943.25       880.71 o
   6   2   8      47662.10      46469.65      2187.42 o
   8   2   8       4355.10       3636.80      1051.74 o
 -15   3   8       1268.54       1297.27      1893.63 o
 -13   3   8       3470.84       3818.27      1169.11 o
 -11   3   8       4714.07       4339.10      1099.61 o
  -9   3   8       1978.61       1511.44       840.95 o
  -7   3   8       9222.49       8403.22       966.11 o
  -5   3   8        751.30        317.93       851.89 o
  -3   3   8      73380.97      72275.53      4821.42 o
  -1   3   8       4954.97       5074.06      1275.22 o
   1   3   8        763.37        243.37       928.30 o
   3   3   8        400.78        555.79       977.00 o
   5   3   8       4639.52       4250.35      1092.71 o
   7   3   8       1371.85       -189.04      1294.92 o
 -14   4   8       2135.32       2741.52      1233.25 o
 -12   4   8      56179.50      59911.66      2526.23 o
 -10   4   8       4380.83       4969.42      1482.37 o
  -8   4   8       1927.48       1436.29      1036.73 o
  -6   4   8        270.27       -327.97       876.45 o
  -4   4   8       3281.00       3259.18       933.89 o
  -2   4   8       2122.84       2108.21       927.80 o
   0   4   8       5385.20       6707.48      1247.21 o
   2   4   8      13608.46      15214.90      1544.57 o
   4   4   8        144.36      -1802.31      1209.94 o
   6   4   8      32081.96      26263.62      2255.78 o
 -11   5   8       1024.87       1922.01      1730.20 o
  -9   5   8       3706.09       3380.01      1511.40 o
  -7   5   8       4286.13       4645.07      2265.72 o
  -5   5   8       1324.26       1949.44      1129.22 o
  -3   5   8      43117.44      46755.18      2137.26 o
  -1   5   8       5928.48       7680.97      1226.36 o
   1   5   8       1325.19        970.15      1121.80 o
 -12  -4   9        926.14        585.61       729.02 o
 -10  -4   9       3899.49       3528.03       685.46 o
  -8  -4   9       2738.60       2279.71       706.80 o
  -6  -4   9       1716.90       1026.98       892.52 o
  -4  -4   9      10247.37       7516.35      1635.01 o
  -2  -4   9        621.26       -437.79      1222.19 o
   0  -4   9      41279.02      24161.04      3419.45 o
   2  -4   9       3683.72       2322.91      1148.18 o
 -15  -3   9        478.10        316.35       957.83 o
 -13  -3   9       3204.17       2901.03       958.43 o
 -11  -3   9       1899.57       2184.68       662.91 o
  -9  -3   9      60439.19      60745.14      1593.58 o
  -7  -3   9       3824.71       3037.54       803.58 o
  -5  -3   9        592.47        687.29       903.89 o
  -3  -3   9        605.98       -576.21       809.17 o
  -1  -3   9       2589.56      -2469.73      1539.78 o
   1  -3   9       2177.50       -159.24      1717.58 o
   3  -3   9       1532.52       -871.77      1489.11 o
   5  -3   9      20203.37      17792.32      2977.41 o
 -16  -2   9       1110.25        478.73       973.91 o
 -14  -2   9        534.03       -369.53       710.83 o
 -12  -2   9        842.48        309.97       697.36 o
 -10  -2   9       5190.89       4344.28       683.38 o
  -8  -2   9       4222.72       3492.13       811.31 o
  -6  -2   9        610.09        735.14       831.04 o
  -4  -2   9      11538.58       8524.30      1059.30 o
  -2  -2   9       1322.94        -71.67       744.73 o
   0  -2   9      58092.57      56918.91      1836.37 o
   2  -2   9       5604.31       5479.19      1010.35 o
   4  -2   9        435.73        869.58      1422.56 o
   6  -2   9        177.15       -816.98       973.84 o
 -17  -1   9       4501.33       3889.83      1309.32 o
 -15  -1   9        106.24        230.04       813.34 o
 -13  -1   9       3740.67       3812.82       744.80 o
 -11  -1   9       1780.60        932.32       689.09 o
  -9  -1   9      78176.77      77478.11      3128.03 o
  -7  -1   9       3393.52       2981.28       888.05 o
  -5  -1   9        437.55      -1207.47       896.92 o
  -3  -1   9        166.27        629.07       720.13 o
  -1  -1   9       5424.21       5545.44       781.55 o
   1  -1   9       2650.82       2226.91       807.46 o
   3  -1   9        316.30        892.41       740.91 o
   5  -1   9      17880.30      20181.78      1246.52 o
   7  -1   9         51.36      -2167.45      1085.20 o
 -16   0   9        891.40       1286.74       872.66 o
 -14   0   9         22.54        188.81       819.55 o
 -12   0   9       1640.31       1591.79       838.41 o
 -10   0   9       4007.40       3392.34       841.24 o
  -8   0   9       6483.75       5548.56       957.43 o
  -6   0   9        537.43       -207.64       748.72 o
  -4   0   9      14862.10      15124.42       958.79 o
  -2   0   9         40.33       -357.11       673.62 o
   0   0   9      62657.94      69501.32      2049.85 o
   2   0   9       4190.97       6561.10      1167.37 o
   4   0   9        557.97       1747.99       874.10 o
   6   0   9         15.00       -573.40      1510.40 o
   8   0   9       1996.19        546.48      1014.41 o
 -17   1   9       4128.08       3894.47      1279.63 o
 -15   1   9        376.29        -15.47      1116.89 o
 -13   1   9       3787.27       2849.67      1136.47 o
 -11   1   9       1814.63        995.61      1172.62 o
  -9   1   9      76997.66      79477.13      2591.63 o
  -7   1   9       3607.63       4949.19       893.68 o
  -5   1   9        425.39       1034.17       844.96 o
  -3   1   9        102.77        301.47       821.21 o
  -1   1   9       5686.91       6062.33       939.06 o
   1   1   9       2818.12       2857.23       852.28 o
   3   1   9       1501.21       1527.19       863.01 o
   5   1   9      17143.34      19952.47      1700.95 o
   7   1   9         55.57      -1531.26      1683.86 o
 -16   2   9       1476.71        932.17      1247.36 o
 -14   2   9       1085.85       1052.21      1764.11 o
 -12   2   9        686.17         -3.44       920.69 o
 -10   2   9       4296.31       4316.21       998.48 o
  -8   2   9       4304.16       2915.18       929.07 o
  -6   2   9       2401.43       2072.41       893.08 o
  -4   2   9      11608.56      12918.35      1544.33 o
  -2   2   9       1272.65       1314.63       920.41 o
   0   2   9      55644.21      59908.38      2058.74 o
   2   2   9       5949.52       6173.84      1076.10 o
   4   2   9        526.75        878.36       970.14 o
   6   2   9         57.15      -1376.09      1070.54 o
 -15   3   9       1743.06       1853.48      1305.99 o
 -13   3   9       3360.21       3576.11      1469.69 o
 -11   3   9       2003.90       3690.94      1672.37 o
  -9   3   9      57636.65      59969.35      2270.77 o
  -7   3   9       4426.02       4138.75       992.64 o
  -5   3   9       1129.32        501.53       954.83 o
  -3   3   9        278.85        211.83       974.22 o
  -1   3   9       2600.77       1758.44      1230.92 o
   1   3   9       2333.27        496.04      1312.68 o
   3   3   9       3114.47       1492.10      1426.69 o
   5   3   9      19916.57      17318.40      1791.71 o
 -12   4   9        547.69       -604.17      1652.93 o
 -10   4   9       4356.59       3530.44      1707.49 o
  -8   4   9       2306.36       4721.30      2054.28 o
  -6   4   9       3752.30       3558.96      1091.84 o
  -4   4   9      10194.56      10299.98      1362.47 o
  -2   4   9        557.84        397.56      1070.48 o
   0   4   9      40235.40      27144.73      4243.23 o
   2   4   9       4211.95       3800.82      1524.58 o
  -6  -4  10      38312.75      30592.31      1633.56 o
  -4  -4  10       3777.75        274.26      1786.01 o
 -11  -3  10        316.08       -227.34       843.89 o
  -9  -3  10        272.32      -1705.08       989.95 o
  -7  -3  10       6089.00       3199.75       948.67 o
  -5  -3  10       4963.36        864.49      1240.03 o
  -3  -3  10        948.39       -947.11      2310.50 o
  -1  -3  10      10736.70       7935.17      3259.55 o
   1  -3  10         72.34      -1081.09      1608.12 o
 -14  -2  10       4376.36       3162.52      1071.69 o
 -12  -2  10        524.34       -247.31      1052.10 o
 -10  -2  10       7498.04       6779.39       916.24 o
  -8  -2  10        840.32        824.94       950.55 o
  -6  -2  10      55054.82      46912.72      2966.40 o
  -4  -2  10       3907.19       3187.38      1116.63 o
  -2  -2  10        554.05        616.21       987.28 o
   0  -2  10        496.14        753.03      1316.19 o
   2  -2  10       3680.47       2699.21      1828.63 o
 -15  -1  10      49390.02      47452.17      1873.67 o
 -13  -1  10       1875.93       1986.95       889.36 o
 -11  -1  10        256.60        -10.46       894.46 o
  -9  -1  10        715.64       -509.17       940.05 o
  -7  -1  10       3325.50       3263.58      1139.42 o
  -5  -1  10       2752.64       2801.27       987.77 o
  -3  -1  10        465.07        483.61       897.69 o
  -1  -1  10      18199.17      20052.19      1496.46 o
   1  -1  10        305.80        343.67      1026.76 o
   3  -1  10      33544.70      30510.39      1878.87 o
 -16   0  10       4304.10       4250.67      1045.00 o
 -14   0  10       3284.23       4204.01      1227.56 o
 -12   0  10        170.76        122.63       966.21 o
 -10   0  10       5163.01       5860.94      1385.35 o
  -8   0  10       1332.36       1260.74       987.37 o
  -6   0  10      52888.92      55188.32      1939.06 o
  -4   0  10       5690.69       6610.41       903.28 o
  -2   0  10         49.77       -118.32       835.44 o
   0   0  10         22.90       -396.10       951.84 o
   2   0  10       3550.71       4955.14      1280.24 o
   4   0  10       3099.97       2367.26      1017.26 o
 -15   1  10      47707.47      47385.78      2459.14 o
 -13   1  10       2027.38       2119.16      1244.34 o
 -11   1  10        578.29       1200.85      1108.95 o
  -9   1  10        536.28        420.72       949.82 o
  -7   1  10       3031.66       2900.15      1026.60 o
  -5   1  10       2692.49       1758.02       934.29 o
  -3   1  10       1381.36       1662.05      1140.05 o
  -1   1  10      17982.13      19495.36      1280.11 o
   1   1  10        288.07        142.40       894.30 o
   3   1  10      34187.07      32983.89      2320.24 o
 -14   2  10       3968.87       2517.63      1741.00 o
 -12   2  10       1898.42        828.31      1088.93 o
 -10   2  10       7574.24       7783.15      1252.39 o
  -8   2  10        798.27       -416.18       934.40 o
  -6   2  10      54280.21      54692.03      1977.11 o
  -4   2  10       4171.50       4020.55      1018.81 o
  -2   2  10        788.28        923.82       995.75 o
   0   2  10        225.85       -197.61      1062.27 o
   2   2  10       3139.06       1630.93      1021.09 o
 -11   3  10        586.36       -525.03      2281.39 o
  -9   3  10        101.74       -949.36      1090.40 o
  -7   3  10       5895.50       3886.03      2018.38 o
  -5   3  10       4868.23       3771.56      1531.87 o
  -3   3  10       3014.72       3272.73      1106.11 o
  -1   3  10      10248.92       9293.51      1641.67 o
   1   3  10         41.96       -694.56      1141.35 o
  -6   4  10      35981.50      34693.28      4477.19 o
  -4   4  10       4133.57       1421.85      1680.75 o
 -10  -2  11       2709.33       1165.98      1057.75 o
  -8  -2  11        233.79       -245.57      1261.34 o
  -6  -2  11         85.80       -897.56      1195.30 o
  -4  -2  11       3491.99       3557.51      1533.65 o
  -2  -2  11       3534.26       3814.44      1515.11 o
 -11  -1  11       4167.81       4053.24      1136.62 o
  -9  -1  11         97.23       -630.50      1296.23 o
  -7  -1  11      10466.24      12026.98      1262.02 o
  -5  -1  11        669.87       -252.14      1031.27 o
  -3  -1  11      35527.28      34303.48      1713.24 o
  -1  -1  11       4335.24       5036.21      1445.36 o
 -12   0  11      48342.84      47473.73      2630.09 o
 -10   0  11       3987.22       4478.68      1169.96 o
  -8   0  11         19.69       -547.15      1061.27 o
  -6   0  11        164.35       -607.65       989.14 o
  -4   0  11       4840.27       4478.19      1041.66 o
  -2   0  11       1187.95        835.21       966.58 o
   0   0  11        620.78        -55.19       966.10 o
 -11   1  11       4289.60       5163.51      1280.61 o
  -9   1  11        565.28       -533.65      1042.65 o
  -7   1  11      10552.36      10769.48      1254.38 o
  -5   1  11        563.64       1322.51      1020.67 o
  -3   1  11      34961.86      34407.91      1831.04 o
  -1   1  11       4513.41       5005.26      1088.87 o
 -10   2  11       2913.03       3134.57      1168.74 o
  -8   2  11        486.23        379.87      1190.53 o
  -6   2  11         22.07       -981.37      1041.09 o
  -4   2  11       3434.01       2857.87      1155.68 o
  -2   2  11       3213.09       2431.40      1118.14 o
                                                
